# Supplementary material for: Untangling the evolution of Rab G proteins: implications of a comprehensive genomic analysis
Source: BMC Biol. 2012 Aug 8;10:71. doi: 10.1186/1741-7007-10-71 (PMC3425129; doi:10.1186/1741-7007-10-71)
Supplement: Additional file 3 — Overview of the species used to generate Rab-specific HMMs. Species and species subsets used in computations and figures, showing species name, the abbreviation used for the species, the source database from which the sequences were obtained and the set in which it was used: models for the LECA groups, models for opisthokont groups, and models for metazoan-specific groups. Format: XLS Size: 29 kb. [file 1741-7007-10-71-S3.XLS]

## Sheet: Sheet 1 - Table 1
Additional file 3. Table of genomes used for generating Rab models
Taxon	shortname	LECA	Ophistokonta	Metazoa	sequence sources
Acropora millepora	AcrMi		x	x	NCBI
Acropora palmata	AcPa		x	x	NCBI
Metridium senile	MeSen		x	x	NCBI (est)
Anemonia viridis	AnVi		x	x	NCBI (est)
Hydra magnipapillata	HyMa	x	x	x	NCBI
Nematostella vectensis	NeVe	x	x	x	NCBI
Amphimedon queenslandica	AmQu	x	x	x	NCBI
Caenorhabditis briggsae AF16	CaBr	x	x	x	NCBI
Caenorhabditis elegans	CaEl	x	x	x	NCBI
Trichinella spiralis	TrSp		x	x	NCBI
Brugia malayi	BrMa		x	x	NCBI
Heterorhabditis bacteriophora	HeBa		x	x	NCBI (est)
Loa loa	LoLo		x	x	NCBI
Rhipicephalus appendiculatus	RhAp	x	x	x	NCBI (est)
Tetranychus urticae	TeUr		x	x	NCBI (est)
Acanthoscurria gomesiana	AcGo		x	x	NCBI (est)
Drosophila melanogaster	DrMe	x	x	x	NCBI
Apis mellifera	ApMe		x	x	NCBI
Anopheles gambiae str. PEST	AnGa	x	x	x	NCBI
Tribolium castaneum	TrCa		x	x	NCBI
Aedes aegypti	AeAe		x	x	NCBI
Nasonia vitripennis	NaVi		x	x	NCBI
Culex quinquefasciatus	CuQu		x	x	NCBI
Acromyrmex echinatior	AcEc		x	x	NCBI
Daphnia pulex	DaPu	x	x	x	DOE Joint Genome Institute, NCBI
Caligus rogercresseyi	CaRo		x	x	NCBI
Lottia gigantea	LoGi	x	x	x	DOE Joint Genome Institute
Ilyanassa obsoleta	IlOb		x	x	NCBI (est)
Aplysia californica	ApCa		x	x	NCBI (est)
Crassostrea gigas	CrGi		x	x	NCBI
Schistosoma mansoni	ScMa		x	x	NCBI
Schmidtea mediterranea	ScMe		x	x	NCBI (est)
Hirudo medicinalis	HiMe		x	x	NCBI (est)
Hellobdella robusta	HeRo	x	x	x	DOE Joint Genome Institute, NCBI
Alvinella pompejana	AlPo		x	x	NCBI (est)
Capitella teleta	CaTe	x	x	x	DOE Joint Genome Institute, NCBI
Strongylocentrotus purpuratus	StPu	x	x	x	NCBI
Paracentrotus lividus	PaLi		x	x	NCBI (est)
Xenopus laevis	XeLa	x	x	x	NCBI
Homo sapiens	HoSa	x	x	x	NCBI
Mus musculus	MuMu	x	x	x	NCBI
Rattus norvegicus	RaNo		x	x	NCBI
Gallus gallus	GaGa	x	x	x	NCBI
Taeniopygia guttata	TaGu		x	x	NCBI
Callithrix jacchus	CaJc		x	x	NCBI
Anolis carolinensis	AnoCa		x	x	NCBI
Branchiostoma floridae	BrFl	x	x	x	NCBI
Oikopleura dioica	OiDi	x	x	x	NCBI
Ciona intestinalis	CiIn	x	x	x	NCBI
Molgula tectiformis	MoTe	x	x	x	NCBI (est)
Ciona savignyi	CiSa	x	x	x	NCBI (est)
Saccoglossus kowalevskii	SaKo		x	x	NCBI
Trichoplax adhaerens	TrAd	x	x	x	NCBI
Ustilago maydis 521	UsMa	x	x		NCBI
Puccinia graminis f. sp. tritici CRL 75-36-700-3	PuGr		x		NCBI
Melampsora laricis-populina	MeLp	x	x		DOE Joint Genome Institute
Laccaria bicolor S238N-H82	LaBi	x	x		NCBI
Phanerochaete chrysosporium	PhCh	x	x		DOE Joint Genome Institute
Schizophyllum commune	ScCo		x		DOE Joint Genome Institute
Heterobasidion annosum	HeAo		x		DOE Joint Genome Institute
Wolfiporia cocos	WoCo		x		DOE Joint Genome Institute
Coniophora puteana	CoPut		x		DOE Joint Genome Institute
Punctularia strigosozonata	PuSt		x		DOE Joint Genome Institute
Bjerkandera adusta	BjAd		x		DOE Joint Genome Institute
Gibberella zeae PH-1	GiZe	x	x		NCBI
Chaetomium globosum CBS 148.51	ChGl	x	x		NCBI
Neurospora discreta FGSC 8579	NeDi		x		DOE Joint Genome Institute
Neurospora tetrasperma FGSC 2508	NeTr		x		DOE Joint Genome Institute
Cryphonectria parasitica	CrPr		x		DOE Joint Genome Institute
Botryotinia fuckeliana B05.10	BoFu	x	x		NCBI
Mycosphaerella fijiensis	MyFi	x	x		DOE Joint Genome Institute
Dothistroma septosporum NZE10	DoSe		x		DOE Joint Genome Institute
Cochliobolus sativus	CoSa		x		DOE Joint Genome Institute
Setosphaeria turcica	SeTu		x		DOE Joint Genome Institute
Ajellomyces dermatitidis SLH14081	AjDe	x	x		NCBI
Aspergillus oryzae RIB40	AsOr	x	x		NCBI
Aspergillus nidulans FGSC A4	AsNi		x		NCBI
Aspergillus clavatus NRRL 1	AsCl		x		NCBI
Candida albicans SC5314	CaAl	x	x		NCBI
Saccharomyces cerevisiae S288c	SaCe	x	x		NCBI
Candida glabrata CBS138	CaGl		x		NCBI
Ashbya gossypii ATCC 10895	AsGo	x	x		NCBI
Yarrowia lipolytica CLIB99	YaLi	x	x		NCBI
Lipomyces starkeyi NRRL Y-11557	LiSt		x		DOE Joint Genome Institute
Schizosaccharomyces pombe	ScPo	x	x		NCBI
Schizosaccharomyces japonicus yFS275	SaJp		x		NCBI
Allomyces macrogynus	AlMac	x	x		Broad Institute
Blastocladiella emersonii	BlEm		x		NCBI (est)
Rhizopus oryzae RA 99-880	RhOr	x	x		Broad Institute
Phycomyces blakesleeanus	PhBl	x	x		DOE Joint Genome Institute
Mucor circinelloides CBS277.49	MuCi	x	x		DOE Joint Genome Institute
Spizellomyces punctatus DAOM BR117	SpPu	x	x		Broad Institute
Glomus intraradices	GlIn		x		NCBI (est)
Chlamydomonas reinhardtii	ChRe	x			NCBI
Volvox carteri f. nagariensis	VoCa	x			NCBI
Ostreococcus lucimarinus CCE9901	OsLu	x			NCBI
Ostreococcus sp. RCC809	OsSp	x			DOE Joint Genome Institute
Chlorella sp. NC64A	ChSp	x			DOE Joint Genome Institute
Coccomyxa sp. C-169	CoSp	x			DOE Joint Genome Institute
Arabidopsis thaliana	ArTh	x			NCBI
Oryza sativa Japonica Group	OrSa	x			NCBI
Plasmodium berghei strain ANKA	PlBe	x			NCBI
Cryptosporidium parvum Iowa II	CrPa	x			NCBI
Theileria annulata strain Ankara	ThAn	x			NCBI
Plasmodium falciparum 3D7	PlFa	x			NCBI
Toxoplasma gondii ME49	ToGo	x			NCBI
Plasmodium vivax SaI-1	PlVi	x			NCBI
Babesia bovis T2Bo	BaBo	x			NCBI
Cryptosporidium muris RN66	CrMu	x			NCBI
Plasmodium knowlesi strain H	PlKn	x			NCBI
Leishmania major strain Friedlin	LeMa	x			NCBI
Trypanosoma brucei TREU927	TrBr	x			NCBI
Leishmania braziliensis MHOM/BR/75/M2904	LeBr	x			NCBI
Leishmania infantum JPCM5	LeIn	x			NCBI
Monosiga brevicollis MX1	MoBr	x			NCBI
Proterospongia sp.	PrSp	x			Broad Institute
Naegleria gruberi	NaGr_2	x			NCBI
Phytophthora sojae	PhSo	x			DOE Joint Genome Institute
Phytophthora infestans T30-4	PhIn	x			NCBI
Thalassiosira pseudonana CCMP1335	ThPs	x			NCBI
Phytophthora ramorum	PhRa	x			DOE Joint Genome Institute
Phaeodactylum tricornutum CCAP 1055/1	PhTr	x			NCBI
Aureococcus anophagefferens CCMP1984	AuAn	x			DOE Joint Genome Institute
Phytophthora capsici	PhCa	x			DOE Joint Genome Institute
Fragilariopsis cylindrus	FrCy	x			DOE Joint Genome Institute
Capsaspora owczarzaki ATCC 30864	CaOw	x			Broad Institute, NCBI
Sphaeroforma arctica	SaArc	x			NCBI (est)
Emiliania huxleyi CCMP1516	EmHu	x			DOE Joint Genome Institute
Guillardia theta	GuTh	x			NCBI
Bigelowiella natans	BiNa	x			NCBI
