# Supplementary material for: Untangling the evolution of Rab G proteins: implications of a comprehensive genomic analysis
Source: BMC Biol. 2012 Aug 8;10:71. doi: 10.1186/1741-7007-10-71 (PMC3425129; doi:10.1186/1741-7007-10-71)
Supplement: Additional file 4 — Alignment of group I Rab proteins in FASTA format. Format: TXT Size: 147 kb. [file 1741-7007-10-71-S4.TXT]

>AuAn_Rab8B_2
------------MADKKSRMVIRILMIGDSSVGKTSLVVRYDEDTFSTKYMTTIGDYRDKFIDDQNVKLQIWDTAGQERFRSLTANFFGKADGFVVCYDVASSASFDHVRSWVGDINRHKGEVDVALCGCKCDVDRQVPEADAAALADEYGV-HYEASAKTNVNVATAFEELAAKIVRRKLQTA--ASSDAGAPGGGANLVISPDDAKPKK--CACG
>ThPs_Rab8B_2
-------------MGAKGAYIVRLLMVGDSSCGKTSLVLRFDQNVFSTKFVTTIGDYRDKMIEGAPMRLQLWDTAGQERFRSLTSNFFGRADGFVLCYDISNRPSFDHVIGWMRDIKTRAPDCDIVLCGNKSDLERVVQVDEGKSLAEEYGV-FFETSALTGANVEGMFTALATTIK-----RR---------------------------------
>PhTr_Rab8B_2
-MENNGGQPRPLQLGAKGAYIVRLLMVGDSACGKTSLVLRFDQNVFSTKFVTTIGDYRDKMIEGAQMRLQLWDTAGQERFRSLTSNFFGRADGFVLTYDISNRPSFDHVIGWMRDIKTRAPDCDIVLCGNKSDLDRVVTYDEGKLLADEYGVQFFETSALTGHNVERTFTALATTIKHKRIDEFSTDSASAAGDHRTVNLSSAGEKREGQKPGC-C-
>FrCy_Rab8B_2
SSQQEQGQPRPLQMGAKGAYIVRLLMVGDSSCGKTSLVLRFDQNVFSTKFVTTIGDYRDKMIEGVPMRLQLWDTAGQERFRSLTSNFFGRADGFVLTYDISNRPSFDHVIGWMRDIKTRAPDCDIVLCGNKSDLDRVVTLEEGKQLAEEYGVEFFETSALTGINVEKMFYGLSTTIKRKRIDEFEAGGNGNSASGGGASTAEQGSVNGGGATQC-C-
>OiDi_Rab27
MEDELALVSVNESNSATYDILLKIMALGDTGVGKSCFLVQYVEGRFMMKYVTTVGDFFLRKLTKE-VQVQLWDTAGQERYRSLTRAFLRDGMGFLLLFDLTNIESFRHTESWIEEIRKTIEDPDIILVGNKSDMKRQVPRSAAISLAEAHNIPYIETSAATGENVQLAVNLLLHRVMQRLKKYM--RDIRYNYEEEEINLNQESSS-------CSL-
>CiIn_Rab27_2
NQNASGEVSGEDNLDTNYDFLIKFLLLGDSGVGKTCFLHRYTDKEFKQKFIATVGDFRLKKLVKK-IHLQLWDTAGQERYRSLTKAFFRDGMGFLLLFDLASENSFRSVRQWLDEIKQAYDEPDIVLVGNKNDL-REVTTAEAKKLADELKIAYVETSAATGENVEYAVNHLLDLVMKRMRDYVEEGSASVSQQQPSQRLSPEAKEKSS----CPC-
>OiDi_Rab27_partial
-----------------MNN-SKLSVSISSKLIGTTRTHFFSDGEFNSGFIATVGDFREKRVTFK-VHLQLWDTAGQERFRSLTTAFYRDAMGFLLVFDLTSEQSFLNTRNWLSQLEHAYATPDIVLCGNKADLKRQVSSERALQFAKEHGLPYFETSAATGENVEESIMHLLDLV-----RYS---------------------------------
>TrAd_Rab27
----------MSENSNGYDYLIKLLALGDSGVGKTSVLYQYTEGTFNPKFISTVGDFHEKRLVQR-VHLQLWDTAGQERFRSLTTAFFHDAMGFLLVFDLTNRQSFRNIQDWISQLQHAYENPEVVLIGNKIDLSREIAEDEGKKLARDLGNVYFETSAANGINIDKAVDCLLHKVMKRMETTL---------DKSSLPVIDNF-------------
>DrMe_Rab27
----------MTGANIDYDYLLKFLVLGDSGVGKTCLLYQYTDGRFHTQFISTVGDFREKRLLHR-IHLQIWDTAGQERFRSLTTAFYRDAMGFLLIFDLTSEKSFLETANWLSQLRHAYEDPDVVLCGNKCDLLRVVSRDQVAALCRRYRLPYIETSACTGANVKEAVELLVGRVMERIENAACLPNIAYGQPEDLVRLHDRREEPCSRRNCRNC-
>ApMe_Rab27
---------------MEYDYLIKFLALGNSGVGKTSFLYQYTDGTFESRFISTVGDFKEKRVIQR-VHLQLWDTAGQERFRSLTTAFYRDSMGFLLIFDLTNELSFLET--------HAYEDPDIILCGNKSDLKRVVSEHKARELAEKHGLVYLETSAATGQNVARAVEILLDRVMRRMETTV---DKSLLPHQKVLRCNERDTPPPSTS--CYC-
>CaEl_Rab27
--------------MGDYDYLIKFLALGDSGVGKTSFLHRYTDNTFTGQFISTVGDFKEKKVVQR-VLLQLWDTAGQERFRSLTTAFFRDAMGFILIFDITNEQSFLNIRDWLSQLKHAYEQPDIIICGNKADLRRQVSTARAKQLADQLGLPYFETSACTSTNVEKSVDCLLDLVMQRIQQSV-ETSSLPLSECRGVSLDGDPSAASSYC--ANC-
>CaBr_Rab27
--------------MGDYDYLIKFLALGDSGVGKTSFLHRYTDNSFNGQFISTVGDFKEKKVVQR-VLLQLWDTAGQERFRSLTTAFFRDAMGFILIFDITNEQSFLNIRDWLSQLKHAYEQPDIIICGNKGDLRRQVSTARAKQLADQLGLPYFETSACTGVNVEKSVDCLLDLVMQRIQQSV-ETSSLPLSECRGVSLDGDPNASTSYCANC---
>CiIn_Rab27
MTLSDKPKESEQLHNTEYDYLIKFLALGDSGVGKTSFLFQYTDGSFESKFVTTVGDFREKRVSQR-VHLQLWDTAGQERFRSLTTAFFRDAMGFLLFFDLTSEQSFLNIRNWLDQLKHSYESPDIILCGNKCDLLRAVSTERASECAEAYGLPYMETSAATGHNVDKAVSMLLDLVMKRMDEVVMLPAQFGNRTEDGPKLNQGNPEAESSG--CPC-
>CiSa_Rab27
-----------QVHNTDYDYLIKFLALGDSGVGKTSFLFQYTDGTFETKFVTTVGDFREKRVNQR-VHLQLWDTAGQERFRSLTTAFFRDAMGFLLCFDLTSEQSFLNIRNWLDQLKHSYETPDIILCGNKCDLLRAVSVERAEQCAEAYGLPYLETSAATGH------------------------------------------------------
>HeRo_Rab27
-------MTSANTNIAEYDYLIKFLALGDSGVGKTSILYQYTDGQFTGKFTSTVGDFREKRIIQR-VHLQLWDTAGQERYRSLTTAFFRDAMGFLLVFDITNEQSFVNLRNWITQLQHAYESPDIVLCANKVDL-QKVKDEEIKKFAETFNMPYFMTSAATGQNISKAIECLLQKVMVRIEVAV-DKQHVAQQAKGQVHLNASAGDEKGG---CAC-
>DaPu_Rab27
-----MAKKSLSSNRLDYDYLFKFLALGNAGVGKTSFLYQYTDGVFNSKFTTTVGDFREKRVVQR-IHLQLWDTAGQERFRSLTTAFFRDSMGFLLLFDLTNEQSFLSIRSWLEQLKHAYDNPDIVLCGNKADLQREVSEEDAKETASRYGLSYLETSAATGQNVNIAVELLLEKVMLRMDQAV-EDTFGTGQKGKTIQLKQNSPDGSQG---CAC-
>CaTe_Rab27
GDSTANGGTHSANATAEYDYLIKFLALGDSGVGKTSFLYQYTDSTFNNKFISTVGDFREKRIVQR-IHLQLWDTAGQERFRSLTTAFFRDAMGFILVFDLTNEQSFLNICNWLAQLQHAYDNPDIVLCGNKADIQRVITDARAKDMAEKYSLPYFETSAATGQNVTETVNCLLDKVMVRMETTV---DQTHSSLRQSQRVGGEVDEAGKSS--CACS
>LoGi_Rab27
TSPAPGTITAGNNNQADYDYLIKFLALGDSGVGKTSLLYQYTDNTFNNKFISTVGDFREKRVVQR-IHLQLWDTAGQERFRSLTTAFFRDAMGFLLLFDLTNEQSFVNIRNWLSQLQHAYENPDVVLCGNKTDLQRKIREDRGKEMADKFGLPYFETSAATGHNVSKAIDCLLDMVMARMEKCTDKSKLPGSRAGNDQSFHYYKKDSNEGG--CLC-
>StPu_Rab27
IIAMGDTGTTTTPASGEYDFLIKFLALGDSGVGKSSFLYQYTDGTFNSKFISTVGDFREKRVTQR-VHLQLWDTAGQERFRSLTTAFFRDAMGFLLLFDLTNEQSFINIRNWMTQLQHAYENPDVVLCGNKSDLQRAVSDERAKEMAEKYGLPYFETSAKSGNNIAKAIECLLDNVMLRMERSVFPGAVIAHGNGQGAPMELDEAGEHRNG--CAC-
>BrFl_Rab27
---------MASESSSDYDYLIKFLALGDSGVGKTSFLYQYTDGTFNPKFITTVGDFREKRVVQR-VHLQLWDTAGQERFRSLTTAFFRDAMGFLLLFDLTSEQSFVNIRNWMSQLQHAYENPDVVLCGNKADLQRVISEEKAREVAEKYGMPYFETSAATGMNISKAVEGLLDLVMVRMEQCV-SLPITGHKRLEGSTVEVDEAGEESK---CFC-
>SaKo_Rab27
--------MSESGSTSEYDFLIKFLALGDSGVGKTSLLYQYTDGTFNSKFISTVGDFREKRVMQR-VHLQLWDTAGQERFRSLTTAFFRDAMGFILLFDLTSEQSFVNIRNWIAQLQHAYENPDIVLCGNKTDLQRVVSEDKARELAGKYGLPYFETSAASGSNVSKAVECLLDNVMIRMEQSVFPHSFQNHRLGSPMELDEAGEDGK-----CQC-
>XeLa_Rab27a
------------MSDGDYDYLIKFLALGDSGVGKTSFLYQYTDGKFNSKFITTVGDFREKRVVQR-IHLQLWDTAGQERFRSLTTAFFRDAMGFLLLFDLTSEQSFLNVRNWMSQLQHAYENPDIVLCGNKSDLQRAVKEEEAKEFAEKYGIPYFETSAANGTNVNKAVDTLLDLIMKRMERCVKSWIPQGVVQSNGHSSTEQLTEEKDKGK-CGC-
>GaGa_Rab27a
------------MSDGDYDYLIKFLALGDSGVGKTSLLYQYTDGKFNSKFITTVGDFREKRVVQR-IHLQLWDTAGQERFRSLTTAFFRDAMGFLLLFDLTNEQSFLNVRNWISQLQHAYENPDIVLCGNKSDLQRMVKEEEAKELAEKYGIPYFETSAANGNNVSKAIDTLLDLIMKRMERCVKSWIPEGVVRSNGHSSTEQLSEEQEKGK-CGC-
>HoSa_Rab27a
------------MSDGDYDYLIKFLALGDSGVGKTSVLYQYTDGKFNSKFITTVGDFREKRVVQR-IHLQLWDTAGQERFRSLTTAFFRDAMGFLLLFDLTNEQSFLNVRNWISQLQHAYENPDIVLCGNKSDLQRVVKEEEAIALAEKYGIPYFETSAANGTNISQAIEMLLDLIMKRMERCVKSWIPEGVVRSNGHASTDQLSEEKEKGA-CGC-
>MuMu_Rab27a
------------MSDGDYDYLIKFLALGDSGVGKTSVLYQYTDGKFNSKFITTVGDFREKRVVQR-IHLQLWDTAGQERFRSLTTAFFRDAMGFLLLFDLTNEQSFLNVRNWISQLQHAYENPDIVLCGNKSDLQRAVKEEEARELAEKYGIPYFETSAANGTNISHAIEMLLDLIMKRMERCVKSWIPEGVVRSNGHTSADQLSEEKEKGL-CGC-
>XeLa_Rab27b
------------MTDGDYDYLIKLLALGDSGVGKTTFLYRYTDNKFNPKFITTVGDFREKRVIFK-VHLQLWDTAGQERFRSLTTAFFRDAMGFLLMFDLTSQQSFLNVRNWMSQLQNAYENPDIVLIGNKADLQREVNERQAKELADKYGIPYFETSAASGKDVEKSVDTLLDLIMKRMEQCVKTQVPDAVNGGTSGKLDEAKPEGRK----CAC-
>HoSa_Rab27b
------------MTDGDYDYLIKLLALGDSGVGKTTFLYRYTDNKFNPKFITTVGDFREKRVVFK-VHLQLWDTAGQERFRSLTTAFFRDAMGFLLMFDLTSQQSFLNVRNWMSQLQNAYENPDIVLIGNKADLQREVNERQARELADKYGIPYFETSAATGQNVEKAVETLLDLIMKRMEQCVKTQIPDTVNGGNSGNLDGEKPPEKK----CIC-
>MuMu_Rab27b
------------MTDGDYDYLIKLLALGDSGVGKTTFLYRYTDNKFNPKFITTVGDFREKRVVFK-VHLQLWDTAGQERFRSLTTAFFRDAMGFLLMFDLTSQQSFLNVRNWMSQLQNAYENPDIVLIGNKADLQREVNERQARELAEKYGIPYFETSAATGQNVEKSVETLLDLIMKRMEKCVKTQVPDTVNGGNSGKLDGEKPAEKK----CAC-
>HyMa_Rab27
--------------MADYDYLIKLLALGDSGVGKTTFLYQYTDGKFIEEFISTVGDFREKRVVQR-VHLQLWDTAGQERFRSLTTAFFRDAMGFLLIFDLAHEESFVNVRCWLSQLQHAYEDPIIVLVGNKSDL-RAVDESAARQLADSLGIQYFETSAKTGKNVSEAVQSLLDQIMEQMERSVPPGLANGVERGHKLREIDEVHEENKSN--CSC-
>NeVe_Rab27
----------MADPGGDYDYLIKFLALGDSGVGKTSILYQYTDESFNPKFISTVGDFREKRVVQR-IHLQLWDTAGQERFRSLTTAFFRDAMGFLLVFDLTHEQSFVNIRNWLSQLQHAYENPDIVLLGNKADLDRVVDEAEARALADNLGLKYFETSAATGQNVTKSVEALLDQVMVRMENCVLPNNVFNNNPSRVSKLKEVDEASEESSG-CSC-
>AmQu_RabX4
QITRSTGEAQGGGEEKTFDSIYKMLVIGDSSVGKTTLLTRFVEDKYHSNFMSTVGDYKTKIMGSERVKLQIWDTAGQERFRTLTNAYFRGAAGALLLYDITNRSSFVNCSTWMESVTQHAPNICVVIVGHKCDAERVVTTAEGLRL-AEHYEAFFEASAKIGQNVSDV-------------SCN------------GKLMLYFSFIF----------
>NeVe_Rab15
-------------MAKSYDHLFKILLIGDSGVGKTCILCRFANDEFNKSHISTIGDFKMKTVDGKRIRIQMWDTAGQERYETITTQYYRRAQGIILVYDITRLDTFQNIRKWLRYVDEHATNVQTLLLGNKCDIQRIVGKELGVKLASERNI-FYETSAYSNTNIDDV--SLVY-------NAT-------------VMQT----------------
>BrFl_Rab15
-----MVGRRRSSEAKQYDMLLRVLLIGDSGVGKTCILYRFVEDDFTMSHISTIGDFKLKTVNGKRIRVQIWDTAGQERYETITKQYYRRAQGVLLVYDVTSEKSFTNISKWANDVDEYAEDVERMLIANKSDDWRVISKQQGQKLADLYRM-FFETSAYRNVNIK-----------------E---------------------------------
>StPu_Rab8b_partial
ATAVKASGVTGIRKGPIVVSSDKVLSVTAS---------------FSPGI-----DFKIKMLDGKKIKLQIWDTAGQERFKTITTGYYRGALGIMVLYDITNQNSFVNMRKWIRESEEHGADAEKMILGNKCDMTRAVSQEKGE---------------------------------------Q---------------------------------
>GuTh_Rab8
KDLNNFEMAKASGGTGNYDYLVKLLLIGDSGVGKSCLLLRFSDDSFTTSFITTIGDFKIRTQEGKRLKLQIWDTAGQERFRTITTAYYRGAMGILLVYDVTDEQSFNNIRNWMRQIQQHADNVNKILIGNKCDM---------------------------------------------LDKKV-------------IE------------------
>AmQu_Rab45Ef_3
EGRELVDQPQQNPSSSEYQSTFKILIVGNPYVGKSCFLMRLCTGTFTARYASTIGDFYSRLHEDQIISLQLWDTAGQERFQSVTRAYYRGAHGVILMYDVTSEDSFVAVKSWINSIRENMGLPPALLVGNKVDLKREVPFDTGE-----------------------TF-------------AK---------KANF--------------------
>XeLa_Rab12
ALTSAQAARRRKQPPRPADFKLQVIIIGSRGVGKTSLMERFTDDTFCEACKSTVGDFKIKTLRGKKIRLQIWDTAGQERFNSITSAYYRSAKGIILVYDITKKETFEDLPKWMKMIDKYAEEAELLLVGNKLDCDREITRQQGEKF--------------------------TQQITGMRFCEA-----------SA--------------------
>CiSa_Rab3
GHSNAVQQQQKDAADQNFDYMFKLLIIGNSSVGKTSFLFRYADDSFTSAFVSTVGDFKVKTRHDKRVKLQIWDTAGQERYRTITTAYYRGAMGFILMYDITNEESFNS-------------------------------------------------------------------------------------------------------------
>HyMa_Rab26
-MSNNNFSRDCPSLRNPFDYAFKVMLIGDSGVGKTCLLIRFDGAFLSGSFISTVGDFRNKTVDEKKVKLQIWDTAGQERFRSVTHAYYRDAQALLLLYDVGSRRTFDNTRAWLSEIK---DDAVVMLLGNKVLL----------------------------------LVPVDL-------------------------------------------
>MoTe_Rab19_partial
-------ASAFVTDNEDYDYLFKIVLIGDAGVGKTGVVQRFKTGNWIESQGSTIGDFCMKTVDDKRVKLQVWDTAGQERFRTITQSYYRSANAVVCAFDITRELTFYNISRWMEDVKYCAPDAVKTL------------------------------------------------------------------------------------------
>HeRo_Rab30
--------------MDDYKYLFKVVLIGNASVGKTCLVRRFTQGLFPPGQGATIGDFMVKSMDREKVKLQIWDTAGQERFRSITQSYYRSANALILVYDISCQPTFDCLPHWIQEINYAGNKVITYLVG----------WLVGRSV-------G----------------CLVGRLV-------------------G--------------------
>OiDi_Rab8_2
--------------------SLKILLIGDSGAGKTSLLLRYSNNKFESSMIATIGDFKIKTVKGKRIKLQVWDTAGAERFRTMTQSYYRGSNGIMLVFDIMSEKSFENISYWLESIQTHAEEITAALVGAKCDCKRAVSQLR-------AQRF--------------------------ADQNR-------------IIIL----------------
>LoGi_Rab15
------------MSTKRYDVLLRLLLVGDTGVGKTCLICQYANNEFYDTHISTIGDFKMKTVDGHTVKIQIWDTAGQERFESITKQFYRRAQGVMLVYDICSRSTFESLPKWLSYVKQFSEDTVITVLGNKHDQKRQVQYIEGQ-------------------------------------QVR-------------------------------C-
>HoSa_Rab15
-------------MAKQYDVLFRLLLIGDSGVGKTCLLCRFTDNEFHSSHISTIGDFKMKTVDGIKVRIQIWDTAGQERYQTITKQYYRRAQGIFLVYDISSERSYQHIMKWVSDVDEVGAT---SLPG--CGE----GASPGK----------------------------AR----RGPDGKPWMKTSGTHQKASIRLMRNGRWEESKGSSSRV-
>XeLa_Rab15
-------------MAKQYDVLFRLLLIGDSGVGKTCLLCRFTDNEFHPSHISTIGDFKMKTVDGIKVRIQIWDTAGQERYQTITKQYYRRAQGIFLVYDITSERSYQHIMKWASDVDEYADGVQKILIGNKADEKRQVGKNQGL-------------------------------------KAM-------------FKH-----------------
>NaGr_Rab8_7
---------------SNYDELFKVIVIGDSSVGKTSLLNKMVSGTFTDSFMPTVGDLKVRFIDGKNIKLQIWDTAGQERYRNLTKSYYRGSDGIILVYDITQEKTFNNLSIWLNEVKGVNGDALPFIIGNKTDLARNVSTDKGKKFAESLQIDMFEESCKTTESIEEVLCRLARRILETRQREK---------NEER--------------------
>NeVe_Rab3_2
--------MAAARGEERADYFFKIVIVGDYKCGKTSLLYRYTDKIFNRSLHSTVGDFRCKTRDGKRIKLQIWDTAGHERFRTAVASYYRGATGVLLVYDITSRQSFCSVGHWYMQHN-CEQEAKAVLVGNKCHLEREVSVAEGRGLAKELGLPFFETSAEKNINVTDCFEALVDSILE--EIKQ---------------------------------
>CiIn_Rab8_2
---------MTTLEIPRADWQCKLVVIGDSGVGKTSVMRRFTDNEFSFNFVATIGDFKVRTVKEKMIKVQIWDTAGQERFRSITTAYYRGAKGVIIVYDITSLKSFSHVNNWVINFNRWADDVQALLVGNKCDLQRVVTKMAGEKLAKEHGMEFSETSAKDCTNVDIAFMRILEKIVEKVNYLR-------------ETLI----------------
>NaGr_Rab8_3
GGGGTEKAEAYAQLDNENELFFKLLLLGDSGVGKSTILSMFSDQKFNPSHISTVGDFKTVHVSGKTVQLQVWDTAGQERYRSIITAYYRGAHGILLTFDLTRRESYDNIRRWLQDVHKHAQHTKTVLVGNKKDVMRNVTREEAEELATELGV-YFEVSAKGNDGIKEVFEDIAQ----QLIDSQ---------------------------------
>NeVe_Rab8_5
-----------MVDRSLADYVFKVLVLGDCNVGKSSLIRRFHDDEFNAQLCTTIGDFFIHDLDGKKVKLQLWDTAGEEKYRALSRSFFRGADGALLVFDVSVKESFDSIRDWLHEFHKVSSDTITILVGNKCD-KKKVSEEDIQNLSSCYNL-WLETSAKDNTNVNEAFEAMARKLVENLEQYL-------------------------------S-
>NaGr_Rab3_8_10_13_27_7
--------------------MVKMLVIGDSNCGKSSLVLKYTEGKFDEGLVSTIGDFKLKYKGDKTIAIQIWDTAGQERYRTITNSYYRGIPAVIVVFDLTDDRALANVQKWIKEVKKFSPNVVSILVGNKVDLTRVISEKIAREFAMDNDM-YFETSAKQGLNLDLIFETLVD-------RLR---------------------------------
>NeVe_Rab14_2
-------DVEIISRQPNWDYEFKTLIIGNSGVGKSCLVNKLKNPHFDKFVTSTVSDIFWEYYDNKKIKLTIGDTAGQERYFSILPAYFRGVQGVFLVFDITVEITFLQLHRWIDLATSGADSIQLILVGNKKDMNRAVTYSRAKEFAAMNG-FYIETSAKDVDSLMDMFKKMLQL--------L---------------------------------
>CaTe_Rab45Ef
--------------------MYKIVLAGDAAVGKSSFIMRLCKNKFVNNLNSTLGDFQTKVVDGRVIALQLWDTAGQERFRSIAKSYFRRADGVLLLYDCSYERSFINLRDWVEAVEEGTSKIPLMIAGNKTDLRRCVRTDEGHRLAREYDALFIETSAKEGDYILEAVTELARLLRTTEDLEV---------RNVGMQLQDYGKESRKSVS-C-CS
>HeRo_Rab45Ef
------------------DRVFKIVLAGDAAVGKSSFIMRLCKNKFVTNLNSTVGDFQTKTVDGKIIALQLWDTAGQERFRSIAKSYFRRADGVLLLYDVTYEKSFLNVRDWIEIIKDGTKYIPVMIVGNKCDLDVCLKYEDGHNLASNVDCLFVETSAKSGSNINEAIIEL-----TRFAHHM---------------LF----------------
>NeVe_Rab45Ef
--------------------MFKIVLAGDAAVGKSSFILRLCRNRFHSALNSTLGDFQMKTVDGKTYALQLWDTAGQERFRSIAKSYFRKADGVLLLYDVTCETSFLDVRDWVEAIEESCKPVPIMLCGNKIDIKTVITAESGSRLAKEHGALFIETSSKENKNIAEACIEL----------AR---------------------------------
>TrAd_Rab45Ef_4
------------------MKIFKIILVGDSGVGKSSFINRFCHHNFDQFQRVTIGGLHNKPIDDKVVMLEIWDTVGQERFDSLPRSYFRRADGIIALFDITSKDSFENIPTWLSHIEDWVNPPLLIMVGNKLDIQRKVSIEDGFQMAFDHNAMYAETSARTGEHVFETCHQL----------AR---------------------------------
>TrAd_Rab45Ef_5
--------------------VFKIVLVGDSGVGKTSFIHRFCYDDFVEDHRVTLDGFEMSTVDDTPVSLQVWDTVGQERFRSLPQSYYRDANGILLLYDITRQESFANIQGWIADIKDNAENVLIMITGNKLDLQREIKSDTGSRLAMLHDAMFTECSAKTGESVEESFHQL----------VR---------------------------------
>TrAd_Rab45Ef
---------------------YKIVFVGDSGVGKSSFVQCFCTDQFNSSYSATIADFQVKNINGMEIMLQLWDTAGHERFRSLTKSYFRKADGIVMVYDLSNPLSYASLREWMFSVE--VNYATVMIIGNKADLNRRVQYKDGIKLAKDNDALFTETSAKGAYNLHEAMVALTTVIMHKNQETR---------------------------------
>BrFl_Rab45Ef_3
--------------------MFKVVFVGDSGVGKSTFIYRVCHDDYKATFSSTIGDFHLKTAKNQKITMQLWDTAGQERFRSITKSYFRKADGVIIMYDVSTEPTFTSVRSWMESIQEGTEDTVLMLVGNKVDLLSGVKSHVAKRLAQEYDALFFESSAKTGVNITEAVLHM----------AG---------------------------------
>NeVe_Rab45Ef_2
--------------------VFKVVFIGDSGVGKSSFLHRFCHDQWKPSFTATIGDFQIKTVNGQCIAIQLWDTAGQERFRSITKQYFRKADGILIFYDVTAESSFTNLKSWMVSVEEGAEGVAKMVLGNKTDLSRVVKTIDGKNLANQYDALYMETSAKTGNNIQEAMYKL----------AE---------------------------------
>HeRo_Rab45Ef_2
---------------MAPERVFKVVFVGDSGVGKSSFIHQFCCNAFKPAFQATIGDFQVKNIDSHIIAIQVWDTAGQERFRSITKQYFRKADGVLVMYDVTNESSYRNIRNWMGSVKDGTEGTVIMIVGNKMDLSPQVV------------------SAKDGQRIAEVVL---PSSSSSSSSSS-----------SP--------------------
>LoGi_Rab45Ef_2
--------------SKGPERIFKVVFIGDSGVGKSSFIHRFCNDSFKDKFAATIGDFQIKTQDGHIIALQLWDTAGQERFRSITKQYFRKADGVVVMYDITSETSFKNVRNWMISVKEGCEGTVLVVVGNKTDLESVVTTKAGNHLADEYGALFYETSSKSGNGIPETIDGL-----SRFVQLC------------G----------------C---
>CaTe_Rab3_8_10_13_27
------------------DVTYKVLLLGDTGVGKTALIRSLTGTEFKANHLTTVGDFVKKTADGALVQLQIWDTAGQERFRSLTKFQYRSTKGLLLVYDVTDRTSFETLGYWLDSIDRNNEPVPVFIVGNKTDLSRVVSTQEGKKAAESHYVHFLETSAKNGHNVSEAFNKLAD---------A-------------------------------I-
>EmHu_Rab30_11
----------------------KIIVVGDSGVGKSALVRRFAKDVFDDAHGPTIGDVESATLGGGEIKLDLWDSAGQERFAPLLKSYYRGAGGVIYVFDLTSAVSLQRIEDWTGQVANRADEATALLVGSKADAARGLADRLG---------LYIEVSSKTGEHVSDAFHLLAMAML-----------------NKR--------------------
>PhCh_Rab18_2
-------------VN--------IVVIGDRSTGKSCLSLRFADPEILRNTTATIGGTLTKDVDGKKVNVLLWDTAGQERFRSLTRSYYRRADAVMLVYDVTSRQSFDNLPSWHRELQEHAENVVLAVVGTKVDERQVSYEEAHA----QQHL-FFETSAFTGQGVQEPFFELIR---------K---------------------------------
>XeLa_Rab10_2
---------MAVAAPPRPNLVVKLVMTGDSDVGKTCILTRFAENTLP-SYISTVGDFKTKTVAETALKLQIWDTAGQERFHTLSVSYFRGAQGFVLVYDITNPASFENTAVWMRDIKMKAEEVEVVLLGNKCDREREVAKEKGEKLAWEFGIPFFETSAKENINIEKAFITLAEAIYAKK-GSL-------LVNHNVVNLQDTKKKNSCLT--C-S-
>GaGa_Rab10_2
QHSFTKGRSCLTNLAASYDGAIDVIYLDFPAWGKSCGGTRSPTRLPPFSYLATIGDFKVKCLNGTRVKLQIWDTAGQERFHTLSTSYFRGAQGFVLVYDITNLDSFQGVTSWMKDIHEKADEVDIVLLGNKCDKERVVPKHKGEKLAWEHGIPFFETSAKDNVNIEDAFSVLTKEILEKK-SWV-------LYDLDVVDLN---ESKKRT---C-C-
>AmQu_Rab10
LLSFPFPFFLYNLKDSTYQHVQYYLYINHR--------YRFZDZDD---------------FG-KENKTSNLGHCZQERFHTITTSYYRGAMGIILVYDITSQKSFDNITKWLQNIEMHAPDVERLLVGNKADMRRVVPKERGEQLGQQQNIPFLETSAKTNNNIDEAFETLARLILKKQ-PSQ---------KDDPFVIN--AANATP--------
>ThAn_Rab1B_2
VIISSNSFSSAIVALENLAYTIPLRIV-------TSLLSVWILTLF---------------KD-KRVKLQIWDTAGQERFRTITSTYYRGADGIIMVYDITDKSSFEHINDWLSEVNKYSEDTCKLLLGNKCDMERDVSLTDVQRLSEVIEV-AMDVSAKTGHNIDKAFYSITEKLVSLKMESD-----HDVVDLRTISLQ---NTYNGIF--CFNL
>AuAn_Rab8B_3
---------------------------------------------FSPTFITTIGDFKIKE-----VKLQIWDTAGQERFRTITVSYFKGAHGIVLVYDVTERDSFENIQHWVHQIRENAERVRLILVGNKCDRERVVSTSEGEALKRTYGVAFFETSAKENCAVDECYTAIAR-------ETK-----------DAI-------------------
>PlBe_Rab1A
------------------MHIFFLFLI-----------------------IQ-------------------WDTAGQERFRTITSSYYRGAQGIIIVYDVTDRDSFNNVKNWIIEIEYASEDVQKILIGNKIDLDRSVSYEEGKELAESCNIQFLETSAKISHNVEQAFKTMAYEIKNKSQLEN------QQKGRTNINLNAKPIKDNKKK--C-C-
>HyMa_Rab10
------------------------------------------------------------------------DTAGQERFHTITTSYYRGAMGIMLVYDITQEKTFDNIAKWLRNIDEHAEGVERMILGNKCDMKRMVSKEKGEGIAREHNIKFYETSAKDNICVEEAFMRLTQDILRKH-QAG----ATQDQATTGVVIPKENRAKPAN---C-CT
>ApMe_Rab8a_partial
------------------MN--------------------------------------------------IWDTAGQERFRTITTAYYRGAMGIMLVYDVTNEKSFENIKNWIRNIEENAADVEKMLLGNKCELKRQVSKERGEQLAVEYGIKFMETSAKSSINVEEAFYTLARDIKAKMEKKL--KEASNPPKGGGHQLKASEPQRKPPSWLCTIL
>MoTe_Rab15
TRSSSASSVLAPDLNSEYDILIRIMVLGDTGVGKTCMLQRFCDHEFRYSHVCTIGDFKMKTIDNVKSRIQVWDTAGQERYRTITRQYYRKAQGIILSYDITSEKSFLNIRKWVDDITEFGDDVSIILVGNKSDRGREVNYEDGQKLAKEYNLYFEETSAYTNENITEAFETISRLVLEKHKSEILEEKKKQKYDDSEVELSGTSEDEG-----IVRD
>MoTe_Rab8
---------MAQTSEWSYDLLVKLLVVGNSSVGKSCILLRYSDDTFTNSHMSTIGDFKLQTIDGRTAKIQIWDTAGQERFRTITASYYRGANGILLVYDVTNEKSFQNVTEWYEEIKEHADDVAIVLIGNKADLERVVSTEQGKQLAQKHKMKFIETSAKSGENIEQAFDLIINQVIEKQNYMT-VGDQTKNKKEDVVKCPDNFWNFHRFRD-CLAR
>BiNa_Rab8_2
--------------NASYDFLIKLLLIGDRGVGKSCLLLCLSDQSFTTSFITTIGDFKIKTLDGKRIKLQIWDTASQERFRTITTAYYRGAMGILLVYDVTDENSFQNIRNWVRNIEQHADNVDKILIGNKSDMQKVVDTARGEELARHYGIKFFETSAKTNENVKEAFYAISKDIKKRLMDTN-PKGDSSHGGGGTVNLG---RGSSGGGG-C-C-
>AlMac_Sec4_2
---------MSAAKSSTYDHLIKLLLIGDSGVGKSCLLMRFSDDSFTPSFITTIGGIYVGCIELD--------------------AYYRGAMGILLAYEGNDERSFNSVRNWVRNIEQNAQGVDLILVGNKCDMKKVISKEQGQELAEELGIKFLETSAKANLNVDEAFFTLARSIFELLPWSHLIDNQAPPQEKGKIDITTGGVESVPSSKQANAL
>MoTe_Rab10
KKVNYHNPLTKVMAKKTYDLLFKLLLIGDSGVGKTCVLFRFSDDAFNTTFISTIGDFKIKTLNGKKIKLQIWDTAGQERFHTITTSYYRGANGIMLVYDITNPKSFDNISKWLRNIEEHAEDVERMLLGNKCDMKRMISKERGELIAREHGIKFFETSAKNNINIEKAFMTLATDILNKT-PSK-------DPDTNGISVTPQRTQSRSG---C-CL
>CaTe_Rab10
-------RLTAKMAKKTYDLLFKLLLIGDSGVGKTCLLFRFSDDAFNTTFISTIGDFKIKTLGGKKIKLQIWDTAGQERFHTITTSYYRGAMGIMLVYDITNAKTFDNISKWLRNIDEHAEDVEKMILGNKCDIKRQVPKQRGESIAREHGIPFLETSAKSNVNVEKAFMDLAQAILNKT-PSK-----DADGHNKAVDIH--KSESKGR---C-CL
>StPu_Rab40
-------------------------------------MGCL-------------------------------DTSGQGRFCTILRSYSRGAQGLMLVIAKSNQYGKSGVQRFAED--RHAPGVPKILVGNRLHLKRQVSGEEAQ----DYMA-YFEVSPLCDFNVTESLTELSRRNGMERLWRTTIVNCTSTYSIDKLPIPMSLRSRLKSFADCIVS
>BrFl_Rab40
--------MSTRSPKRDYDYLLKFLLVGDSDVGKQEILSGLDDGANDSPF--GGIDYKTTTLDGKRVKLQLWDASGQGRFCTIFRSYSRGAQGILVVYDITNKWSFDGIDRWLKEVEEHAPGVPKILVGNRLHLKRQVSIPAAE----QYMA-FFEVSPLCDFNITESFLELSRRHGIDRFLKCVIVQYTHPHHIEKLPLPTSLRSRLRSFSNC-CS
>CaTe_Rab40
VPGTEFSPSVSLRSCKSYDYLLKFLLVGDSDVGKEEILGGLEDGVADPPC--GGIFYKTTNLDGKRVKLQLWDTSGQGRFCTIFRSYSRGAQGILLVYDITNKWSFDGIHRWIKEIDEHAPGVPKILIGNRCHLKREVSESLAE----TYMA-FFEVSPLCDFNVTESLAELSRRNGMSRTWGPTIASQTTIYGIDRLPLPNAIKAHLKSYLLTNCS
>SaKo_Rab40
--------MGATNIGKPYDYMLKFLVVGDSDVGKGEILSGLEDGVADSPY--GGIEHKTTTLDGKKVKLQLWDASGQGRFCTIFRSYSRGAQGILLVYDITNKWSFDGIDRWIKEVEEHAPGVPKILVGNRLHLKRQVSTDLAE----SYMD-FFEVSPLCDFNIVESLTELSRRNGMERLWRPAIVKCTCIYSVDKLPLPTQLRSRLKSFGNC-CS
>XeLa_Rab40c
-------MGTQGSPVKSYDYLLKFLLVGDSDVGKGEILESLQDGASESPY--SGIDYKTTTLDGRRVKLELWDTSGQGRFCTIFRSYSRGAQGILLVYDITNRWSFDGIDRWIKEIDEHAPGVPRILVGNRLHLKRQVPTEQAR----SYMT-FFEVSPLCNFNVTESFTELSRRHGMEKMWRPAIVSCTPVHLIDKLPLPVAIKSHLKSFSMCKIS
>GaGa_Rab40c
-------MGTQGSPVKSYDYLLKFLLVGDSDVGKGEILESLQDGASESPY--AGIDYKTTTLDGRRVKLELWDTSGQGRFCTIFRSYSRGAQGILLVYDITNRWSFDGIDRWIKEIDEHAPGVPRILVGNRLHLKRQVPTEQAR----AYMT-FFEVSPLCNFNVIESFTELSRRHGMEKIWRPAIVSCTPVHLIDKLPLPVTIKSHLKSFSMCKIS
>HoSa_Rab40c
-------MGSQGSPVKSYDYLLKFLLVGDSDVGKGEILESLQDGAAESPY--AGIDYKTTTLDGRRVKLELWDTSGQGRFCTIFRSYSRGAQGILLVYDITNRWSFDGIDRWIKEIDEHAPGVPRILVGNRLHLKRQVPTEQAR----AYMT-FFEVSPLCNFNVIESFTELSRRHGMEKIWRPAIVSCTPVHLIDKLPLPVTIKSHLKSFSMCKIS
>MuMu_Rab40c
-------MGTQGSPVKSYDYLLKFLLVGDSDVGKGEILESLQDGAAESPY--AGIDYKTTTLDGRRVKLELWDTSGQGRFCTIFRSYSRGAQGILLVYDITNRWSFDGIDRWIKEIDEHAPGVPRILVGNRLHLKRQVPTEQAR----AYMT-FFEVSPLCNFNVIESFTELSRRHGMEKIWRPAIVSCTPVHLIDKLPLPVTIKSHLKSFSMCKIS
>HoSa_Rab40d
-------MSAPGSPDQAYDFLLKFLLVGDRDVGKSEILESLQDGTAESPY--SGIDYKTTTLDGQRVKLKLWDTSGQGRFCTIFRSYSRGAQGVILVYDIANRWSFEGMDRWIKKIEEHAPGVPKILVGNRLHLKRQVPREQAQ----AYVT-FFEVSPLCNFNIIESFTELARRHRLNWLGRPTIVSCTPVHLVDKLPLPIALRSHLKSFSMCKIS
>HoSa_Rab40a
-------MSAPGSPDQAYDFLLKFLLVGDRDVGKSEILESLQDGAAESPY--SGIDYKTTTLDGQRVKLKLWDTSGQGRFCTIFRSYSRGAQGVILVYDIANRWSFEGMDRWIKKIEEHAPGVPKILVGNRLHLKRQVPREQAQ----AYVT-FFEVSPLCNFNIIESFTELARRHRMNWLGRPTIVSCTPVHLVDKLPLPSTLRSHLKSFSMCKIS
>XeLa_Rab40b
-------MTHRVSPVKAYDFLLKFLLVGDSDVGKGEILASLQDGSTESPY--GGIDYKTTTLDGRRIKLQLWDTSGQGRFCTIFRSYSRGAQGVILVYDITNRWSFDGIDRWIKEIDEHAPGVPKILVGNRLHLKRQVSTDQAQ----NFMT-FFEVSPLCNFNITESFTELARRHGMDRLWRPAIVSCTPVHLVDKLPLPVALRSHLKSFSMCKIS
>GaGa_Rab40b
-------MSQAGSPGRAYDFLLKFLLVGDSDVGKGEILASLQDGAAESPY--GGIDYKTTTLDGRRIKLQLWDTSGQGRFCTIFRSYSRGAQGVILVYDITNRWSFDGIDRWIKEIDEHAPGVPKILVGNRLHLKRQVSTEQAQ----TYMT-FFEVSPLCNFNITESFTELARRHGMDRLWRPAIVSCTPVHLVDKLPLPVALRSHLKSFSMCKIS
>HoSa_Rab40b
-------MSALGSPVRAYDFLLKFLLVGDSDVGKGEILASLQDGAAESPY--GGIDYKTTTLDGRRVKLQLWDTSGQGRFCTIFRSYSRGAQGVILVYDIANRWSFDGIDRWIKEIDEHAPGVPKILVGNRLHLKRQVPTEQAQ----AYVT-FFEVSPLCNFNITESFTELARRHGMDRLWRPAVVSCTPVHLVDKLPLPIALRSHLKSFSMCKIS
>MuMu_Rab40b
-------MSSLGSPVRAYDFLLKFLLVGDSDVGKGEILASLQDGAAESPY--GGIDHKTTTLDGRRVKLQLWDTSGQGRFCTIFRSYSRGAQGVVLVYDIANRWSFDGINRWIKEIDEHAPGVPKILVGNRLHLKRQVPTEQAQ----AYVT-FFEVSPLCNFNITESFTELARRHGMDRLWRPAVVSCTPGHLVDKLPLPVALRSHLKSFSMCKIS
>DaPu_Rab40
---------------KPYDYLLKFLLVGDSDVGKQEILNTLENAASDMPF--CGPVHKVTTVDGRRVRLQLWDTSGQGRFCTILRSYSRGAQGLLLVYDLTNKWSFDGIDRWRREVEEHAPGVPKVLVGNRLHLKRAVSVAQAE----AYMA-FFEISPLCNYNVAESLAELTRRNGMERLWRTSIVSQTSVYTIDRLPLPPTLHSQLRSYALS---
>DrMe_Rab40
----------MGTMTKDYDYLLKVLLVGDSDVGKHEILSNLEDPSTESPF--CGNAYKTTTLEGKRVKLQLWDTSGQGRFCTIIRSYSRGAQGIILVYDITNKWSFDGIDRWLKEVDEHAPGIPKVLVGNRLHLKRQVAAKQAE----TYMS-CFEISPLCNFNIRESFCELARRNGMEHIWRSTIVRRTSVYAIDSLPLPPSVKSTLKSYALCAIA
>AnGa_Rab40
-----------QTMAKEYDYLLKVLLVGDSDVGKQEILSGLDDGSTESPF--CSPAHKTTTLDGKRVKLQIWDTSGQGRFCTIIRSYSRGAQGIILVYDITNKWSFDGLNRWLKEVEEHAPGVPKVLVGNRLHLKRQVAAKQAE----LYMA-CFEISPLCDFNIRESFCELARRNGMERIWRTSICRRTNVYTIDSLPLPPSVKSYLRSYALCVIS
>HeRo_Rab40
---------------KPYDFILKFLLVGDSDVGKEEILNGLLDGSTESPY--SGILFKTTTLDGKRIKLQLWDTSGQGRFCTIFRSYSRGA---LLVYDITNRWSFDGIDRWIKEIEEHAPGVPKILIGNRCHLKREVSELVAE----EYMS-FFEVSPLCDFNVIESLTELSRRNGMSQTWGPTIASYTSIYGIDQLPLPPALKSHLRS---YFM-
>ApMe_Rab40
-MAAGEASTTKSRQEKQYDYLLKFLLVGDSDVGKQEILSGLEDGAAESPF--CGSAYKTTTLDGKRVKLQLWDTSGQGRFCTIIRSYSRGAQGIFLVYDITNKWSFDGIDRWLKEV-EEVS--FKRQVG-----ERDAEAYAAK------MA-FFEVSPLCDFNIRESFSELSRRNGMERLWRSAIVARTTVYGIDQLPLPKSIKSHLKSYAMTIS-
>LoGi_Rab40
AISNSGSPRLLPSSCRSYDYLLKFLLVGDSDVGKEELLSGMDDGAMESPY--GGIDYKTTTLDGKRVKLQLWDTSGQGRFCTILRSYSRGAQGILLVYDITSKWSFDGIDRWIKEINEHAPGVPKILVGNRLHLNRQVSIGAAE----TYMA-FFEVSPLCDFNVTESFAELSRRNGMTRTWGPTIVSRTTIYGIDQLPLPPALKSHLKSYALCIS-
>HyMa_Rab30
--------------MSKEKKSFNVVVLGEPGVGKSSLVRRYVLGTFLSRTTTTVGNRVPVCINEETFDFNILDTAGCFGFHGLIKSYMPNVDAVIFVYDLTNKETFASLPLWNSIIKSGKQGITKVLVGNKKDLHREVLFKNAKNYAEFEG-MAIEISVKEEDGVDLVFDCVARELQ-------TTNMEFNHFHKNTFQITETLDHLNIKS--CTKI
>CaOw_Rab19
ATALHSPVSPVGSVPSNLLHQFKVILVGDASAGKTSLLHRFIHGFMPEHTVATIGDFDAREHTGQFVRIHLWDTAGQERYRTVTTSYYR-ADGCLLVYDLTSPKALASVRYWLDEVEWAPSSIVTRVVGNKADL---------KLTQEQVG-NAIETLA-TCQGATASRMSVAQNAD-------SSSLSNPSMGSIESFVARSPSPTSARTEACVIS
>SaKo_Rab34
KFPEVYNIQATPYKEQSFHTISKCIVIGDVSVGKTCLVNRFCHEVFNRDYKATIGDFEVERILNVPFNLQIWDTAGQERFKCIASAYYRGAHVIIVVFDLSDLSSLDRTSQWLEDATIETEDALVFLVGTKKDLQSRFDDIEAE---------YWSVSSKTGENVPEFFNRLAAMTFNNAVLAELEKQCLEESFQPTSPLHTNIRGPACSK--CLHI
>SaSp_Rab30
-------------MPVDVDHTFKVLLLGDPKVGKTALILRFVDKIFSDTGSSSVGQFKIRSVDGKVIKWHVSDATGSDRFFTITAGFLRAGDVILLTFDLTNPESFESLETWVGEVKKAREDVLPVLVGCKSDG-RQVTDDTIREFAKRHK-LYFETSAMEGKGVEDMFDHIGLRLM-------KSNEFKGRQGQPGYQSPESQRDRPWTSMVCEAE
>StPu_Rab30
--------------MEDYKYLFKVVLIGNAGVGKTCLVRRFTQGLFPPGQGATIGDFMIKTIGGEKVKLQIWDTAGQERFRSITQSYYHSADALVLVFDVTSKESFNALPSWLREVEYASPKVISVLVGNKIDLDREVNEEDGQSFADSHS-MFLETSAKESDNVDRLFLDIAVELT-------TLTGLLPSTRYHIVVGTQEGDTTFYPKHHCNCV
>ApMe_RabX4
-------------MALDFAATYKVLVLGDSNVGKTCIVHRYCDERYYDTYISTIGDFKQKILDGTPIKLQIWDTAGQERFRALTTAYYRGAMGILLMYDVTSLESFNHLSYWLRNIQENAPDVVKVVAANKCDVNRAVDAERGQKIAESFDM-FFEVSCKENINIEEAFLTLARRIREQRGRRAEVLNVLPDHQDHEQKLKAPIQVKKNGKTHGSSQ
>SaSp_Rab1
-------------MNPEYDYLFKLLLVGKSGAGKSCLLLRFAEDTFTQCHFTSSGDFKNHTLDGKVIKLQIWDMDGDERFRTITSSYYRSAHGIIVCYDVTDKDSFDNVNYWLQEIDYAHENVNRLLLGNKIDLKKQVDHATAKEFADNVG-MFLEVSAKNNINVEEAFMTVAADIKARMGPTIYDARPVATPAWLGAKITQVQSHTEDTPVPSSEE
>ApMe_Rab34
KWPHPFSFEMTEYNERDFNTIAKAIIIGDVSVGKSCLINRFCHKIFDNNYKATIGDFEVEKILGVPFHLQIWDTAGQERFKSIAASYYRNSNVIMVVFDLANLISLGHCEQWLNEAAQS-EPCHIFLIGTKQDLNEIYRIIEAE---------FWAVSARTGVGISELFTRVAALSFHSIILNESSPKLHPSSIHITAVVVEYKTPTGRINKGCYVS
>CaOw_Rab1_2
SKTTSTDQPASPAQEANYDYLFKVLFVGLSGNGKSVLLARSHNGRYDSTIPSTIGNYFTKYIDGKRIRLSSWDTAGQARYHSIANAYLRGAHGVVIAYDIAVETSFEEIKLWMDMTSYAPPNVSKMIIGTKCDLLRAIDFATAKAFADEHN-MFLETSSKTNFNVENVFLTIATDIKRRIDLDRSVLQEMRADIGRNMQLEEKPPAKKKHWSKCEHA
>SaSp_Rab26_2
--------------MASKDVLIKTLIIGDTQVGKSQLVIQYADHTFSDTYIATIGDFKTVVVDGKQIRLQIWDSGGQERFRSLISSYFRGTHAVIIAYDTTNKETFDNVRKWLKEAEKFAPDVVLMLMGMKSDLERQVSTEEGEKFAAKHDM-FAETSAKSNTNISAAFQTLVEGVLHKGDEGPEHAENGGGSDGGDEGIDGRGRGRGRGKAGS---
>ApMe_Rab1
----------MSTMNPEYDYLFKLLLIGDSGVGKSCLLLRFADDTYTESYISTIGDFKIRTLDGKTIKLQIWDTAGQERFRTITSSYYRGAHGIIVVYDCTDQETFNNVKQWLEEIDYACDNVNKLLVGNKCDLKKVVDYTTAKEYADQLG-IFLETSAKNAMNVEQAFMTMAAEIKLRVGPPSHSECDKNTTKKTGRHSNRHGRHGGGSDSDNLCV
>DaPu_Rab45Ef
VGNNHWSSRNNVPYYLSIQFVFKIIVLGESGVGKTSFIRRFCCDDYVGPRASTVGDLSIRCIGNQYCALQFWDTAGNKKYRSISRQYLRKADGVLIMYDVTSAISFLHVRYWVDCVKEVVEDVVCVLVGNKTDLQESTVEHEEDRQMTSVGLEFFETSAKTGYMIQQTIVTMAAKLQVREKVAI----EKIALHVESMETETTATVAKDKAKKC-CS
>StPu_RabX4
RSMSTPYPHFCPPIDDPADFSFKILVIGDTCVGKTSFINMFCEHVFKENGTGTIGDLKKNIVDGKKIRLLVWDTAGQERFRTLTTAYYRGAMGIIILYDVTRETSFDHVTSWLDDIARNVPDICKVLVGNKSDVKRAITLSE-------AFNFYIEASAKTGENVENVFETLTRQMLDRYNKKMNRPLIARPTTTEKIELLAKKKSTFSV---CSC-
>OrSa_Rab8B
RRGRAATSTTSSSSSSSATA----------AIGKSCLLLRFSDDTFTTSFITTIGDFKVRTLDGKRVKLQIWDTAGQERFRTITTAYYRGAMGILLVYDVTDESSFNNIRNWIRNIEQHADNVNKILVGNKVDMKRVVSTAQGQKLADEYGM-FFETSAKTNQNVEQVFFTIARDIKQRLTETV--------AEPPTIQISRQEPDQAAASSRC-CT
>RhAp_Rab40
TRRDLSPRVQGGSAAKAYDYLLKFLLVGDSDVGKGEILGGLEDGALESPF--SFASYRTTTLDGKRVRLHLWDTSGQGRFSTIIRSYSRGAQGILLVYDITNRWSFDGLGRWLQEVERHAPGVSKVLLGNRLHLNREVGRQEAA----EYMA-FFEVSPLCDFHVTESFVELSR------MALR---------------------------------
>GaGa_Rab45Efb
DLSGMALGDAAPKDSVEPDHLYNVLFVGDSNVGKTSFLYRLHADTFNPHLAATVGDYQVKNVDNRHFALRMWDSAGQERYHSVTKQFFRKADGVVLMYDITSQYSFADVRYWLSCIQEGADGVTVLLLGNKTDCERQVPTQEGERLAQEHQLLFYECSAASGHNVIESIVSLVRALKVCEDQLR-------NKAEEVPKLP---QKKKG----C-CW
>DrMe_Rab26_2
HITPGQLPPKAPEEEDEFDIMGKVIMLGDSGVGKTSLLIRFDGRYVPSYFLSTVGDFRNKVVDGTRVKLQIWDTAGQERFRSVTHAYYRDAHALLLLYDVTNKTTYDNIRAWLGEIR---EDVVIVLIGNKADCERQVKREDGE----RNVP-FMETSAKTGLNVELSFTAVARQLKSRGYEHG---------DDGKFNVHDFVRDNTKARSVCRNM
>StPu_Rab45Ef
RRSSRHSVHRPSIHGRTFSRLYKVVFVGDSGVGKTSIIHRFCTDTFTDSFSATIGDFQVKSVCGSIVAMQLWDTAGQERFRSITRHYFRKADGIVILYDVTSETSFLNIRNWMNSIEETTGHVVKMLLGNKCDCDRQIKEEVGHSLSESYKCDFYEVSAKTGSNVTEAFTSMSKLLLLKEDEEI----------QNSLNLTNDDGEGSKR---C-CS
>ToGo_Rab8
DRAASLLSQEERKTSLGYDYLVKLLIIGDSCVGKSCLLSRFARGRFLPHR-TTLGDFETQTVNGRRVKIQLWDTAGHERFRSVTLSYYRSAMGALVVFDITKRESFESVQSWLRELEDRAQNVQKVLVGNKADV-RAVSREEARRL-AGEHNLYIETSAKTGQHVRTAFVDLTLQVLRCLRQLERINHALSNGTLDVVQLAEGPVERQGG---L---
>CaBr_Rab45Ef_2
FCRILKAIVKVSSLAEELNAIFKVVFVGDSAVGKTCFLHRFCHNRFKPLFNATIGDFTVKTIANRAIAMQLWDTAGQERFRSITKQYFRKADGVVLMFDVTSEQSFLNVRNWIDSVRAGVEATVMCLVGNKVDLARSGVYRAAEKLALEFKIPFYETSAYTGYGIENCMRQMARSLQRREDNHL----------EEALKLDINSNYKKRSW--C-CI
>CaEl_Rab45Ef_2
FCRILKAIVLKKELEEIKNYIFKVVFVGDSAVGKTCFLHRFCHNRFKPLFNATIGDFTVKTIPNRAIAMQLWDTAGQERFRSITKQYFRKADGVVLMFDVTSEQSFLNVRNWIDSVRAGVDATVMCLVGNKMDLARSAVYRAAEKLAVEFKIPFFETSAYTGFGIDTCMRQMAENLQRREDNHL----------EEALKLDINSNYKKRSW--C-CI
>CiIn_Rab45Ef
DASIKSSVDQEDFSEDECDILYKIVLCGDICVGKSSFMFRACNNSFKKHIRSTLGDFQNKTVTSRTITVQLWDTAGQERFRSLTSSYFRRANGVILLYDVTNPASFLNVKDWMETITSSSAGTPVMICGNKVDLQPVVYQNEGAQLAANYGALFMETSAALGENVEAALKTLGRHLQGKNESET----------GLIYDLKEHSEKENESS--C-CS
>HoSa_Rab45Efb
SWHSREPRAESRLEDPGMDSLFHVIFLGDSNVGKTSFLHLLHQNSFATGLTATVGDFRVKTVDNKCFVLQLWDTAGQERYHSMTRQLLRKADGVVLMYDITSQESFAHVRYWLDCLQDAGDGVVILLLGNKMDCERQVSVEAGQQLAQELGVYFGECSAALGHNILEPVVNLARSLRMQEEGLK----------DSLVKVAPKRPPKRFG---C-CS
>CaTe_Rab44Ef
TSVDSIGSGECVYENDHVDLLFKVVFVGDSGVGKSSFIHRFCNDSFKATFSATIGDFQVKNVDSHIIALQLWDTAGQERFRSITKQYFRKADGVIIMYDVTSETSFKNVVNWMSSVQDGTEGTVLLVIGNKLDLSRVVRTKDGTKLADEYEALFYETSAKSGLSVREALEAMSRLLRDREDREL----------EKAVNLEDDILEEKKDRK-C-CF
>LoGi_Rab45Ef
LGVIKDVRTQFKEKCHECDTMYKIVLAGDAAVGKSSFIMRLCKGKFVNNLSSTLGDFQTKVVDGRTVALQLWDTAGQERFRSIAKSYFRRADGVLLLYDVTYERSFLNVRDWVEAIEDGAKNVPIMLCGNKTDMRRTVREEDGRRLAKEFNGLFIEASAKDGSHVMEAVVELTRLLRTNEDLEV---------KTVGMQLHEMNMDKKNST--C-CR
>SaKo_Rab44Ef
SSPRGEPVGCQATSTPTHEIVFKVVFVGDSGVGKSSFIYRFCNDSFKSNFSATIGDFQVKNVDHKMIALQLWDTAGQERFRSITKQYFRKADGVIVVYDVTSESSFTSVRNWMSSVQDGVEGTVIMIIGNKTDMERQVKQKDGHRLSEEYETLFYEASAKSSYNVDESIQALSRKLQEKEDREL----------QKVLQLGQSEDKKKG----C-CL
>MuMu_Rab44Ef
QFQMLMDRLRKEGNPPSWTLLFKIVFVGDSAVGKTSFLRRLCEARFSPGMAATVGDYRVKTVDNAQVALQLWDTAGQERYRCISQQFFRKADGVAVMYDLTAKQSFLSIRQWLSSVEEAVDRIPVLLLGNKLDNEREVPRGLGEQLAKENNLIFYECSACSGHNAQESLLHLARLLKEQEDTVR----------NDTIQVG--PPAKKKS---C-CG
>HoSa_Rab44Ef
QFRMLMDRLARELERTSWELLFKIVFVGNSAVGKTSFLRRFCEDRFSPGMAATVGDYRVKTVDNSQVALQLWDTAGQERYRCITQQFFRKADGVIVMYDLTDKQSFLSVRRWLSSVEEAVDRVPVLLLGNKLDNEREVPRGLGEQLATENNLIFYECSAYSGHNTKESLLHLARFLKEQEDTVR----------EDTIQVGHPAKKKS-----C-CG
>PhIn_Rab8C
EDENQRSDREEKKMEEEEDHKLKLLLLGDSGVGKTSLMRVFSGDEFSESMLATAGDFKLRHVADEAITLQIWDTAGQERFHRITATYYKGANGIVLVYDVSDRRSFDNVGYWMNNIRQYSPTQMPLLVGNKIDL-RVVTLEEGQAAASQYGC-FIETSAKTSENTNGALETIARDARPYTKNGD------GPGEDAG----WSP-------------
>PhCa_Rab8C
EKLTTEIAQDTAPVAPKKKHKLKLLLLGDSGVGKTSLMRVFSGDEFSESMLATAGDFKLRHVADEAITLQIWDTAGQERFHRITATYYKGANGIVLVYDVSDRRSFDNVGYWMNNIRQYSPTQMPLLVGNKIDL-RVVSLEEGQ-----------------------------------AAASQ-----YGCRFIGRVSCHLLTCPPSQGRGRTPN-
>PhRa_Rab8C
EKLTSEVTEVAPPVQPKKRHKLKLLLLGDSGVGKTSLMRVFSGDEFSESMLATAGDFKLRHVADEAITLQIWDTAGQERFHRITATYYKGANGIVLVYDVSDRRSFDNVGYWMNNIRQYSPSQMPLLVGNKIDL-RVVSLEEGQAAASQYDC-FIGTSAKTSENTNGALETIARDAFMISVNPA---------LTQKMVMDREKAGRRNKEN-CVIQ
>BrFl_Rab45Ef_4
KIAHEVECDTTSQTVRTPDRCFKIILVGDSGVGKTSFIHRFCKNTFSPKRQVTVGGYYMKTTANSIISLQIWDTAGQERFPEHPHSYFRKVDGVMLVYDLTCEESFQNLHNWMQDLQDEGATAVTVLVANKHDLHRIVSESAGLNLAKEYDALFVETSAKLGTNVAQSFEILTRKLQEREDEQI-----------RSLPIDDRQQQEAAKRKKC-C-
>ToGo_Rab1B_2
NSLFILQVDEIKEGSADGEFKFKLVTVGDSGVGKSCLLMRFVQDQYSAFHVSTIGDFKSVLVKGKVCTLQLWDTAGQERFSGVTGNYYRNADCFILVFDMTRRSSFLHIENWIKQIEHECGPTMKLLIGNKADLSLEVTEREARQCADQIG-AYVSTSAKTSANVDAAFLAAASKLVEMRRRAVASEASAPAPDAPGISLLALSTPPRQRGL-CSG-
>CaEl_Rab45Ef
HSESDTNINSRASVLRQFNLTFRIVMCGDAAVGKSSFVMRVIRRQFTNQLPSTLGDFHVKTVDGRNVALQLWDTAGQERFRSLCKSYFRRADGAILVYDVCAEQSFLRVRDWIETIKESTRSIPIILVGNKVDMPGSVAKTDGASMAAAMGVLFMETSALDGSNIDNAMLALTRELMAVEDVEI---------RSTGVVLNPAVAKKGGCFSKCRGS
>CiIn_Rab45Ef_2
RKLKERATNHADEVRLLYEYVYKVVFVGNSGVGKTSFIQQFVNSSFTSSISATIGDYQMKTLDAQVIALQLWDTAGQERYRSITRQYFRKADGIVVIYDVTNEKSFLAVRNWMQSVREGAPSAIILLLGNKTDITRQVTPKEGAKLAEEYGAKFSETSAKSGEKIHSSMTLFACDLTKVEDEQK----------DSVLSLAASDDELKSSS--C-CS
>MuMu_Rab45Efb
SPAGSRKQTTAGKPQADPDYLYHVVFLGDSNVGKTSFLHLLHHDAFATGLTATVGDFRVKNVDNKTFALQLWDTAGQERYHSLTRQLLRKAEGVVLMYDVTSQESFTHVRYWLDCLQDAGEGVAMVLLGNKMDCERQVPTEAGRRLAQELGVSFGECSAALGHNILEPMMNLARSLKMQEDRLK----------ASLAEVTHPQSTKRAG---C-CH
>HyMa_Rab45Ef
IDEMLCCLECNPDNEQSLDFVYKIVFVGDSGVGKSSFIYRFCHNDFRPNFSATIGDFQVKTICNNWIALQLWDTAGQERFQSLTKQYFRRADGIIIMFDLTSETSFTNVKGWMLSVEEGAPDCVIALIGSKSDMQRKVNKEAAEKIAKDYNALYFEVSARSGENVNETIVVLAKKMKDNEDSIL---QNSIISLNSNRNLPSLKDKKKKNN--C-CK
>EmHu_Rab1_2
ARERHLVHANVNAKREQYAY----VGLGEAARDSAALL-----ELYTEDYISTIGDFKMRTLDGKVIKLQIWDTAGVERFRHISSTYYRGTHGIIVVYDITNLDSFNNVKCWLTEIDYARENVQRMLVGNKLDLESPHLRQMAEDK--------L-ASAASAPAPAPAHDAAAVSSKAASEAKLALAAADAGRRRSSWRCTRPTRPASTAAS-----
>BrFl_Rab45Ef
HEETFSGKLPDSQDEAMYSEMFKVVLAGDAAVGKSSFILRLCKNEFRPNMNSTLGDFQMKTIDDTPVTLQIWDTAGQERFRSIAKSYFRRADGVLLLYDCTYEPSFMNVREWVDAVEDGARTLPIMLCANKLDLQKVILKGHGEEMAREHGALFCETSAKQGDNVQDAVEKLMRSEALTDSLVA--------NNGDSIPLIVNV-------------
>GuTh_Rab1B
QKERSPHKMSINADEGSYDALLKIVLVGDSDVGKTSLLTRFSDDNFSNSFISTIGDFRWRTIKDKNIKLQIWDTAGQERFRTITSAYYRGADGIVVVYDITNKESFDHVDMWMKEIHFTDDNVRVLVVGNKCDMKREIPTSLAREYCNQRG-MVVETSAKTATRVNTAFIDMAEEILENRQKFA-ENKPKELDYSGETSLNQASQSCEGIMQSCFAI
>OrSa_Rab1A_2
SLRHRDVVKAGRAMNNEFDYLFKLLLIGDSSVGKSCFLLRFADDSYVDSYISTIGDFKIRTMDGKTIKLQIRDAAGDGLLARTAAAFFPGAE---IVYDITDMESFNNVKEWMSEIDYANDSVCKLLVGNKCDLSRVVETAVAQAYADEIG-IFLETSAKDSINVEEAFLAMCAAIKKQKSGSQ-ERKASNLVQMKGQPIQQQQQPQKSS---C-CS
>BrFl_Rab12
ESMSKPQLAVPRGPAPPYDFQLQVVMVGESSVGKTCIINRFTEDKYEDPI-STVGDFKIRIMYGKRIRLQIWDTAGHEKFNTITTQYYHRADGVLLVYDITREHTFVSIPKWLNQVDVYAHDVERYLLGNKCDQLREVPRERAEKFAVEYNINFVEVSAKTNTGIEHAFRDLVESILRKRPDAP-------AMMDERIHLNRGPGTKSCSGR-CV--
>AmQu_Rab33
CTAGKGVFARYHNMSATTNFTFKVVFLGDPSVGKTCVAKLYISRKQQRSTQSTIADCQNKDIDGVPSTLQIWDTAGMEQFRGLITQYYRNVNGVVFVYDVTRRESFVDVREWLGELRQYCSHVKLALLANKCDLERQVPTDEGRRYAEENG-MFAEISTVTDTALGTLDSVFERLSF-------LTRSMVEQQRGGNIRLDQDWVVIDEFPRGC-SC
>BrFl_Rab26
NGIPILPRQSLQGASEFYDFACKVMLIGDSGVGKTCVLVRFDGAFLSGSFISTVGDFRNKVVDGAKVKLQIWDTAGQERFRSVTHAYYRDAHALLLLYDVTNKTSFDNIRAWLSEIH---EDVVIMLLGNK-DF--------G-------IA-FMETSAKTGLNVELAFMAVAKDLKSRKTRKP---------NDPKFSVTEYVDQEKQNQG-C-CS
>OiDi_Rab45Ef
ELELENLKLQNQLQNSQFDLLYKVIMLGDSYAGKTSMINRYTRDQFTMTE-PTIDSYRMKATARGLISLQIWDTAGQERFRSIPRCYFRKADGVLLVYDVTNTQSLLNVRRWLNDLE---DVTQKLVVGNKVDLDRLVTVDHGKKMADELGCEMIEVSARTGFNIPQAFEKLSRLMQENEDSEL----AMITRSNTKIALAFDPSDEKKYSS-C-C-
>GaGa_Rab3c-p
ASAQDSRYGQKDTSDQNFDYMFKLLIIGNSSVGKTSFLFRYADDSFTSAFVSTVGDFKVKTKNEKRIKLQIWDTAGQERYRTITTAYYRGAMGFILMYDITNEESFNAVQDW---------------------------------------------------------------------------------------------------------
>AuAn_Rab1A
ERSEASRRPRPGTMNSEYDYLFKLLLIGDSGVGKSCLLLRFADDTYTESYISTIG----------------------ERFRTITSSYYRGAHGIIVVFDVTDQESFMNVKQWLHEIDYACQNVKKLLVGNKCDLKRAVPTEQAQEFADSLG-IYLETSAKNSTNVEKAFTTMAGQIRKWMQTQP------TPAAQTKVNISKGQQIDTKGGGGC-C-
>TrAd_Rab45Ef_2
TMSFKDECASQGIDSDSYRKMFKLVLAGDAAVGKSSFILRLCQNRFHNALHSTLGDFQMKTVDGIIVTLQLWDTAGQERYRSIAKSYFRKVDGVLLLYDVTSESSFLNVRDWMDAIENSTKPVPIMLLGNKVDLEAVISTENGQRLAKEYQAMFVECSAKSGVNVSDACLKLTRILMENESKSE--------GSSNGMKLTEKGQGKKFG---C-CR
>MuMu_Rab45Efa
QPLAYDRSFHSSYADEDCDSAYKIVLAGDAAVGKSSFLMRLCKNEFQGNTSATLGDFQMKTVDGEQTVLQLWDTAGQERFRSIAKSYFRKADGVLLLYDVTCEKSFLNVREWVDMVEDGTRTIPIMLVGNKADLQKCISAYLGEKLAMTYGALFCETSAKDGSNVVEAVLHLAREVKKRTEDDDSRSITSLAGSTSKKSLQMKN---------C-CG
>HoSa_Rab45Efa
QPLGYDRSSRSSYVDEDCDSAYKIVLAGDAAVGKSSFLMRLCKNEFRENISATLGDFQMKTVDGERTVLQLWDTAGQERFRSIAKSYFRKADGVLLLYDVTCEKSFLNIREWVDMIEDAAETVPIMLVGNKADIQKCVPGHFGEKLAMTYGALFCETSAKDGSNIVEAVLHLAREVKKRTDKDD---------SRSITNLTGTNSKKSPQMKNC-CG
>BiNa_Rab8
FHWSGGRHCRVQSPNFASDWEVRLITIGDSATGKSSLILRYTKGMFQEERKATVGDLKIKSVLGRPTKVRVWDTAGQEQFRTITRNYYRGAQGVLLVYDITNKDSFKHVAKWIKDVENYAPGVSVVLLGNKCDLKRQVTRSEGQAIAQEYEV-FFETSALSGSSVEESFGSLVEKIVAKAPRSS----------NSGVDLN---QKKKSG---C-CL
>NaGr_Rab8_9
SSRNNKLNVHGHGEVVEQKVTYKILLLGDAGVGKTSLAIKWVDGSFQENYIATIGDFKKKDIDNQMIKLQIWDTAGQERYNTIQATYYRGCAGVLVVYDMTDSESFQNVQKWITNIEKNTDDITVLLVGNKADLARMVKTEEANAFCKNTSCVVFEVSAKSGQNVNDAFMALVEAIHKKK--RK---------------------------------
>AmQu_Rab8_2
SSSIPSQEPRVSNRRAKLAKAYKILLIGESSVGKTTIATRLCEDRFMSEARQTLGDMFEKDVDGEFLKVQLWDTVGQECYDSITTSYYRGGAGIVIVYDITSMRSFEMLSKWMGYVETHAADVSMMILGSKCDLLREVQPEEGQRYAENFGIQFYEVSAKTGHNVQEAFESFFREVHQKVMRER-----ERGKRERERDVKNTITY-------CTFM
>AmQu_Rab45Ef
-------------MVVQPDITFKILIVGNPHVGKSCFLTRLCTNTFTTKYASTIGDFYSRAIDDKTVALQFWDTAGQERFQSVTKAYYRGADGVILMYDITSEETFIAVRKWINSMQDNMKLPACLLVGNKVDLKREVLSETGETFAKIYGAHFIETSAKLGFNVTNACLTLVNKLLSEVILSG--------DSRQGNTITVGEKEKKSN---CSC-
>NaGr_Rab39
------------MSADEYGSTFKIIVIGDVSVGKTSFVSRFCEGEFKESYPSSIGDFKSKETNNSNVKLQIWDSADISRFVTVAKHFYSEAHAIIIVFDITNKESFQDLSHWLGELQQTLREHVKILIGNKSDLRRAVS--DATSLAKKYN-CYMETSAKKGDNIDKAFSTLAQNIYNAWKNGG----------FKEEEWADEKDSKKKK---CTL-
>MoBr_Rab3_8_10_13_27
---------------MAYDALVRVIMVGDSTVGKSSMAARYSRNEFYEQAISTIGDFVLKTVDSKTIKMQVWDTAGQERFRSITHSYYRGADAVLVVYDITNADSVDSLSGWVERARHAKVDVAIFIIGNKFDLQQVTNVSQAQHLARKLG-LHFVASAKSDINVQDIFLQAARDIMRVREEAR--------QPTPLVNVASSQPASSSW---CTLL
>SaSp_Rab19_6
-----MTTAQMYSFHMDYDYLFKFIIVGDASTGKTSLISRYTHGVFPDTTVETVGDFFFHQLEGSKLKVQIWDTAGQERFQSIIRSYYRGSHAVIYTYDVTDPDSFDNLSRWFPDTEAHIPGTLKVLVANKSDHHLPNLIERGRALAEERDM-FCVVSAKTGSNVDRTFTTLAEDCLRAVQANKRRRKPLDLSKKVPIKMP--TKSSSIFSSWCSL-
>MoBr_Rab1_3
-----------MSFDNDYDYLVKLCAVGDSQVGKSSIIQRFANGIFPEFHGPTIGDFFFRTMKGKQVKIQVWDTAGQERFQSITQSYYRGAHGIIFVYDLTDVVSAQSLSRWYEDVKSARSDIKCIVVGNKADISDDA-LDIATEFASRHR-LHVVVSAKTADNVSKAFLNLAEDCLGAETVNA-------GKGNSKIPVTLGKPVSSGGG--C-C-
>VoCa_Rab18
-MNDVSITSTVSTPTEMDDHLVKVVFVGSAGVGKTCLIRRLFTDKFSQETQPTIGDFQFKRFDNKSVGVTLWDTAGAERFQAVTANYYRGAQGIVFVYDVTRRDTLDSLQHWLPEVSRHCPEAIKMVVGNKIDMRVVAPEEGAA----REHL-YQETSARTDEGVYDALVGLIVNIVDTPSLLRRLSIEKPRTGAEGLVDGDRDRNDPWDSGRC-CG
>ChRe_Rab18
EMPLSLETTSISTREEVDDHLVKVVFVGSAGVGKTCLIRRLFTDKFSPDTQSTIGDFHFKRFDKKSVGVTIWDTAGAEKFQAVTSNYYRGAQGVVFVYDVTRRDTLDAIRHWLPEVERYTPDAVKMVVGNKIDMRAVSPEEGAA----LEHM-YHETSARTDAGVYEALVGLLVNIVDTPSLLRYNHERLELERPAGGGAGGGGGGGQCGRHHC-CG
>OiDi_Rab18_2
---MNDGAQRRGPATPAYDIAAKILLIGEAGVGKTHLILRYVDNIFEPLVKVTVQDVKSKDVHDKKVRLRIWDTAGSERFRAINRSFFRNALGVIVVYDVTDKNTFAKVKSWIEEVDVNCQ-PVVILVGNKTDLRKVSTQEGRA----KRHM-FMEASAKTRENVNDVFFELSEKILENPELYD-----SASRRSQGVNLEHQDQNLVSWLTGCNI-
>DrMe_Rab18
----------------MADRAIKLLVIGESGVGKSSLIRRFVENKFDQNHDVTIGDFKSKVVDGIDYKVALWDTAGAERFRSLTPSFYRKALGAILVYDITSRDSLVKLETWLAELDSYSPNIAIIVVGNKID-RVVDREEGRA----RKHL-FIETSAKCDQFVSDVFKDVVEKIVSSEYFNN-------GNASAGLDIASDRDLEASAST-CYC-
>AlMac_Rab18
----------MSAAIDKATPSIKLILIGDSGTGKSSLLVAYTEQRFVGEAVATVGDFRLVKIDGKATKAYIWDTAGQERFRTLTSSFYRGASVVFVVFDVTERESFENLDSWFNEVRQYCNGVLTCIVANKCD-RVVTTDEAIA----KEHE-YREVSAKTMDGVKDLFDSFAEQVARHPNLPK---SGSTDSVNIGDKSSATAAPPSSSS--CAC-
>OiDi_Rab18
------------MAEKA---LCKLLLVGDSGVGKSSILIRYTDDTFTEKYTGTIGDFKLKKRKGQEINLQLWDTAGQERFKSLVRSFYKGANGVVVVFDIGSRSSFEALRRWMSEIQGNCDEIPRILVGNKVD-RSVTKAEAQA----SKYQ-YIETSAKTNVGIDETFDKLTDQIMVRRNPRSKKDVINPKKHKKNKRQRADGKPSKSK---CSLN
>BoFu_Rab18
-----------MASDESIP-TLKILLIGPSG----AVLIRYCDDQFDSSSTATIGDFKLKTVHGSPYRLNLLDTAGQERFRTLSNSYYRGAHAVLLVYDVTNRESFNSLGRWIDEAENNADGCVFWIVGTKCDSRMVSEEEGRA----EEWG-WGECSSKTREGVKGVFEGVVREVVKRPQLLK-----GGQRKSGGVTIGGTNDNSTSG---CAC-
>TrBr_Rab18
-------------MAQGDNSPVKIVLLGESGVGKSSLLLSFSLGTFDGDVRSTIGDFRTKDVVQKKLKLHLWDTAGQERFRTLTSSYYRGAHAVVLVYDVNEPQTFHALRKWIDEADAFCDGVVYLLVGNKIDGMAVPKEDAQA----RDRL-LAFTSAKTRVGVEQAFDEVARSAYEKMMSKS-------ESRYSGVNLSKTSDPTSGA---VCC-
>LeBr_Rab18
-----------MSSTTGADKTIKVLLIGDSGVGKSSLLLSFTTGAFDGNIPSTIGDFKVKKVVKATVNLQLWDTAGQERFRTLTSSYYRGAQAVVLVYDVNEPKSFHGLKKWLDEANSYCDEMVFLLIGNKADM--LSTAQG-A----QQNL-FALTSAKTRIGVTQAFDEVARSVYDKLQDLE------QYERRRMTNLNGGSNTGEGGQG-C-C-
>LeIn_Rab18
-----------MGSTTGADKTIKVLLIGDSGVGKSSLLLSFTTGAFDENISSTIGDFKVKKVVKTTVNLQLWDTAGQERFRTLTSSYYRGAQAVVLVYDVNDPQSFHGLKKWLDEANSYCDEMVFLLIGNKTDM--CSTAQG-A----QQNL-FALTSAKTRIGVAQAFDEVARSVYDKLQDLE------QYERRRITNLNDGSSNGGGQG--C-C-
>NaGr_Rab18
-------------------------LVGDSATGKSSIITQFTEDEFKEQMSPTIGDFKVKFVNRKKVKLTIFDTAGQERFRTLTSSYYRNAHGIILVYDVTREETFNNIKNWLKECDLYSEECVKLLIGNKIDLRKVSLQDAQA----KSNV-YIETSAKTKENVDKAFEEVVYQILNTTNLLE-STEPVRNKPTDNVNISTSEPNESEGGSGC-CW
>PlBe_Rab18
-----------MKNKNKYDYLLKLLLVGDSSVGKSSILCRYSDNQFEEKVLSTIGDFKVKYIDNKTIKVGIWDTAGQERFRTLTSAYYRNAHAIILVYDCTVRESFENLDVWIHEIDKYSKNAIKMLVANKID-HEVTKDEGKA----FENL-FCETSAKNDINITYCFEELIQQILNNPSLLE------LSVVTKNLKLGKKDEGRIS----CAC-
>PlFa_Rab18
-----------MKNKNKYDYLLKLLLVGDSSVGKSSILCRYSDNQFEEKVLSTIGDFKVKYIDNKTIKVGIWDTAGQERFRTLTSAYYRNAHAIILVYDCTVRESFENLDVWINEIDKYSKNAIKMLVANKID-HEVTKDEGKA----FENL-FCETSAKNDINITYCFEELIQQILNNPSLLE------LSIVTKNLKLGKKEESRSN----CAC-
>PhCh_Rab18
--------MASTSQSTSQPINVKLLLIGNSSVGKSSLLLRFSDEQWVPEASATIGDFRVHKVDGKKVKLSIWDTAGQERFRTITSSYYRGAHGVILVYDVANRESFDALPRWFNELETYVK-VVKMVVGNKVDKRQVTYSEGQA----TRML-FFEASAKTAVGVADAFKEVNQ----TRSSTD---------MPGTISLDDVDEDPNAGG--CVC-
>UsMa_Rab18
-------------MSSSNDVTLKILLIGASSVGKSSLLLRFTDDEFLSETTATIGDYRIKGVGGKRFKLSIWDTAGQERFRTLTSSYYRGAQGVIITYDVTQRDTFDALPTWFNELETFTDDVVKVIVGNKVDKRVVTTKEGQA----EKML-FVECSAKKGVGVNGAFDELVNRIISTPSLWQ----GAPASSRGNISLTDPTGYVGYGLGVCSC-
>PhBl_Rab18
---------------MSTDTTLKLLLIGNSNVGKSSLLLRFTDDTFLPEVSATIGDFKVNMVDGQSYKLTIWDTAGQERFRTLTSSYYRGAQGVILVYDVSNRETFDALHTWWNEVNTYCPDVVKMIVGNKVDKRVVSHREGSA----RKLL-FVECSAKTNMGVKEAFEELVIKIIETPALRQ------KSQSPSTIRVTSGSEDAQEDRSTCAG-
>MuCi_Rab18
-------------MSQQVP-TLKLLLIGNSNVGKSSLLLRFTDDTFLPEVSATIGDFKVSMVNGKMYKLTIWDTAGQERFRTLTSSYYRGAQGVILVYDVSNRDTFDALNTWWNEVNTYCPDVVKMIVGNKVDKRVVTYEEGAA----RKLL-FVECSAKTKVGVKQAFEELVEKIIETPSLWQ-----KDAAPNSTVRMSAEDSKEQSGGDSCAC-
>RhOr_Rab18
-------------MSQSIP-TLKLLLIGNSNVGKSSLLLRFTDDTFLPEVSATIGDFKVSMVNDKTYKLTIWDTAGQERFRTLTSSYYRGAQGVILVYDVSNRETFDALNNWWNEVNTYCPDVVKMIVGNKVDKRVVSYEEGLA----RKLL-FVECSAKTKVGVKQAFEELVEKIIETPSLWQ-----KNTTNSTSIKVEQENESGYDF---CAC-
>MeLp_Rab18
VSHPQPGPSNSNDSSTDPPQTLKLLLIGSSSVGKSSLLLRFTDEVFLSEASATIGDFKVKLRRGKRYKLSIWDTAGQERFRTLTSSYYRGAQGVVLVYDVTSRESFESLPSWFSELDTFTRDVVRIVVGNKTDKREVSIEEGRA----ADNL-FVETSAKTMRGVEEVFEAVVDKIIDTPSLHNLRSNNRLATLPGTITLDDDDAEESGW---CNC-
>SpPu_Rab18
------MSIASSPPDREVSATFKLLLIGDSGTGKSSLLLRFTDDTWLQQTSATIGDFKVKIVDDKRFKLAIWDTAGQERFRTLTSSYYRGAQGVILVYDVSNRQTFEHLQLWFTELDTYSRDVIKMIVGNKCDTREVSRKEGEA----RKML-FIETSAKTKTGVMDAFVEVVRKISETPSLWQ----KQQGPRPGAVQVHGDENAESSGM--CAC-
>HeRo_Rab18
-------------MEDDYDVTLKILIIGESGVGKSSFLMRFAENKFHPDQSATIGDFKIKCVEGEKIKLSIWDTAGQERFRTLTPSFYRNGQGCILVYDVTKYTTFAKLDEWLNELDSHSKDIVKLLVGNKID-REVTEEDGLA----SKHM-FTEASAKTMEGVQLAFEELVVRILQTPGLWE-------PNEKGGIQIHRKSHSSEENS--CAC-
>AnGa_Rab18
-------------MDPDRILTFKILIIGESGVGKSSLMLRFTENDFDSDQALTIGDFKTKMLDGVKVKLAIWDTAGQERFRTLTPSYYRDAQGAILVYDVTKPDTFQKLESWLNELEIYGNNMAKMVVGNKID-RAIGREEGFA----KKHM-FIETSAKTSEGVKDAFEEVVRKIMETDGLWE-----RNDYGDGGVDLHGNRAAGAAGS--CSC-
>AmQu_Rab18
----------------MEDVSLKILIIGDSGVGKSSLLLRFVNNTFDPDQASTIGDFKVKTLAGKRVKLAIWDTAGQERFRTLTPAYYRGAQGVILVYDVCLPDTFEGLEVWLNELDTYAKDLVKMLVGNKID-RKISRADGLA----RRNL-FIESSAKTRDGVQEAFEELVQKILQNPDLYT--------ENTSTVNVSSNPSSGSEPPSLCGC-
>TrAd_Rab18
--------------MDDVIATLKILIIGEAGVGKSSLLLRFTDDQFDPEQSATIGDFKIKTVEGNRVKLAIWDTAGQERFRTLTPSYYRGAQGVILVYDTSKRTSFDKLENWLTELRTYCRDVIKMLVGNKID-REVDTLTGTA----RRYL-FTECSAKTCDHVQDAFDELVHKIIQTPGLWD------TEKSNSGLKIGERDGEAKASSCYCSLI
>CaEl_Rab18
-----------MSDDSSSPLTLKILIIGESGVGKSSLMLRFVDDVFDPEQAATIGDFRVTSIDGNRVKLAIWDTAGQERFRTLTPSYYRGAQGVICVYDVTSRSSFEKLNHWMQEVDTYCDNIIKMMVANKID-RVVTREEGLA----KRHL-FIEASAKTKEGVQCTFEELIEKIIQTPDLWD--------NDRPSFRLGQPTGSSGGGGM-CGC-
>NeVe_Rab18
-------------MENDVLTTLKILIVGESGVGKSSLLLRFTDDTFDPDIGATIGDFKVKTVEGNKAKLAIWDTAGQERFRTLTPSYYRGAQGVILVYDTNSRETFDKLEEWLNEVEMYSKDIVKMLVGNKID-REVDRKQGLA----RRHL-FIEASARTKEGVQLAFEELVEKIIQTPGLWE-------NEKSSGMRLTSGGPQTVEGCSGCSVL
>BrFl_Rab18
-------------MDDDVLTTLKILIIGESGVGKSSLLLRFTDDTFDPEIAATIGDFKVKTVDGNKAKLAIWDTAGQERFRTLTPSYYRGAQGVILVYDVSSRNSFNRLEQWLSELETFSQDIVKMLVGNKIDVKEVDRNEGLA----RKHL-FIEASAKTREGVQCAFEELVEKIIQTPGLWE------SDSQPKGVSLTDTGSAAVNSCAGCSLV
>SaKo_Rab18
------------MMEDEVLTTLKILIIGESGVGKSSLLLRFTDDTFDPEQPATIGDFKVKTVEGNTTKLAIWDTAGQERFRTLTPSYYRGAQGVILVYDVSNRKSFQKLDMWLNELETFSSDIVKMLVGNKID-REVDRQEGLA----RKHL-FIEASAKTKEGVQVAFEELVEKVIQTPGLWE-------NDSRGGMSLNDRGNQSVSQG--CGGL
>XeLa_Rab18
-------------MEEDILTTLKILIIGESGVGKSSLLLRFTDDTFDPELAATIGDFKVKTVDGNNAKLAIWDTAGQERFRTLTPSYYRGAQGVILVYDVARRDTFTRLDNWLNELETYCNDIVKMLVGNKID-REVDRNEGLA----RKHL-FIEASAKTRDGVQCAFEELVEKIIQTPGLWE------SETNNRGVRLSSEDGGGRGGSCGCSVL
>GaGa_Rab18
-------------MDEDVLTTLKILIIGESGVGKSSLLLRFTDDTFDPELAATIGDFKVKTVDGNKAKLAIWDTAGQERFRTLTPSYYRGAQGVILVYDVTRRDTFVKLDNWLNELETYCNDIVKMLVGNKID-REVDRNEGLA----RKHL-FIEASAKTCDGVQCAFEELVEKIIQTPGLWE------SESQNKGVKLSNKEEGHGGGA--CGGL
>MuMu_Rab18
-------------MDEDVLTTLKILIIGESGVGKSSLLLRFTDDTFDPELAATIGDFKVKTVDGNKAKLAIWDTAGQERFRTLTPSYYRGAQGVILVYDVTRRDTFVKLDNWLNELETYCNDIVNMLVGNKID-REVDRNEGLA----RKHL-FIEASAKTCDGVQCAFEELVEKIIQTPGLWE------SENQNKGVKLSHREESRGGGA--CGGL
>HoSa_Rab18
-------------MDEDVLTTLKILIIGESGVGKSSLLLRFTDDTFDPELAATIGDFKVKTVDGNKAKLAIWDTAGQERFRTLTPSYYRGAQGVILVYDVTRRDTFVKLDNWLNELETYCNDIVNMLVGNKID-REVDRNEGLA----RKHL-FIEASAKTCDGVQCAFEELVEKIIQTPGLWE------SENQNKGVKLSHREEGQGGGA--CGGL
>DaPu_Rab18
-------------MDPSVLTTLKILITGESGVGKSSLLLRFTDDTFDNEQAATIGDFKVKLIDGNNVKLAIWDTAGQERFRTLTPSYYRNAQGAILVYDVCSRQSFSRLDAWFDELETYATNIVKMLIGNKID-REVSREEGLA----KKHL-FIEASAKTKDGVQMAFEELVQKIIQTPGLWE-----VDASSQRGMSLSDRTEGGQPWS--CSGV
>CaTe_Rab18
SGSHLFQPSKSAVKMDDSDITLKLLIIGETGVGKSSLLLRFTDDTFDPEQSATIGDFKVKTVDGNRAKLAIWDTAGQERFRTLTPSYYRGAQGCILVYDVCSQASFAKLDNWLNELETFSHDIVKMLVGNKID-REVSREEGLA----RRYL-FIEASAKTKEGVQCAFEELVEKILQTPGLWE--------TDQRGLSIGRNDQSAAAG---CSLL
>LoGi_Rab18
------------MDEREVITTLKILIIGESGVGKSSLLLRFTDDTFDPEQAATIGDFKVKTVDGNKAKLAIWDTAGQERFRTLTPSYYRGAQGVILVYDVCSKQSFSKLDAWLNELETFSHDMVKMLVGNKID-REVSKDEGLA----RKHL-FIEASAKTKEGVQCAFEELVEKIIQTPGLWE--------TDNKGITVGSGGGANQSG---CYCV
>HyMa_Rab18
-------------MDTDILTTLKILIIGESGVGKSSLLIRFTDDTFDQDIGATIGDFKVKTVDGNRMKLALWDTAGQERFRTLTPSYYRGAQGVILVYDVSVRQTFDKLNDWLNECETYAQDIVKMLVGNKIDKQ-VTRQEGLA----RRHL-FIEASAKTKDGVECAFEELVEKILQTPGLWE-----KESKSTIGLSIVPAGNASSCYGS-CSIF
>CiIn_Rab18
-------------MEGDILTTLKILIIGDSGVGKSSLLLRFTDDRFDPDQSATIGDFKVKSVEGNTVKLAIWDTAGQERFRTLTPSYYRGAQGVIFVYDCTRKDSFSHLSTWLTEVETYSPNIVKMLVGNKID-RVVTREEGLA----RKHL-FIEASAKTRDGVECAFEELVEKIIQTPGLWE-----NDGTSNRGTKLSMDTSQGGG----CGC-
>ApMe_Rab18
------------MVDQDVLTVLKLLMIGESNVGKSSIILRFTEDEFHENMQSTVGDYRTKQIDGNTVKLAIWDTAGQERFRTLTPSYYRDGQGAILVYDVTDRVTFMKLETWLNELNTYCTDIIKMVVGNKID-REVSTEEGLA----RRHL-YIESSAKTADGIKCCFEELVQKIIQTPGLWDGNIGSTRHRGQRGIQLADDSQPHEPYSN-CYC-
>StPu_Rab18
-----------------------------------------M----------HQRDFKVKTVDGNKAKLAIWDTAGQERFRTLTPSYYRGAQGVILVYDVSSQVTFDRLGQWLNELDTYSADIIKMLVGNKID-REVSREQGLA----RKHL-FIECSAKTRDGVQCAFEELVEKIIQTPGLWE---NDTRQRGFGVGSNQGQPSEGACSGY-CSLI
>CaOw_Rab18
-----------MAAASPRETTFKLLLVGESNTGKSSLIMRFTDNVF--DLSATIGDFKVKQLNDTTIKLTIWDTAGQERFRTLTSSFYRGAHGVIFVYDVTRRETFDALDTWLTEVDTYAD-VVKMLIGNKIDQRQVSRAEGLA----QRHL-FIECSARTRVGVEQAFEELVQKMYDTPALWR-------TGPTNNVQLGGAEEAPALDQG-CGYC
>SaSp_Rab18
--------------MGDVDAELKILIIGDSNCGKSCLLMRFTDDTFDEHMGPTIGDFKNKMLNGQQVKLTVWDTAGQDRFKTLTASYYRGAHGVILVYDVTRRATFEHIIPWLNEANVYCN-VVKMLVANKID-RQVSTDEGRA----REKL-FIECSAKTKVGVQQAFEELAQQVLDTPELYQ------SPSSGAGVDVSSSSSGQLNG---DVCG
>MoBr_Rab18
-------------MADEAVATFKVLIIGDSNCGKSSLLMAFTEGTFDESIGPTIGDFKQKSLDGNKVNLTLWDTAGQERFRTLTASYYRGAHAVILLYDVSRPETFEHIDMWLNEVNVYCKKIVKLLIANKID-RRVSTEVGRA----RDKM-FIECSAKTKAGVQQAFEELAQKVLDTPELWN-------KEAVKGLDIRGGKGGATDDPCSCSVL
>PhRa_Rab18
-----------------YDHLFKLLLIGDAGVGKSSMLLRFTDDTFDDNLQSTIGDFKVKMVDGKKIKMTIWDTAGQERFRTLTSSYYRGAQGIVLVYDVARRDTFENLDLWLQEVEVYSGGVVKLLVGNKID-RVVSRREAEA----RSKL-FVESSAKTKIGIQQVFNEVVQKV-----------------------------------------
>PhCa_Rab18
--------------MDGYDHLFKLLLIGDAGVGKSSMLLRFTDDTFDDNLQSTIGDFKVKMVDGKKIKMTIWDTAGQERFRTLTSSYYRGAQGIVLVYDVARRDTFENLDLWLQEVEVYSGGVVKLLVGNKID-RVVSRREAEA----RSKL-FVESSAKTKIGIQQVFNEVVQKILENPALLS-----NTAPRSRGRKLDGKAEKSGGGGSGC-C-
>PhIn_Rab18
--------------MDGYDHLFKLLLIGDAGVGKSSMLLRFTDDTFDDNLQSTIGDFKVKMVDGKKIKMTIWDTAGQERFRTLTSSYYRGAQGIVLVYDVARRDTFENLDLWLQEVEVYSGGVVKLLVGNKID-RVVSRREAEA----RSKL-FVESSAKTKIGIQQVFNEVVQKILENPALLS-----NTAPRSRGRKLDAKAEKSGGGNG-C-C-
>ThPs_Rab18
MPTPKAGSGSSKGQSFPYDHLFKLLMIGDAGVGKSSMLIRFTDDAFDEHIQSTIGDFKVKHLNNKRIKLTVWDTAGQERFRTLTSSYYRGAQGVVMVYDVTRRDSFDNLEQWLKEVKLYSNGVVKLLVGNKIDSRQVDRHEAEA----RNQL-FLEASAKTRMGVQESFMEVVHKILEDPDL-----------------------------------
>FrCy_Rab18
-------MSAPPPQTFPYDYLFKVLVIGDASVGKSSMLLRFTDDSFDEHIQSTIGDFKVKHMSGKRVKLTIWDTAGQERFRTLTSSYYRGAHGVVLVYDVTRTDSFENLEQWLKEVQLYSNGVVKILVGNKID-RKVDRERAEA----RSHL-FLEASAKTRLGIKQVFMEAVQKILENPEALA-----SAVPGKPKLQIKIEAPEEDDEGG-C-C-
>PhTr_Rab18
-------MAAPPPQTFPYDYLFKVLIIGDASVGKSSMLLRFTDDSFDEHIQSTIGDFKVKHVEGKRVKLTIWDTAGQERFRTLTSSYYRGAHGVVLVYDVTRTDSFENLQQWLKEVQMYSNGVVKLLVGNKCD-RQVPFEEADA----RSQL-FLEASAKTRLGIRQVFTEVVKKMLENPETLA-----TAVPGRPKVQIKPQHARPNMMDDEC-C-
>ToGo_Rab18
-------MHGRAGEPASYDHLLKLLLIGDSGVGKSSILLRFAEDVFNEKQLSTIGDFKVKAVGDMRLKLAIWDTAGQERFRTLTSSYYRGAQGIIMVYDVSNRQSFLNLQSWLDEIYRYSADAVLMLVSNKVD-VQVERREGEA----FQKL-FVETSAKTRQGVDHAFEELVQKILDTPSLLV----NTSPIGAAPRQLSHAREGDALNAAACSC-
>EmHu_Rab18
-------------MQGHYDHIFKILLIGDAGVGKSSILLRFTDDAFEEHLASTIGDFKVKTMRGKTLKLTIWDTAGQERFRTLTSSYYRGCHGIILVFDVNDRPSFEHLRTWLDEFELYAAAAAKLLVGNKVD-REVTVEEAQA----RQQM-YIETSAKTRSGILQAFDEIVQKVLDTPELLA-------DAGGRATALPQQLDSDDGGG--CGMC
>OrSa_Rab18B
--MGSPGAGSSGGGGGGHECSFKILLIGDSGVGKSSLLVSFVAAHLDDDIAPTIGDFKIKFIGGKKLKLTIWDTAGQERFRTITSSYYRGAQGIILVYDVTKRESFTNLEVWSKEIESHSKDCIKMLVGNKIDKRTVTREEGLA----EESL-FLESSAKTRDNVEKCFEELALKIMDVPSLLE--EGSSSVVKRNILKQKQESQAKHGGG--C-CQ
>ArTh_Rab18A
--------MGSSSGQPEFDYLFKVLLIGDSGVGKSSLLLSFT-SNTFDDLSPTIGDFKVKYIGEKKLKLAIWDTAGQERFRTLTSSYYRGAQGIIMVYDVTRRDTFTNLDIWAKEIDLYSQDCIKMLVGNKVDKRAVSKKEGIA----REYL-FLECSAKTRVNVEQCFEELVLKILETPSLTA---EGSSGGKKNIFKQNPAQTTSTSSSY-C-CS
>ArTh_Rab18b_2
--------MGSSSGQSGYDLSFKILLIGDSGVGKSSLLVSFI-SSSVEDLAPTIGDFKIKQVGGKRLKLTIWDTAGQERFRTLTSSYYRGAQGIILVYDVTRRETFTNLDVWGKEIELYSQECVRMLVGNKVDRRGVSREEGIA----KELM-FLECSARTRQNVEQCFEELALKIMEVPSLLE---EGSSAVKRNILKQKPEHQTNTQSG--C-CS
>ArTh_Rab18B
--------MGSSSGQSGYDLSFKILLIGDSGVGKSSLLLSFI-SSSVEDLAPTIGDFKIKQVRGKRLKLTIWDTAGQEKFRTLTSSYFRGSQGIILVYDVTKRETFLNLDIWAKEIELYSHDCIKMLVGNKVDRRKVSREEGMA----KDLL-FHECSARTRENVNGCFEELALKIMEVPSLLE--------EGSSSVKRKPDYRAHQGR---C-CS
>OsSp_Rab18
---------MASADDGRYDHLVKILLVGDSGVGKSSLVQRFVHDTFEE-VSPTVGDFKLKYIDGKRLKLTVWDTAGQERFRTLTSSYYRGAHGVVFAYDITSEDSFRNLDVWQKEVDMYGANSVKIVIGNKIDRRAIAREDGVA----KEHL-FLECSAKTKVRVAEAFDELVKAILETSGLLM-----DVEGDTDGVKLGAYADRANGG---C-C-
>OsLu_Rab18
---------MTSDDARAYDHLVKILLVGDSGVGKSSLLARFISDSFDE-QGPTVGDFKLKHVDGTRLKLTVWDTAGQERFRTLTSSYYRGAHGVVFVYDVTSRESFENAETWRKEVEMYGANSVKIVIGNKIDRRTVARKEGVA----KEYL-FLECSAKTKVRVAEAFDELVKGILDAPGLLV-------DEVDDGVKLGAYADRAGGG---C-C-
>VoCa_Rab18_2
-------MAELQATDSVIDFTIKILLLGDSGVGKTSLLTRFAHDSFDEKVASTIGDFAVKKVYDKRVKLTVWDTAGQEKFRTLTSTFYRGAKGIILVYDVSRPDTLRHLEQWMRELELYGADAVRMVVANKVDVRRVSWHEGSA----RRHL-FVETSAKTNIAVANAFEELVLKILETPSLLE-----DAGAHSGTVRLDSLQSGYGVYDY-C-Y-
>ChRe_Rab18_2
--------MAVEMQEGSVDLTLKILLLGDSGVGKTCLLTRFAHDSFDDKVASTIGDFAVKRVYDKRVKLTVWDTAGQEKFRTLTSTFYRGAKGIILVYDVSRPDTLRHLEQWMRELEMYGSDAVRMVVANKVDVRRVSWHEGSA----RRHL-FVETSAKTNVAVANAFEELVLKILETPSLLE----DVGGAGAGTVRLDAPAAYNVYNY--CYC-
>ChSp_Rab18
--------MAGLPAQVEVDHTFKILLVGDSGVGKSSLLLRFATGGFEE-LVPTIGDFKAKILGGKRIRLTVWDTAGQERFRTLTSSYYRGAQGIILVYDVSRAETFDSLDIWLREVDMYGEESVKMVVANKTDLREVSTDMGVA----RAHL-FVETSAKGNVAVEQAFEELVHKILETPSLLA--------SSGSTFGLKTKQPQSSS----C-C-
>CoSp_Rab18
-------------MNEPFDYLLKVLLVGDSNVGKSSLLLRFTADTFEDSVAPTIGDFRLKFVNAKRLKLTIWDTAGQERFRTLTSSYYRGAQGIVFAYDVTRRETFESIDIWMREVDMYSDNAVKMIVANKVDKREVSRAEGAA----RKHL-FVETSAKANMAVGQAFEELVMKILDTPSLLT-------ASNSSRLNVGGSNSRTTSS---C-C-
>VoCa_Rab18_3
------------MAVDSHDYTFKVLLVGDSGVGKSCILTRFTSGIFEESTTSTIGDFKVKYADGKRCKLTIWDTAGQERFRTLTSSYYRGAQGIIFVYDVTRRDTFESLANWMREFDIYSESAIKMVVANKVDLRQVSSEEGHA----RRHL-FVETSARANLAVGQAFEELLLKILDTPLLLE-------TTAVGGIKLGAVPTGQQAGV--CSC-
>ChRe_Rab18_3
-------------MVDTHDYTFKVLLVGDSGVGKSCILTRFTSGSFEENTTSTIGDFKVKYAEGKRCKLTVWDTAGQERFRTLTSSYYRGAQGIIFVYDVTRRETFEALGAWMREWDMYSEGAIQMVVANKTDLRQVATQEGHA----RRHL-FVETSAKGNVAVGQAFEELLAKILDTPALLE-------TTAVGGIKLGAAPAAAPGGA--CSC-
>AmQu_Rab34
----------------MSSKSTKVIIIGAPGIGKTSLLLRYCQDSFESNYKSTIGDFEVEKVLGQSLTLQLWDTAGAERFKGVTTSYFRGANVVVLVFDLTQHETLEKTKEWLLEARES-NEFELFLVGTKRDAEHRFESMMAE---------LWITSAKTGDNVAELFQRIAIISMENLVMKEEIARQVQLEKSTLIRIKVEDKSSSIDRRRC-C-
>HeRo_Rab34
--------------------IVKAVVVGDQAVGKSSLLQRFCYNTFKSDYKCTIGDFEIEQILNKLLKVQFWDTAGQERFKCIAASYYRGSKAVIVVFDMSSIQSLMNAKQWASEAYNEREGPLLFLVGTKRDLNNTWKEVEAE---------LWIVSSLTGERVNDFFFRLAAMLLENSMKNA-LLVKQVIHSEFATDMISQIRKFSNLFIF----
>BrFl_Rab34
------------------RLICKAIVIGDVAVGKTCLVNRFCKDTFDRDYKATIGDFEVERILNTPFNLQVWDTAGQERFQCIAAAYYRGAHVIIVTFDLLDIKTLEHTQSWLEAAMLENNHPLIFLVGTKKDLKAVYEKVEAE---------FWGVSSKTGEGVKDFFFRVAGLAFNEAVLKE-------------VDVS----------------
>StPu_Rab34
-------PYKEETPYKERDFVSKVIVVGDVSVGKTCLVNRFCHEVFDRDYKATIGDFEVERVLGIPFNLQLWDTAGQERFKCIAAAYYRGAHVVVIVFDMRESYTLDHAKRWYQESLLE-HDPHIFLVGTKRDL---------------------CVS-------------------------R---------------------------------
>NeVe_Rab34
-------YTAAPRKAENFHFICKAIVLGDVAVGKTSLINRFCRNAFDHDYKATIGDFEVERILDQEFNMQIWDTAGQERFKCMAAAYYRAAHVIILVFDLSRSRSLENTRIWLDEALQSNNYPDIFLVGTKSDLCSDFDQMEAE---------YWSISSKTGEDNDDFFSRMAAVAFEQSLLRG-------------LELQEKRNAESKQIGG----
>OiDi_Rab34
KIHDFPKAYSKNAQIPIEDFLAKVIVIGDAGVGKTSLVMRYTHDVFDLDYKATIGDFEIEKILGIPFTLQMWDTAGSERFQAIAASYYRGAAAVVICFDYSKIQTLQTVRKWLDNAISENQKFSLFLVGTKADLSSVAREIEAE---------FWSVSSKKNENVAEMFARIGSVCFDKLMKIS-----IVEQQNQNVRVKLEL-------------
>TrAd_Rab34
IDQFPKAFMPKQSGKNDFDQTAKVIVIGDVSVGKTSIINKYCRRVFDKDYKATIGDFEVEDIKGSNFQLQIWDTAGQERFQSVARAYFRSSNAVIIAFEFHDETSLDHVRSYAC--------IHVVLLLQK---EEELADYEAE---------YWRTSAKAGINVDEMFNRVAVLAFERIVLKQEVRKTIKLEDIGSGTLSAESKKTSGG---C-CT
>HyMa_Rab34_combined
ITEFPKAFTELASHCKQNNFVAKCVVIGNLSVGKTSLINRYCRNLFEKDYKPTIGEYELRKILNQEFHLQMWDTSGEERFKSITGSYYRGA------------------NEWFAAAIEKTTTPELFLVGNKVDINVDLEETRAE---------YWEVSAKTGENVRELFTRAAALCFDQAVLRENGKLIAKDKTNDNIVLARNIECNVEPSTQC-CK
>DrMe_Rab34
RHLPPAYSAAQTPLSKERDFPCKVIFVGDCSVGKTAIVNRFCYDKFQSNYKATIGDFELENILGHNYSLEMWDTAGQERFRCIAGAYYRNASVIVVTYDMSKKDSLESAKKWLNSALNYNKRPLVFLVGTKADLKEEFVRMEAE---------YWSVSARSGFKVTELFQRIAALAFEEAVMQEQEQATQASVKSQTFDLRNFFGSRLSQQKSCTC-
>XeLa_Rab36
HMPKPYSPESCHQYQTQFDA-------GAGAIG-------FCKNVFDRDYKATIGDFEIERILGIPFNFQIWDTAGQEKFKCIASAYYRGAQVIITAFDLGDINTLENTRRWVQDALKENDTCSIFLVGTKKDTEAELERTEAE---------YWSVSAKTGENVKDFFFRVASLAFEQSMKKENLGSTAQIGAGNFIQLDGNLSDKKENEPQC-C-
>GaGa_Rab36
AGILPHLHCTWYTPEACLQFISKVVVVGDVYVGKTSLIHRFCKDRFERDYKATIGDFEIERIVGIPYNLQIWDTAGQEKFKCIASAYYRGAEVIITVFDLADIQTLDHTKQWLEDALRENNSIFIFLVGTKKDLDAVCERTEAE---------YWSVSAKTGENVKEFFSRVAALAFEQSMIRETTGHMAQIGTGNLIRLEQNLMEIPEGNAQC-C-
>HoSa_Rab36
RDRVIASFPKWYTPEACLQLLSKVVVVGDLYVGKTSLIHRFCKNVFDRDYKATIGDFEIERIAGIPYSLQIWDTAGQEKFKCIASAYYRGAQVIITAFDLTDVQTLEHTRQWLEDALRENGSCFIFLVGTKKDLGAACEQAEAE---------YWSVSAKTGENVKAFFSRVAALAFEQSVLQDQSSARLQVGNGDLIQMEGSPPETQESKRPC-C-
>MuMu_Rab36
QDRIITSFPKWYTPDACLQLLSKVVVVGDLYVGKTSLIHRLCKNVFDHDYKATIGDFEIERIAGIPYSLQIWDTAGQEKFKCIASAYYRGAQVIITAFDLTDVQTLEHTRQWLEDVLRENGSCFIFLVGTKKDLGAACEQAEAE---------YWSVSAKTGENVKAFFSRVAALAFEQSVLQDSTQSQVGDGDGDLIRIEVPKTQENKRPPGC-C-
>AnGa_Rab34
RKNKRPKPTSYEVLNNNVDYACKAIFIGDVSVGKTSLVNRFCHESFDGDYTATIGDFEVERILSQAYSLQIWDTAGHERFKCIAQSYYRNASVVVVAFDMTRPETLLNGKRWLDEALRL-GPVLKFLVGTKKDLDQALCDIEAE---------YWPVSARTGENVTKFFRRLAALAFDYGVQRATNASLLQPNGNSLLNLY--FLRKEKKEKKCTIN
>DaPu_Rab34
ILKLPPAYMPSSTPYAGPDFISKVIVLGNVAVGKSCLVNRFCHSVFDQNYKATIGDFEVERVLQVPFNLQIWDTAGQERFKCIASSYYRGAHAIVVVFDLTNLYSLSSCPAWLEDALKA-VRPLVFLVGTKRDLEAAYKHVEAE---------YWCVSSKLGLNVDRFFNRIAALTFNMSVLQE------CQEIGQSKEIGSGLVSKSK--------
>CiIn_Rab34
VTKFPEAFCKAARVDQKYDFICKMIIIGDVSVGKTSLVNRFCKKAFDKDYKATIGDFEVERILNTPFTLQMWDTAGQERFQCIAAAYYRGAHIVSIVFDLSDINTLASATKWLEAAQKENAGELLFLVGTKKDLPQTYKEVEAE---------YWAVSAKTNEKVRDFFFRVASLSFEGTVLREQFTPVSQIGDGVSIQLNRNNPPPPRSSKTC-CT
>CaTe_Rab34
ITHFPQAYHADGTPHQSIGFICKAVLVGDVAVGKSCLVNRFCHHTFDRDYKATIGDFEVEKILNVPFNLQLWDTAGQERFKCIAASYYRGADIVLVAFDLTDIDSLGHCLQWQIDACKS-RDPLVFLVGTKKDLESTYAQVEAE---------FWATSSKNGECVKEFFFRIVSLSFEKAMKGETMNDKQKSIGNELIKIDEPPEDIYERKSSIFI-
>LoGi_Rab34
DRKFQQAYHADATPYQKMNFISKAVIVGDVSVGKTCFVNRFCHDLFDRDYKATIGDFEVEKILSTNFTLQIWDTAGQERFKCIAASYYRGANVVIVAFDLSDEESLNNVEKWMVDASEN-NDPVKFLVGNKRDLEAAYEDIEAE---------FWAVSAKNGLNVREFFFRAVCLTYDSLLLNEQIGSNLISIQKENTDLYEAKNKQKSK---C-CS
>HoSa_Rab34
RFELPQCLRKEAALHGHKDFISKVIVVGDLSVGKTCLINRFCKDTFDKNYKATIGDFEMERVLGIPFSLQLWDTAGQERFKCIASTYYRGAQAIIIVFNLNDVASLEHTKQWLADALKENSSVLLFLVGSKKDLPAQYALME-------------------------------ALQVAQEMKTV-----------QRLPSPRALCHPHSSRA-----
>MuMu_Rab34
HHQFRWCLKKEAALHVRKDFISKVIVVGDLSVGKTCLINRFCKDTFDKNYKATIGDFEMERVLGVPFSLQLWDTAGQERFKCIASTYYRGAQAIIIVFNLNDVASLEHTKQWLTDALKENSNVLLFLVGSKKDLPAQYSLMEAE---------YWAVSSLTGENVREFFFRVAALTFEANVLAE-LEKSGARHIADVVRINSDDKNLYLTA--SKK-
>AmQu_Rab14_2
QEGENRRQSLTDRKIQRYLLTYKVVLLGELGVGKTSLFRRIKENIFDEFSTSTQGDSCTKVVDGESITISIWDTAGVERFRTLTRNYYRNAHAAVFIYSVTDVSSLHF-LTWEKDTQNFAPNAIRMLIGNKSDLE--VDDYTAEQFAKMHTFDV--ISCKTGKGIHEAFEGLAKLLHEQGEKEE-----GGGQNEGVIAVTALDNTRG---------
>BrFl_Rab45Ef_2
RDETVAEWAKGKSEEQEYAYMYKVVMVGDSVVGKTSFILRVCRDEFKPNLNPTIGDSQVKTVDGDMVALQIWDTAGQERFRSIATSYFRRSDGVILLYDVTYEASFLNVRDWITAVEAAG--------------------------------IFFETSAKEGSNIQEAVLGLARSLRQEEDRES---------KALALQLTNQVEPAEKPSQ-C-C-
>NaGr_Rab36
SKDTLEIIESYNSVNNSFTH--KVILVGETMVGKTCLFVRITKNVFGSNYRPTIGDFNIKKIYDIPFSLVLWDTAGQERFKSLSTSYHRGASACILTFDLNAPDTLHAVRGWYNQVKTHAPNIKWYLVGTKCDL--VKHVDEAE---------YWEVSSKEGINVDKLFNRIAFVAWKDKLIKWSNTSTNTIPSKPKVDIQKPTQDGTSQTNNCNC-
>HyMa_Rab1a
PLNSPPPVSSKIIATKEFDNQFQIVVVGDSGVGKSSLLNCFCSRPFDENLGPTIGDFKVISSK-KHIKLELWDTAGEERFRGITSVFYRNAHAALIVFDLARKTTFDSVKSWIENLKRYCEDINLLLVANKCD--QTVTSSDIEDFVYWNNI-YTETSAKNHINIQETIRKLSEDLVLKHQQLL--SLSSFDSGPGSIFLQHTRQQTQGY---C-CF
>HyMa_Rab30_2
---------------MAAAVSFKIILVGQSGVGKTALMRRYVKRYFPEIEVSTIGDLGTKVLDGIKVELKIWDSAGSEKFKSLTTSYYRNADGAILVYSLENANSLFELQSWSQEVCHGD--MIRILVGNKNDLERVISEDMALNFALLEN-IVVECSAKRDDNVEYLFRTIAKKML-------KLEKDNTILKSNAFKISGSKTTSTLNPRLCII-
>LoGi_Rab35_4
----------MPLIDRDCCAAYKVLVLGEASVGKSALVNCLMGREFRESMVPTIGDFVKKIVDGALIQLVIWDTAGQQRFRSITRLQYRGVQGIVLVYDVTNLSSFAHLAYWITSVHHNQYEIPIVLCGNKADLKRQVKKVKAFELAQEMA-FFFETSAKTGSNVFTAFQRLAFHITDICNPKLSKKKPKSSSKKQLVPLAKTNRVQCSPFNGC-CL
>XeLa_Rab19
-------MPRGSLEDDPFDFLFKIILIGDSNVGKTCVVHRFQSGIFMDNQQNTIGDFTVRSINGKKVKVQVWDTAGQERFRTITQSYYRSAHGAIIAYDITRRQSFESVPHWIYEAKYGAANLMLMLMGNKSDLKRQILFEEACTLAEKHG-LVLETSAKESHNVDEVFLLMAKELI-------FHYHNESPRNSFILDSKPVLAPPEPDKS-CLC-
>GaGa_Rab19
------MPFSSSSADDAFDYLFKIILIGDSNVGKTCVVHRFKTGQFYEKQQNTIGDFTVRSIDGKKVKIQVWDTAGQERFRTITQSYYRSAHGAILAYDLTRRSTFESIPHWVHEVKYGAANLVMMLIGNKSDSKRQVLFEDACTLAEKYG-LVLETSAKEAQNIEEVFVLMAKELI-------NTLQLHGESPPNSVYLDSRPVITSPSAEKCLC-
>MuMu_Rab19
----MQFSSSSRTSDENVDYLFKVILIGDSNVGKTCVVQHFKSGVYSESQQNTIGDFTVRSIDGKKVKMQVWDTAGQERFRTITQSYYRSAHAAIIAYDLTRRSTFESVPHWIHEIKYGAANLVIMLIGNKSDLKRHVLFEDACTLAEKHG-LVLETSAKESRNIDEVFVLMAKELI-------NSLHLYGESAQQGLSQDSSPQVPNESTR-CTC-
>HoSa_Rab19
----MHFSSSARAADENFDYLFKIILIGDSNVGKTCVVQHFKSGVYTETQQNTIGDFTVRSIDGKKVKMQVWDTAGQERFRTITQSYYRSAHAAIIAYDLTRRSTFESIPHWIHEIKYGAANVVIMLIGNKCDLKRHVLFEDACTLAEKYG-LVLETSAKESKNIEEVFVLMAKELI-------NSLHLYGESALNGLPLDSSPQGPSEKTH-CTC-
>CiIn_Rab19
---------MNKEDNENYDFLFKIILIGDPGVGKTCIVQRFKSGLWLESQSSTIGDFCMKSVDGKIVKLQIWDTAGQERFRTITQTYYRSANGVLCAFDITSESSFYNLTQWMEDVKYCAGDVLKLLIGNKSDKERVVDAEEASNAASNWG-AYVETSAKDNSNVDKAFTKIATELL-------PHLAQGELAARSGFNLDGNGRTVPVRRG-C-C-
>HeRo_Rab19
-------MFPVVESDEVFDLLFKLVLIGDAGVGKTCLVQRFMGGSFIERHSSTIGDFTMKTIDGKKVKLQIWDTAGQERFRTITQSYYRSANGVILAFDTTRYETFLNLFMWFEDVKYATPNALVILVGNKNDLLRNVPENEARQFCEQNQ-MYVETSAKDNTHTQEAFMEIAKFDK-----------KLIVPRLKEISLNWCYIEFHN----CPK-
>NeVe_Rab19
--------MREPSTEEFFDYLFKIVLIGDPGVGKTCIVQRFRSGTFVERNGSTIGDFTMRSVDNKKIKLQIWDTAGQERFRTITQSYYRSCNGVIIAYDITKCDTFKNVIRWGEDVKYAPENAIKLLVGNKKDLEREVSLEDAVNCASHYG-MVLETSAKDATNIEAAFYRLARELK--------EGSGLENIDDGGITLDSRQVHRKWS---C-CS
>XeLa_Rab43
-------MSPSGPPDELCDFLFKLILIGDAGVGKTCVVQRFRSGVFAERQGSTIGDFTMKTIQGKRVKLQIWDTAGQERFRTITQSYYRSANGAIIAYDITKRKSFASVPRWIEDVKYAGSNIVQLLIGNKSDLSREVQLREAETLARHFD-IAIETSAKDSSNVEEAFEKMATELM-------HGGPVFSEKSSDSIKLDSTDVGEAWG---CGC-
>GaGa_Rab43
-MPGPAAPGPGPDPEESYDFLFKLVLIGDASVGKTCLVQRFKTGAFAERQGSTIGDFTMKSIQGKRVKLQIWDTAGQERFRTITQSYYRSANGAILAYDISKRGSFLSIPRWIEDVKYAGSNIVQLLIGNKSDLLREVQLEEAQSLAERYDNIAIETSAKDSSNVEEAFVKMATELM-------HGGPMFSEKNTDSIKLDSKDVVEGWG---CGC-
>HoSa_Rab43
---MAGPGPGPGDPDEQYDFLFKLVLVGDASVGKTCVVQRFKTGAFSERQGSTIGDFTMKTIQGKRVKLQIWDTAGQERFRTITQSYYRSANGAILAYDITKRSSFLSVPHWIEDVKYAGSNIVQLLIGNKSDLLREVSLAEAQSLAEHYD-IAIETSAKDSSNVEEAFLRVATELI-------HGGPLFSEKSPDHIQLNSKDIGEGWG---CGC-
>MuMu_Rab43
-----MAGPGPGDQDEHYDFLFKLVLVGDASVGKTCVVQRFKTGAFSARQGSTIGDFTMKTIQGKRVKLQIWDTAGQERFRTITQSYYRSANGAILAYDISKRSTFLSVPHWIEDVKYAGSNIVQLLIGNKSDLFREVPLAEAQSLAEHYD-IAIETSAKDSSNVEEAFTRVATELI-------HGGPMFSEKNTDHIQLDSKDIAESWG---CGC-
>CaTe_Rab19
-----MAHPGPLDQDDQFDYLFKIVLIGDAGVGKTCVVQRFKTGTFLERQGNTIGDFTMKTLDGNKVKLQVWDTAGQERFRTITQSYYRSANAVIMAYDITKLQSFENCQRWLDDVKYAAASIVKLLIGNKNDLQREVKFSSARQFANHHN-MAIETSAKDNKNIEDCFVKIATELK-------HGGMTQLEETTDAQRISLDTRDVRTGF--CNCR
>BrFl_Rab19
-MPNVGEMSTLLENDDGFDFLFKIVLIGDAGVGKTCVVQRFKSGTYMERCGSTIGDFTMKTIDDKRVKLQVWDTAGQERFRTITQSYYRSANGVIIAYDITKKETFDNAVRWLEDVKYAGPNVVKQLVGCKRDLMREVNVTEAKSFAVQNC-MALETSAKEDTNIEECFIRIAKELK-------GGTALQGDRDAGKIVMGESRRVDGGGWG-C-CG
>LoGi_Rab19
-----MSYTSTLDPDEAFDYLFKIVLIGDAAVGKTCVVQRFKSGTYTEKHGSTIGDFTMKTIDGKLVKLQIWDTAGQERFRTITQSYYRSANGVIIAYDITKRSTFNSVPRWIEDVRYAGSNIVQLLVGNKRDLLREVSQEEAKAFAQHHR-MSEETSAKENTNVDDAFLKMAQELK-------GDAGMMTSSDDARIDLNSHSVSGKSGG--C-CG
>SaKo_Rab19
-----MSSYNPIETDDSFDFLFKIVLIGDAGVGKTCVVQRFKSGTFLEKQHSTIGDFTMKTIDGKKVKLQVWDTAGQERFRTITQSYYRSANGVIIAYDITKRESFNNVPRWVEDVKYAGANVMQMLIGNKRDLLREVTVSDAKALAHHHG-MSLETSAKDSTNVEEAFGKLAKELK-------GSMSLEAGDESPNISLDSRRVDGSWG---C-CR
>StPu_Rab19
-------MSYVDSSDETFDYLFKIVLIGDAGVGKTCVVQRFKSGTFLEKQHSTIGDFTMKTIDGKKVKLQVWDTAGQERFRTITQSYYRSANGVIIAYDITKKETFCNVPRWIEDVKYAGGSVICILLGNKKDLIREVDYEDAQALSSHHA-MCIEVSAKDSTNIDETFWKLGQELK-------RHGGESSLAKGETSKLSLNTRRVDGWN--C-CG
>CaBr_Rab19
-----------MDSDDGFDYLFKIVLVGDMGVGKTCVVQRFRSGNFVDRQGTTIGDFTMKTVDGKRVKLQIWDTGGQERFRTITQSYYRSANGIVLCYDITCKQSFGSLQRWIDDVKFAAPNVAKLLIGTKCDLQRAIETEEAELLQRANG-MMLETSAKNDINVDNAFLELATILK-------YDQGVVEQGASGTFQLGSGGTTSINSPWQC-CY
>CaEl_Rab19
-----------MDNDDGFDYLFKIVLVGDMGVGKTCVVQRFRNGTFVDRQGTTIGDFTMKTVDGKRVKLQIWDTGGQERFRTITQSYYRSANGIVLCYDITCKQSFGSLQRWIDDVKFAAPNVVKLLIGTKCDLQRAIEAEEAEMLQRANG-MMLETSAKGNVNVDNAFLELATILK-------YDQGVVEQGSSGTFQLGSGGTTALGSPWQC-CY
>DaPu_Rab19
----MSRLPSNTASEESFDFLFKIVVIGDCGIGKTSLVQRFKSGVFTERYTNTIGDFAMKTIEGKQVKLQIWDTAGQERFRTITQSYYRSANGVLLVYDITKRSSFLSLQKWMEEIRFTANNISWVLIGNKCDMLREVEQVEALAMAELIPEIVLETSAKDNTNVEQAFVELATELK-------CGLGIHDAEQQEVFNLNTTRILKSKQCSACSI-
>AnGa_Rab19
MSASGPTSLISTGGDESFDFLFKIVLIGDCGTGKTCIVQRFKSGNFIESHGNTIGDFSMKAVDGKKVKLQIWDTAGQERFRTITQSYYRSANGVLIVYDITKRSTFLSLQRWIDEVRYTASNVMIFVIGNKSDLEREVEFSEAENLCQYIPEVVMETSAKDNRCVDDAFMTLATELK-------RHDGLNAAEEEEGITLGQSKSLSTNTCNSCNLT
>ApMe_Rab19
-MSNRDPDNLITTNDENFDYLFKIVLIGDCGTGKTCVVQRFRSGTFIERHGNTIGDFSMKTIDDKKVKLQIWDTAGQERFRTITQSYYRSANGVIVVYDITKRSTFLSLQHWVEEVRYTSSHVLLILIGNKCDLLREVEKGEAEALCQYLPEVVVETSAKENTNIDSIFFYLASELK--------ENRQINANEDEVVRLGASRKLSSCSS--CSYF
>DrMe_Rab19
MTARNPQTLMALPNEEHFDFLFKIVLIGDCGTGKTCIVDRFKTGNYIERHGNTIGDFSMKTVEGKQIKLQIWDTAGQERFRTITQSYYRSANGVLIVYDITKRSSFSNLQKWIEEVRYTASNVLIILVGNKCDLQREVDFEEARQMCQYIPEIVMETSAKENMNVEDAFRCLANELK--------------EVPENTITLGQGKPLKSCSSS-CNLT
>HyMa_Rab19
WAVMQTVLSSNDAVDTDFDYLFKIVLIGDAGVGKTAIVHRFKFNTFVDRHASTIGDFTIKTVDDKKIKLQIWDTAGQERFRTITQSYYRSANGVILVYDVSKMDSFKNINYWLQDVRYAGNSIYQMLVGNKSDLHREVPKQEADSFATQLG-IFMELSAKDNSNIDEAFWRIAKNLK--------DRYENESNTLRGAQTRQDVFINSKSVGNC-C-
>AmQu_Rab19
TSSNNLVISYPANEEAHSDFLFKVILIGDVGVGKTSALQRFKYGTYSERMVNTIGDFSYKTLDGKVIQLHIWDTAGQERYRTITQSYYRNAHGVIVAYDITRERTFYNVQRWLDDIKFC-GNVVVLVIGTKYDLLREVTEESVQTLMGTHTSGVGEVSAKDGTNIDDAFYSLAQALK-------KNCELSHTQNCYGNTTP--LDRQTKSDG-C-C-
>TrAd_Rab19
-MIKEGNSGLIDDLGEDYDMLLKVMIVGDAGVGKTALLHRFKSNAYNEKYSSTVGDFFFKTSGGKKIKLQIWDTAGQERFRTITQSYFRSANGIIIAFDITRKESFLNVPLWLEDIKYAGKNVVLLLVGTKTDLLRSVELSDVRAFAAHHN-IVIETSAKTDCNVEDAFYKMAFELK-------GDNNPTINRSQSNILLPSEEKSKSS----C-CI
>NeVe_Rab30
--------------MDDYSYLFKIILVGDANVGKTCLVRQFTKGYFPPNQGPTIGDFTIKTVDGEKVKLQIWDTAGQERFRSITQSYYHNADGVIVTYDITNKKSFESLPQWLDDTNYTSKDVLIAIVGNKSDLNRKVDFHHAEALAEKEN-TALETSAKEADNVELLFMSLA--------------------------------------------
>NeVe_Rab30_2
----------MKENDDNCKYSFKVLVVGDPGVGKTSLIRRFTKGYFCDNSSSTVGDVGTRVIHGDRVKLQCWDTAGQEKFRGITQSYYRNADAVILVFDITNRGTFASIPQWLMNVQYTNKNILKVLVGNKTDLARKVNTRSAANLAEFEE-LYLETSAKWDDNVEVLIAELAEQLR-------ENAKNRSAKSDNKRQVE----------------
>AmQu_Rab30
-------------MEGEYDFLFKIVLIGDAGVGKTSIVRRYTDGVFTSAGIPTIGDFCIKTVNGSAIKLQIWDTAGQERFRTITQSYYRSADAIVLVYDIGSATTFRNLPEWLSEVDYAGTTVHKILIGNKSDR-REIQTHLGSQFAQEND-MFLETSAKSADNIDNLFEQLAKTLR-------NTGGGAQSLKSSTVQVQRPSQEKSGGGGGC-C-
>CaBr_Rab30
TFVSLLCLYVRHHWMEDYKYLFKVVLVGNAGVGKTCLVRKFTQGIFPPGQSATIGDFMIKTVGNDKIK-KC--TCHRVSLRRFMSAFVRLSSRVAGRNRKLCEPASFKNSCWYVAMQLIRL-IFSVSAGNKVDKEREVPERIGRDFSDVNH-FFLETSALDATNVDQLFEQVATRLT-------ADATNSSSNQGGPIKLIDRAQTQLNS---C-CS
>CaEl_Rab30
--------------MEDYKYLFKVVLVGNAGVGKTCLVRKFTQGIFPPGQSATIGDFMIKTVGNDKIKLQIWDTAGQERFRSITQSYYRSAHAIVLVYDVSCQPSFDCLPEWLGEIEYANRRVLKILVGNKVDKEREVPERIGRDFSDVNQ-FFLETSALDATNVDQLFEQVATRLT-------ADATNSSSSTGGPIKLIDRAQTQLNS---C-CT
>XeLa_Rab30
------------MSMEDYDFLFKIVLIGNAGVGKTCLVRRFTQGLFPPGQGATIGDFMIKTIKGEKIKLQIWDTAGQERFRSITQSYYRSANALILTYDITCEESFRCLPEWLREIEYASSEVITVLVGNKIDLRREVSQQRAEEFAGTQN-MYLETSAKESDNVEKLFLDLACRLI-------SEARQNALVNNVDSSLPGEGKSITYLN--C-CN
>GaGa_Rab30
--------------MEDYDFLFKIVLIGNAGVGKTCLVRRFTQGLFPPGQGATIGDFMIKTINGEKVKLQIWDTAGQERFRSITQSYYRSANALILTYDITCEESFRCLPEWLREIEYASNKVITVLVGNKIDLKREVSQQRAAEFSEAQD-MYLETSAKESDNVEKLFLDLACRLI-------SEARQNTLVNNVSSPLPGEGKSISYLT--C-CN
>MuMu_Rab30
------------MSMEDYDFLFKIVLIGNAGVGKTCLVRRFTQGLFPPGQGATIGDFMIKTINGEKVKLQIWDTAGQERFRSITQSYYRSANALILTYDITCEESFRCLPEWLREIEYASNKVITVLVGNKIDLRREVSQQRAEEFSEAQD-MYLETSAKESDNVEKLFLDLACRLI-------SEARQNTLVNNVSSPLPGEGKSISYLT--C-CF
>HoSa_Rab30
------------MSMEDYDFLFKIVLIGNAGVGKTCLVRRFTQGLFPPGQGATIGDFMIKTINGEKVKLQIWDTAGQERFRSITQSYYRSANALILTYDITCEESFRCLPEWLREIEYASNKVITVLVGNKIDLRREVSQQRAEEFSEAQD-MYLETSAKESDNVEKLFLDLACRLI-------SEARQNTLVNNVSSPLPGEGKSISYLT--C-CN
>SaKo_Rab30
--------------MEDYKYLFKVVLIGNAGVGKTCLVRRFTQGLFPPGQGATIGDFMIKTIGDDKVKLQIWDTAGQERFRSITQSYYRSADALVVVYDVTSFESFRCLPDWIKEIEYASNKAITVLVGNKTDLDREVSLDNGTNFASTHE-MFLETSAKEADNVDKLFLDIAEELT-------RVQVHEVEDSKDEIAICSQNHTVSATYN-C-CW
>BrFl_Rab30
--------------MEDYKFLFKIVLIGNAGVGKTCLVRRFTQGLFPPGQGATIGDFMIKTVDGDKVKLQIWDTAGQERFRSITQSYYRSAHALILVYDVTSRESFDCLPEWLKEIEYANQQVITVLVGNKIDLQREVPPETGLQFAQANN-MFLEASAKEAENVETVFMDLARELT-------YLLRNTETVDPNITEITGETTNISYGG--C-CS
>DaPu_Rab30
--------------MEDYKYLFKVVLIGNAGVGKTCLVRRFTQGIFPPGQGATIGDFMIKTIDGLKIKLQIWDTAGQERFRSITQSYYRSAHALILVYDVSAQPTFDCLPVWLREVEYASPKVLRVLVGNKVDR-REIPPAVGEAFSRMNN-MFIETSAKDCSNVDKLFQEIARELI---------------QVEHFLLFQ----------------
>LoGi_Rab30
--------------MEDYKYLFKVVLIGNAGVGKTCLVRRFTEGLFPPGQGATIGDFMIKTVDGEKVKLQIWDTAGQERFRAITQAYYRAAHALIVVYDVCCQNSFESLPQWLNEIEYAGTQVLTFLVGNKIDK-KEIPTHIGEQFSQRHD-MFLETSAKQSDNVEKLFMDIAKGLT-------KKAKENLLDTEDKTEFPTGGSTPISTFS-C-C-
>CaTe_Rab30
--------------MEDYKYLFKVVLIGNAGVGKTCLVRRFTQGLFPPGQGATIGDFMIKTIDGEKVKLQIWDTAGQERFRSITQGYYRSANALIVVYDISCQPTFDCLPQWLKEIEYASTKVFSYLVGNKSDRQREIPAYVGEDFARLHD-MFIETSAKEADNVDSLFYDIAKELT-------LARQNSLRSHVSETDLSGGSTSISSISS-C-CS
>AnGa_Rab30
------------VAMEDYKFLFKVVLVGNAGVGKTCLVRRFTQGLFPPGQGATIGDFMIKTVDNQKIKLQIWDTAGQERFRSITQSYYRSASALILVYDISCQPTFDCLPDWLREIQHANSKVLKILVGNKTDR-REIPQEVGAEFAKQHG-MFLETSAKQADNVERLFYDIAAVLI-------FLRVPLQQARTKEFTLRSETSVLTNLSQKT---
>DrMe_Rab30
--------------MEDYKFLFKIVLVGNAGVGKTCLVRRFTQGLFPPGQGATIGDFMIKTVEGEKIKLQIWDTAGQERFRSITQSYYRSAHALILVYDISCQPTFDCLPDWLREIQYANSKVLKILVGNKTDR-REIPTQIGEEFAKQHD-MFLETSAKEAENVERLFYEIAAELI-------GSSAAQRQSEGSSIGLGSFSAKAAQSN--C-CG
>ApMe_Rab30
--------------MEDYKFLFKVVLVGNAGVGKTCLVRRFTQGLFPPGQGATIGDFMIKTVENEKVKLQIWDTAGQERFRSITQSYYRSAHALILVYDISCQPTFDCLPDWLREIEYASNKVLRILVGNKIDR-REIPTHVGEDFAQRHG-MFLETSAKEAENVERLFMEIAAELM-------ARSKELPRYETNTTSINGKTTSIGDTSN-CGCS
>HeRo_Rab33
--------------PLKRKRTYKIIILGDSAVGKTCLTSKFCHGKFPENPESTVGDFREKNVANECIKIQIWDTAGQERFRSMVPHYYRNVHAVIYVYDITRKSTFDNIISWMAECELHNKQIPAVLVGNKRDVLREVHSHVAMSFAKLH-----EM------------EFFETSPK----------------------------------------
>TrAd_Rab33
---------------------YKIIIVGDSNVGKTCLAWRFCSGQFLHKTAATIGDFQEKSLEGEIIKLQVWDTAGQERFRSMVQHYYRNVQAVIFCYDVTKLASFDALAIWLEEFDRYSNNIPRILVGNKCDCKKVVSSNMARKFADAHN-MLWETSAKDDKEQDTIRAIFLTLAH---------------KLKYQRPLM----------------
>NeVe_Rab33
------------------AKTFKIIIIGDSNVGKTCLAYRLCTGKFPERTETTIGDFWEKSLNGEFVKLQLWDTAGQERFRSMVCHYYRNVNAVVFMYDITRKCSFEALTTWIVEYRHHAGDVPKILIGNKCDLERTVSSNIARKFADSHN-MLWEISIKNDAELEQIEAIFLTLTH---------------------KLLKHKPLM----------
>HyMa_Rab33
-----MSFKQNKADSHLAAKTFKIIIIGDANVGKTCLTMRICNGTFPQKTESTIGDFKEKIVQDELIKLQFWDSAGQERFRSLVPHYYRNVHAVVFVYDVTKKSSFLNLSKWLEEFQVNVNDIPRVIIGNKCDLNREVSSSEANMVASNFG-ILWETSAKSEFEVERVEQIFQNLAE---------TLTSSSYDLSSYKNTSKYIQEKKQKK-C-CS
>OiDi_Rab33
----------MEGSKRTEPRIFKIIVVGDSNVGKTCLTYRFVEERFPSNTEATIGDFREKRVDTEIIRLQIWDTAGQERFRSMVSHYYRNAAAVIFVYDVTCEQSFRNIPKWITEADQHITDVPRLLVGTKNDLSQEVIRQRAQRFADANF-LLFEVSAKSESSQSQINAIFLTVAH--------QKPLIPKPPGQPVMIEWEEDSRSS----C-CG
>MoTe_Rab33
-----------ASDLRFFKYIYKIIVIGDSDVGKTCLTFRFCTGRFPDKTEATIGDFRERIIDEAEIKLQLWDTAGQERFRSMIPHYYRNAHAIVFVYDVTNPQSFANLAFWIEECERYSFSIPRVIVGNKCDEECRVDTNAAQRFADSHS-MLFETSAKSDNDCDNVEAIFLTLAH-------------KLKNCKELMGPTYPSIHKATVL-----
>CiIn_Rab33
---------SEKGSPTLPKRVFKIIVIGDSDVGKTCLTYRFCTGKFPEKTEATIGDFRERTIDGEQIKLQLWDTAGQERFRSMVPHYYRNVHAVVFTYDVTKGRSFQGLPSWIEECERYSAEIPRILVGNKCDLQAEVDTNSATRFADANS-MLFETSAKADSEMGNIEAIFLTVAH-------MKQDYPNMKRATVLSVDKEVLRTNEAP--CSC-
>DaPu_Rab33
SIPASSASSTASSTASPQKRVFKIIVVGNSAVGKTCLTYRFCEGRFPGRTEATIGDFREKVVDGEQLKLQLWDTAGQERFRSMVHHYYRNVNAVVFVYDVTNANSFESLSLWIEECNDHQTKIPRILVGNKCDCTQVVNTNRAQMFADMHN-MLFETSAKDDSQANHIESIFMTLAH----------KLKNSRPMMPVHMSQWQKDNDADNISC---
>HeRo_Rab33_2
QQHQIQHQQRNEISNKLVDFIFKIIVIGDSNVGKTCLTYRFCEGKFPEKSEATIGDFREKTIGQDVLKLQIWDTAGQERFRSMVQHYYRNAHAVVFVYDVTRMSTFENLTVWMDECLANGLDVPKIVIGNKCDAKQIVLTSLAQRFADGRQ-MLFETSAKDNSKADHVESIFLTLAH-------SKPMFLTSSSGDALKLKPPKENEAGY---CWC-
>CaEl_Rab33
THPSAPQSPAVPSTPVRVPYTFKVIIVGNAAVGKTCLSFRFCCGRFPEHTEATIGDFRERSIENELLRVQLWDTAGQERYRSIVAHYYRNVNAVVFVYDVTCRESFNDLALWIKECEKHGGEVPRILIGNKCDVTNRVSTDEAQMFADRNN-MLFETSAKLASEADHVESIFLTLLH-----------ERHQKEQERLILKANETENVEEEGFC-C-
>XeLa_Rab33b
GGDGGLESSLEASISSSCSFIFKIIVIGDSNVGKTCLTYRFCTSCFPERTEATIGDFRERTIDGERIKIQLWDTAGQERFRSMVHHYYRNVHAVVFVYDITNMASFQSLPAWIEECKQHLNDVPRILVGNKCDLCIQVPTDMAQKFADSHS-MMFETSAKRTN--DHVEAIFMTLVH-------HKPLTLSQPPDSTVELNSGPKTLFP----CGC-
>GaGa_Rab33b
SSLELSFTGSGTVPGGGLPPIFKIIVIGDSNVGKTCLTYRFCAGRFPQRTEATIGDFRERAIDGERIKIQLWDTAGQERFRSMVQHYYRNVHAVVFVYDMTNLASFHSLPSWIEECKQHLNDIPRILVGNKCDLAIQVPTDLAQKFADTHS-MLFETSAKNPNDNDHVEAIFMTLAH-------KPLMLSQPPDRDQIHIKPEPKPAMT----CWC-
>MuMu_Rab33b
FSSSCAVSGASGCLPPARSRIFKIIVIGDSNVGKTCLTYRFCAGRFPDRTEATIGDFRERAIDGERIKIQLWDTAGQERFRSMVQHYYRNVHAVVFVYDMTNMASFHSLPAWIEECKQHLNDIPRILVGNKCDLAIQVPTDLAQKFADTHS-MLFETSAKNPNDNDHVEAIFMTLAH-------HKPLMLSQLPDNRISLKPETKPAVT----CWC-
>HoSa_Rab33b
FSSSGAVSGASGFLPPARSRIFKIIVIGDSNVGKTCLTYRFCAGRFPDRTEATIGDFRERAIDGERIKIQLWDTAGQERFRSMVQHYYRNVHAVVFVYDMTNMASFHSLPSWIEECKQHLNDIPRILVGNKCDLAIQVPTDLAQKFADTHS-MLFETSAKNPNDNDHVEAIFMTLAH-------HKPLMLSQPPDNGIILKPEPKPAMT----CWC-
>CaTe_Rab33
TEEGKPQAASAVIERQVQKRIFKIIVIGDSNVGKTCLTFRFCGGKFPEKTEATIGDFREKSINKELVKLQLWDTAGQERFRSMVQHYYRNVHAVVFVYDVTKVSSFENLPHWIGECDRHNSEVPRILVGNKCDMRVAVSTNMAQKFADLHS-MLFETSAKDNHKANHVEAIFLTIAH-----------KNKDKNGTSRSIKGLG---------C---
>LoGi_Rab33
REVKPSSGAVKIVEKQAQRRIFKIIVIGDSNVGKTCLTYRFCSGKFPDKTEATIGDFREKSVDGEHIKLQLWDTAGQERFRSMVQHYYRNVHAVVFVFDVTKMSSFEDMPQWIEECDRHNKQLPRILVGNKCDVKIAVNTNLAQKFADSHN-MLFETSAKDDEKANHVDAIFMTLAH--------VINVRGSPHHRGLQTANPQSSENKDN--CAC-
>SaKo_Rab33
KDDGGEDILSSIESSSKQTRIFKIIVIGDSNVGKTCLTFRFCGGKFPEKTEATIGDFREKTVNGETIKLQLWDTAGQERFRSMVQHYYRNVHAVVFVYDMTKMNTFEGMPTWIEECERHSPDIPRILVGNKCDMKISVATSLAQKFADANQ-MLFETSAKDDNEVDNVSAIFMTLAH-------MSNDYPVLHKYGSKEMKRAKVISIGREPSCSC-
>BrFl_Rab33
-METENTTSEVSELESTFSVIFKIIVIGDSNVGKTCLTFRFCGGKFPDKTEATIGDFRERTIDTETIKLQLWDTAGQERFRSMVQHYYRNVHAVVFVYDMTKLASFENMPAWIDECDRHSADVPRILVGNKCDEKIQVSTNLAQKFADMHC-MLFETSAKDDSEADNVEAIFMTLAH-------KQMMNKALPRYNSTDMKRAKVISIGREKSCAC-
>StPu_Rab33
PGKEQANGRGATDPNDKNRRIFKIIVIGDSNVGKTCLTYRFCGGEFPEKTEATIGDFREKNIEGETVKLQLWDTAGQERFRSMVQHYYRNVHAVIFVYDVTKMSTFESLPTWIDECDRHSPDTPRVLVGNKCDMRKVVTSGIAQKFSDANN-MFFETAAKLEEEGDKINNVFMTLAH-------FDEADSRDSRGKSIKLRPNKAELDGDDDQCAC-
>XeLa_Rab33a
-----MALATSSISEDSVQLIFKIIVIGDSNVGKTCLTFRFCGGGFPGSSEATIGDFREKTIDGEKIKVQVWDTAGQERFRSLVEHYYRNVHGVVFVYDVTKLSSFHNLRTWLQECEGHAALVPRVLVGNKCDLQVEVPSGLALNFAKAHK-MLFETSAKDPSQAKNVEKIFMSLAC-------LKAQKSLPYRGSNRPHSSNERDVAGVTKNCPC-
>GaGa_Rab33a
MAAGGGRPPGPDSSLEPYVQIFKIIVIGDSNVGKTCLTFRFCGGTFPDKTEATIGDFREKTIEGERIKVQVWDTAGQERFRSMVEHYYRNVHAVVFVYDVTKMTSFTNLKMWIEECNGHAPLVPKVLVGNKCDLLIQVPSSMALKFADAHN-MLFETSAKDPKESQNVESIFMCLAC-------LLYRDVEKRPGRAQKLEQSRDAHAR--------
>MuMu_Rab33a
ASAAGLASLELDSSMDQYVQIFKIIVIGDSNVGKTCLTFRFCGGTFPDKTEATIGDFREKTIEGEKIKVQVWDTAGQERFRSMVEHYYRNVHAVVFVYDVTKMTSFTNLKMWIQECNGHAPLVPKVLVGNKCDLQIQVPSNLALKFADAHN-MLFETSAKDPKESQNVESIFMCLAC--------LYRDAERQQGKVQKLEFSQEANGKAS--CPC-
>HoSa_Rab33a
LQPASAAGLASLELDSSLDQIFKIIVIGDSNVGKTCLTFRFCGGTFPDKTEATIGDFREKTIEGEKIKVQVWDTAGQERFRSMVEHYYRNVHAVVFVYDVTKMTSFTNLKMWIQECNGHAPLVPKVLVGNKCDLQIQVPSNLALKFADAHN-MLFETSAKDPKESQNVESIFMCLAC---------LYRDAERQQGKVQKLEFPQEANSKTS-CPC-
>HyMa_Rab29_lowQuality
---------------------MKVVLIGNINVGKSSFFVRFKEDKFVEKLNSTIGDQYTKSLDGRTVKISLWDTAGLEVAGYMTSSYYRLSNGVVLMYDVKERETFNSLNLWIEDSNYILENTPYFLLGNKIDGT-EVNKVDAVNFAKSHN-IEHEISVKTNKGIKKFIDSMATLLS----------CVENPVQLDTNKINLGQDKSKSG---C-C-
>AmQu_Rab19_miss
------MAADGLLLNNAPD---KVILVGDVGVGKTSIFTRFTTGEFAEKQK---------KIKGAEVSITLFDTAGMERLSTIPHTYFRSAKVLLLVYSIDEKETFDSLTSWAENASARQEAIITAIVGNKLDLSRDVSQERVKNFAHLNE-IDMEVSALENTNLTEMFDTIALKVH--------------PLAAETIAKNSQVSKPSGKKK-C-C-
>SaKo_RabX6
-MPINADNNEIPMSDAESDETHKVILLGDAGVGKTCLFRRFMGESFPKSTATTLMQASFPRQQGQPVEVDIWDTAGAERMRSITETYYRQTSAALMVYDIDNAETLDSVSHWAFSISR-EQNAKLFLVGNKLDLEDTILQAEKYTVESQDVEIHFQVSAKSDAGVEEMFHKIAKFLD---------MKNRGKRTKSTIQLPIKEEICDGNPKTRSK-
>LoGi_RabX6
-------------MATGLP-TYKVILCGEYGVGKSSIFRRFMNNTYSNEKKTTIGDQASRIVNGTDVKLLLWDTGGMERMSFIGSSYYRGAQAALLCYSVNNKETFNILSQYILDIMN-AEGAKIFLCGNVMDCDKKVTEADVDRFTEECDNVGVKVSCRDNIGINEMFKDITEKLH-------MSVNKMTLRRDMVIRPGETPELTKDTSKKC-C-
>RhAp_RabX6
FSHGHLQSPLKTRRKAAFPFEQKVILCGEYGVGKSSLFRRFTTNTFVADRSSTLGDHFDKVVAGRDLKLQLWDTGGMERVASVTSSYYKFAEAAVLVFSLDNPDSFNILSQHLLDISY-AENAKIFLCGNKVDLRIYVSEADIEAFCEQCHNLGVRTSCKTGQGIEEMFTDIARQLV-------CRVKDLDDVAKDSFKVTQPEETQES--------
>DaPu_RabX6
--------------MTTLKIEQKVILCGEYGVGKSSLFRRFTSNMYTTDRQSTLGDHYSKRVDGKDLKLQLWDTGGMERVASITSSYYKFADAAILVFSLDSPESFNMVSQHLLDISY-AENAKIYLCGNKSDLLIQVTDNDMAAFCEQCQTLGTKSSCKTGEGVNEMFSHIAMQLV-------SKFELEKLTENNGLQVRHFEDSEDASK--CSC-
>DrMe_RabX6
--------------MATMRIKQKVILCGDYGVGKSSLFRRFATNTFITDRKSTLGDHIDREVNEKQIKLQLWDTGGMERVASVTSSYYKFAEGAILVFALDNAASFHSLSQHLLDITY-AENAKIFICGNKSDLREEVSDEEVEAFCEQCHSLATKTSCRSGAGVEEMFRDISRQLV-------RSKMELQALEHKSFQVDTASSGEDASS--CGC-
>AnGa_RabX6
--------------MASVRIEQKIILCGEYGVGKSSIFRRFATNNFAADRKSTLGDHYGRTVGDKEIKLQLWDTGGMERVASVTSSYYKFAEAAILVFALDNESSFHALSQHMLDVTY-AENAKIFLVGNKVDLSSPVTDADMESFCEQCHSLATKTSCKTGDGLEEMFRDIAGTLV-------RSRLELQALESHGFKIHPPDEVNDPS---CLC-
>ApMe_RabX6
--------------MATVKVEQKVILCGEYGVGKTSIFRRFANNTFIADRKSTLGDNIDKEVEDRRIRVICWDTGGMERVASVTSSYYKFAEAAILVFALDNSTSFHLLSQHLLDITY-AENAKIFLCGNKSDLSSQVTDAEMEQFCEQCHNLGIKTSCKTGEGIHEMFEDIAQHLV-------RSRMELHEMDKDRFKISYIDEAADPS---CLC-
>OiDi_Rab35
----------MSAPHKQHDHLFKLLIIGNAGVGKSSILVRFA-------------E-------GKKIKLQIWDTAGQERFRTITATYYRGAHGVVVVYDLTDAESFTGVQKWINEIQNHCEDVPRVLVGNKVDS-RVVEKNDAEMYAQQQNIKYFETSAKSNIGVEEMFTEITRQ-ALHQK------VQSSAPASEPIRLNNQQQKSKKP---C-CK
>HeRo_Rab35
------------MAAKDYDHLFKFLIIGDSGVGKSCILQRFVVDTFPSSYVSTVGDFKIQTLDGERIKLQIWDTAGQERYRTITSTYYRGTHGVIVVYDITNRESFLNIKKWLYEIDQNCDYVPKILVGNKIDS-HEVSREELKYLADYLNLPFIECSAKHNTNISEIFETLTKQ-VVKVK---DQLARQHNSKPESIKLTSKSPKSKKRVQKC---
>CaEl_Rab35
-----------MAGTRDYDHLFKLLIIGDSGVGKSSLLLRFADNTFSENYITTIGDFKIRTINGQRVKLQIWDTAGQERFRTITSTYYRGTHGVVVVYDVTNGESFGNVKRWLQEIENNCDSVQKVLVGNKCEERRVVLESDARNYAQSMNISFFETSAKEDKNVEPMFTCITSL-VLTAK---PQSASKDQSRTGGVSLKDNSGSTNQKKK-CKCG
>AnGa_Rab35
-------------MAREYDHLFKLLIIGDSGVGKSSLLIRFSDNTFSGSYITTIGDFKIRTINGERVKLQIWDTAGQERFRTITNTYYRGTHGVIVVYDVTNGESFGNVKRWLQEIESNCDIVNKVLVGNKNDDRKVVTTEDAERFANQMEIKLFETSAKDNLNVEEMFLAITEQ-VLRHK---------KQTQKQQQSET--NNDTVQL-------
>DrMe_Rab35
-------------MARGFDHLFKLLIIGDSGVGKSSLLIRFSDDTFSGSYITTIGDFKIRTIEGMRVKLQIWDTAGQERFRTITSTYYRGTHGVIVVYDVTNGESFANVRRWLEEIQNNCDVVKKVLVGNKNDDRKVVITEDAQRFAKQMDIELFETSAKDNINVENMFLSITRQ-VLDHK----LRTSPNEQQKDTLHLKPNPKGSKGGK--C-CR
>TrAd_Rab35
------------MVTKEYDHLFKLLIIGDSGVGKSSILLRFADNLFQGTYITTIGDFKIRTVDGQRIKLQIWDTAGQERFRTITSTYYRGTHGVIVVYDVTSGETFVNVKRWLMEIDQNCEVANRVLVGNKCDCKKLVSTADAKKFAEQMGIQLFEASAKDNINIEDVFTAITKL-VLKTK---ASAKASDPNSSSAIKVNKIGNKKKSKVK-CSL-
>HyMa_Rab35
-------------MARDYDHLFKLLIIGDSGVGKSSILLRFADDMFSGSYITTIGDFKIRTIDGEKVKLQIWDTAGQERFRTITSTYYRGTHGVIVVYDVTNAESFVNVKRWLHEIDQNCDVVNKVLVGNKNDCNKVVDTQDAKTFAAQMGVEVFETSAKDNLNIEQVFSHITAM-VLRSK---QSKVLEQKHSQGGMKLEKNKQKKKSG---C-C-
>MoTe_Rab35
--------ASATIMAREYDHLFKLLIIGDSGVGKSSLLLRFADNTFSGSYITTIGDFKIRTIDGEKVKLQIWDTAGQERFRTITSTYYRGTHGVIVVYDVQSAESFVNVKRWLHEIEQNCDIVNKILVGNKNDSSKVVETIDAQKFAEQINIKLFETSAKENINVEEMFTSITRD-VLRTK----KESEASTQHQENIKLD---NRKRRD-------
>CiIn_Rab35
-------------MAREYDHLFKLLIIGDSGVGKSSLLLRFADNTFSGSYITTIGDFKIRTIGGEKVKLQIWDTAGQERFRTITSTYYRGTHGVIVVYDVQSAESFVNVKRWLHEIEQNCDSVNRILVGNKDDCKKVVETADAKKFSDQINITLFETSAKENKNIEEMFTEITRQ-VLRTK---NSQNQSGAGQPDGLKLRDKRNKPKKSSG-C-C-
>CiSa_Rab35
FGTRLKVRFPLRDMAREYDHLFKLLIIGDSGVGKSSLLLRFADNTFSGSYITTIGDFKIRTIGGEKVKLQIWDTAGQERFRTITSTYYRGTHGVIVVYDVQSAESFVNVKRWLHEIEQNCDSVNRILVGNKDDRKKVVETADAKKFSDQINITLFETSAKENKNVEEMFTEVTRQ-VLRTK----RSSQHPTQQNDVLRLKDKKGNKQK--------
>ApMe_Rab35
-------------MAREYDHLFKLLIIGDSGVGKSSLLLRFADNTFNGSYITTIGDFKIQTVDGERVKLQIWDTAGQERFRTITSTYYRGTHGVIVVYDVTSGDSFANVKRWLHEIEQNCDVVNRVLVGNKNDAEKVVLTEDAQRFANQMGIQLFETSAKDNVNVQEMFMAITRQ-VLRTK---ERKERQAIQTSETVNLRKSTKQHKKK---C-C-
>DaPu_Rab35
-------------MARDYDHLFKLLIIGDSGVGKSSLLLRFADNTFSGNYITTIGDFKIRTLNGERVKLQIWDTAGQERFRTITSTYYRGTHGVIVVYDVSSGESFANVKRWLHEIEQNCDVVNRILVGNKDDMRKVVLTEDAQRFASQMGIQLFETSAKDNKNVEEMFNAITQQ-VLLTK---KEQKEQASNANDTITVGKGRKPTKKSK--C-C-
>CaTe_Rab35
-------------MAREYDHLFKLLIIGDSGVGKSSLLLRFSDNTFSGTYITTIGDFKIRTINGEKVKLQIWDTAGQERFRTITSTYYRGTHGVIVVYDVSSGDSFANVKRWLHEIDQNCDVVNRILVGNKDDDRKVVLTQDARRFADQMGIQLFETSAKENINVEEMFLAITSL-VLRSK---DQQQRIQQQANDTVKLGKGSSSKKKK---C-C-
>LoGi_Rab35
-------------MAREYDHLFKLLIIGDSGVGKSSLLLRFADNTFSGTYITTIGDFKIRTVGGEKVKLQIWDTAGQERFRTITSTYYRGTHGVIVVYDVSSGESFANVKRWLHEIDQNCDVVNRILVGNKDDDRKVVVSSDAQRFADQMSIQLFETSAKDNKNVEEMFLAITKL-VLQSK----EQQKKIADQPQTIKLDGSRKNSSKKK--C-C-
>SaKo_Rab35
-------------MAKEYDHLFKLLIIGDSGVGKSSLLLRFADNTFAGTYITTIGDFKIRTVNGEKVKLQIWDTAGQERFRTITSTYYRGTHGVIVVYDVTAADSFVNVKRWLHEIDQNCDDVARILVGNKNDCRKVVVTEDAKRFSEQMGIKLFETSAKDNINVEEMFNAITQL-VLNVK---QNQEQLRNRTSDNIKVDKNSKKRHR----CKAS
>NeVe_Rab35
-------------MARDYDHLFKLLIIGDSGVGKSSLLLRFADNMFSGSYITTIGDFKIRTIDGEKVKLQIWDTAGQERFRTITSTYYRGTHGVIVVYDVTSADTFVNVKRWLHEIDQNCDDVIRILVGNKDDCKKVVETADLQKFGEQMNIRVFETSAKENINVEEIFSSITKL-VLEKK---KADQVKQSAEKGTVKVGKDNKRGRRKF--C---
>GaGa_Rab35
-------------MARDYDHLFKLLIIGDSGVGKSSLLLRFADNTFSGSYITTIGDFKIRTINGEKVKLQIWDTAGQERFRTITSTYYRGTHGVIVVYDVTSAESFVNVKRWLHEINQNCDDVCRILVGNKNDDRKVVETEDAYKFAGQMEIQLFETSAKENINVEEMFNCITEL-VLRAK---NLAKQQQQQQNDVVKLTKNSKRKKR----C-C-
>XeLa_Rab35
-------------MARDYDHLFKLLIIGDSGVGKSSLLLRFADNTFSGSYITTIGDFKIRTINGEKVKLQIWDTAGQERFRTITSTYYRGTHGVIVVYDVTSAESFVNVKRWLHEINQNCDDVCRILVGNKNDDRKVVETEDAYKFAAQMDIRLFETSAKDNLNVEEMFNCITEL-VLRAK---NLAKQQQQQQNDVVKLNKNSKRKKR----C-C-
>HoSa_Rab35
-------------MARDYDHLFKLLIIGDSGVGKSSLLLRFADNTFSGSYITTIGDFKIRTINGEKVKLQIWDTAGQERFRTITSTYYRGTHGVIVVYDVTSAESFVNVKRWLHEINQNCDDVCRILVGNKNDDRKVVETEDAYKFAGQMGIQLFETSAKENVNVEEMFNCITEL-VLRAK---NLAKQQQQQQNDVVKLTKNSKRKKR----C-C-
>MuMu_Rab35
-------------MARDYDHLFKLLIIGDSGVGKSSLLLRFADNTFSGSYITTIGDFKIRTINGEKVKLQIWDTAGQERFRTITSTYYRGTHGVIVVYDVTSAESFVNVKRWLHEINQNCDDVCRILVGNKNDDRKVVETEDAYKFAGQMGIQLFETSAKENVNVEEMFNCITEL-VLRAK---NLAKQQQQQQNDVVKLTKNSKRKKR----C-C-
>StPu_Rab35
-------------MAREYDHLFKLLIIGDSGVGKSSLLLRFADNTFSGSYITTIGDFKIRTVKGEKVKLQIWDTAGQERFRTITSTYYRGTHGVIVVYDVCSAESFVNVKRWLYEIDQNCEDVSRILVGNKNDARKVVETEDAQKFAEQMNIQLYETSAKENINVEEMFNGITAL-VLKQK---NQAKLNAPNDNGKVNLEKKGKGKKGK---C-CK
>BrFl_Rab35
-------------MAREYDHLFKLLIIGDSGVGKSSLLLRFADNTFSGTYITTIGDFKIRTMNGEKVKLQIWDTAGQERFRTITSTYYRGTHGVIVVYDVTSADSFVNVKRWLHEIDQNCDVVNRILVGNKNDCRKVVETGDAQRFADQMGIKLFETSAKENINVEEMFNEITRQ-VLHQK---ETQAKLAAQTNETIKLDKHKGHKRRRCGAC-KM
>HyMa_Rab1_2
---------------MAADFVFKIIIIGDSGVGKSCLLRRFADQSYTDNYINTIGDFKVRTIYGKTVKLNIWDSAGQERFRTIVNTYYRGAHGICLVYDITNMESFTNLNDWLKDVSLAEKNAKKLIIGTKLDLQRCVKTDYVQAYSDQFDIPFIETSSKEGRNVDDAFRQMTKLLLSDIDQEL-----VSNAENASIKLPPSKNVVSSGNKSC-C-
>BaBo_Rab1
--------------MKEYDYLFKIIIIGDSGAGKSSLLLRFADDTYSESYMSTIGDFKIKTIDNVTIKLQIWDTAGQERFRTITSTYYRGAHGIITVYDVTSRVSFESVKTWLVDIEYSSANISKLLIGNKVDLSRAVTYDEAREFAEQNNMDYIEASAKTAQNVEKAFESIARALKDKATRCTVSTNRNMSDKCQEVPVVGPMAAPFSK---C-A-
>ThAn_Rab1B
--------------MKEYDYLFKIIVIGDSGTGKSSLLLRFADNTYSESYMSTIGDFKIKTIDNTTIKLQIWDTAGQERFRTITSTYYRGAHGIICVYDVTNKLSFDHIETWLQDIDYATSNVCKLLIGNKIDLSRVVLADEAKHVAEQNNMNYIEASAKTDSNVEKAFTTIAKALKDKVTQYPAPTSTVNLSNASKVTTNRGISDSCQESSVC-T-
>PlFa_Rab1A
-------------MNDSYDSLFKILLIGDSGVGKSCLLLRFADDTYTDSYISTIGDFKIKTIEDKIIKLQIWDTAGQERFRTITSSYYRGAQGIIIVYDVTDRDSFNNVKNWIIEIEYASEDVQKILIGNKIDLDRNVSYEEGKELADSCNIQFLETSAKIAHNVEQAFKTMAYEIKNKSQHET------INKGKTNINLNARPIKDTKKK--C-C-
>HeRo_Rab1_1
-------------MNPEYDYLFKLLLIGDSAVGKSCLLLRFADDTYTESYISTIGDFKIKTLDGKNIKLQIWDTAGQERFRTITSSYYRGAHGIIIVYDITDKDSFENIKQWLGEIDYASENVNKLLVGNKCDLRRIVTQEQAKLFASEQHLDFLETSAKDATNVEEAFKKMATNIKQRIDSTA--TSAAGPGGASNVRITDSRPVKTESSS-C-C-
>EmHu_Rab1
------------MSQQEYDYVFKLVLIGDSGVGKSCLLLRFADDTYTESHISTIGDFKIRTLEGKTIKLQIWDTAGQERFRTITSSYYRGAHGIIVVYDTTDAETFEHVKTWLHEIDYASENVNKLLVGNKSDLKRSVETEAAKEFAQSVNIPFLETSAKNASNVEDAFMCMATEIKKRMASAP------SNEPSRKINMKAGETVKSGGG--C-C-
>ArTh_Rab1A
-------------MSNEYDYLFKLLLIGDSSVGKSCLLLRFADDAYIDSYISTIGDFKIRTQDGKTIKLQIWDTAGQERFRTITSSYYRGAHGIIIVYDCTEMESFNNVKQWLSEIDYANESVCKLLIGNKNDMSKVVSTETGRALADELGIPFLETSAKDSINVEQAFLTIAGEIKKKMGSQT---NANKTSGPGTVQMKGQPIQQNNGG--C-CQ
>OrSa_Rab1A
--------------MSIDDYLFKLLLIGDSSVGKSCLLLRFADDSYIDTYISTIGDFKIRTLDGKTVKLQIWDTAGQERFRTITSSYYRGAHGIIIVYDVTDMESFNNVKQWLSEIDYASDSVCKLLVGNKCDLSKVVDTEEAKAFAESLGISFLETSAKESINVEEAFLTMSSDIKKRMATQP----AVERKPTVHIHMRGQPIQQQNSSSSC-CS
>TrBr_Rab1
-------------MSTEYDHLFKLLLIGDSGVGKSCLLLRFADDSYTESYISTIGDFKIRTIDGKVIKLQIWDTAGQERFRTITSSYYRGAHGIIIVYDTTDMESFNNVKTWLSEIDFASENVNKLLVGNKCDLKKAVDTQMAQEFADSLGIPFLETSAKESSNVETAFIEMAKNIKKRVAAQG----ANSGATAGGRPLLTGNNRPATNSGGC-C-
>LeIn_Rab1
-------------MTAEYDYLFKLLLIGDSGVGKSCLLLRFADDSYTDSYISTIGDFKIRTLESKVIKLQIWDTAGQERFRTITSSYYRGAHGIIIVYDTTDMESFNNVKTWLSEIEYASENVNKILVGNKCDLKKAVDTQMAKDFADSLGIPFLETSAKNSTNVEEAFIQMASGIKARLAVSG------EVKSASRPNLQNPPTVKKEDS--C-C-
>LeBr_Rab1
-------------MTAEYDYLFKLLLIGDSGVGKSCLLLRFADDSYTDSYISTIGDFKIRTLDSKVIKLQIWDTAGQERFRTITSSYYRGAHGIIIVYDTTDMESFNNVKTWLSEIDYASENVNKILVGNKCDLKKAVDTQMAKDFADSLGIPFLETSAKNSTNVEEAFIQMASGIKTRLAVSG------ETKSVSRPNLQNPPAPKKEDN--C-C-
>OrSa_Rab1C
-------------MNPEYDYLFKLLLIGDSGVGKSCLLLRFADDSYLESYISTIGDFKIRTQDGKTIKLQIWDTAGQERFRTITSSYYRGAHGIIVVYDVTDQESFNNVKQWLNEIDYASENVNKLLVGNKCDLNRVVSYEAGKALADEIGIPFLETSAKDATNVEKAFMTMAGEIKNRMASQP----ATNASKPATVQMRGQPVAQQSS---C-CS
>ArTh_Rab1C
-------------MNPEYDYLFKLLLIGDSGVGKSCLLLRFADDSYLDSYISTIGDFKIRTQDGKTIKLQIWDTAGQERFRTITSSYYRGAHGIIVTYDVTDLESFNNVKQWLNEIDYASENVNKLLVGNKCDLQKVVSTETAKAFADELGIPFLETSAKNATNVEEAFMAMTAAIKTRMASQP-----AGGSKPPTVQIRGQPVNQQSG---C-CS
>OrSa_Rab1B
-------------MNPEYDYLFKLLLIGDSGVGKSCLLLRFADDSYLDSYISTIGDFKIRTQDGKTIKLQIWDTAGQERFRTITSSYYRGAHGIIIVYDVTDQESFNNVKQWLNEIDYASDNVNKLLVGNKSDLNKVVSSETAKAFADEMGIPFMETSAKNATNVEQAFMAMAASIKDRMASQP----AASNARPPTVQIRGQPVNQKTS---C-CS
>ArTh_Rab1B
-------------MNPEYDYLFKLLLIGDSGVGKSCLLLRFSDDSYVESYISTIGDFKIRTQDGKTIKLQIWDTAGQERFRTITSSYYRGAHGIIIVYDVTDEESFNNVKQWLSEIDYASDNVNKLLVGNKSDLNRAIPYETAKAFADEIGIPFMETSAKDATNVEQAFMAMSASIKERMASQP----AGNNARPPTVQIRGQPVAQKNG---C-CT
>CaBr_Rab1
----------MAAMNPEYDYLFKLLLIGDSGVGKSCLLLRFADDTYTESYISTIGDFKIRTLDGKTIKLQIWDTAGQERFRTITSSYYRGAHGIIVVYDITDQETFNNVKQWLQEIDYACENVNKLLVGNKCDLKRAVETQAAQDYAGQLGIPFLETSAKSSTNVEQAFLTMASEIKSRMGPVQ------GAGGAPGVRITGSQPVQDKKSSGC-C-
>CaEl_Rab1
----------MAAMNPEYDYLFKLLLIGDSGVGKSCLLLRFADDTYTESYISTIGDFKIRTLDGKTIKLQIWDTAGQERFRTITSSYYRGAHGIIVVYDITDQETFNNVKQWLQEIDYACENVNKLLVGNKCDLKRAVETQAAQDYAGQLGIPFLETSAKSSTNVEQAFLTMASEIKSRMGPVQ------GAGGAPGVRITGSQPVQDKKSGGC-C-
>PhRa_Rab1A
-------------MNPEYDYLFKLLLIGDSGVGKSCLLLRFADDTYTESYISTIGDFKIRTLDGKTIKLQIWDTAGQERFRTITSSYYRGAHGIIVVYDVTDQESFNNVKQWLHEIDYACENVNKLLVGNKSDLKRVVSTDAAKEFAESLGIEFLETSAKNAANVEKAFMMMAAQIKKRMANAP-------VAPKAGVKLTPGQQVPSNGGSKC-C-
>PhCa_Rab1A
-------------MNPEYDYLFKLLLIGDSGVGKSCLLLRFADDTYTESYISTIGDFKIRTLDGKTIKLQIWDTAGQERFRTITSSYYRGAHGIIVVYDVTDQESFNNVKQWLHEIDYACENVNKLLVGNKSDLKRVVSTDAAKEFAESLGIEFLETSAKNAANVEKAFMMMAAQIKKRMANAP-------VAPKAGVKLTPGQQVPSNGGSKC-C-
>PhIn_Rab1A
-------------MNPEYDYLFKLLLIGDSGVGKSCLLLRFADDTYTESYISTIGDFKIRTLDGKTIKLQIWDTAGQERFRTITSSYYRGAHGIIVVYDVTDQESFNNVKQWLHEIDYACENVNKLLVGNKSDLKRVVSTDAAKEFAESLGIEFLETSAKNAANVEKAFMMMAAQIKKRMANAP-------VAPKAGVKLTPGQQVPSNGGSKC-C-
>FrCy_Rab1A
-------------MNPEYDYLFKLLLIGDSGVGKSCLLLRFADDTYTESYISTIGDFKIRTLDGKTIKLQIWDTAGQERFRTITSSYYRGAHGIIVVYDVTDQESFNNVKQWLHEIDYAAENVNKLLVGNKSDLKRVVSTEQGKEFADSLGIEFLETSAKTSTNVEQAFLTMASQIKARMKTQP-----TAAQGGKSVPLSGEKIKSNSG---C-C-
>ThPs_Rab1A
-------------MNPEYDYLFKLLLIGDSGVGKSSLLLRFADDTYTESYISTIGDFKIRTLDGKTIKLQIWDTAGQERFRTITSSYYRGAHGIIVVYDVTDNESFNNVKQWLHEIDYACENVNKLLVGNKCDLKRVVSTEQGKEFADGLGIEFLETSAKTSTNVEQAFLTMASQIKARMKNQP----SAAPATKPGVSLRSQQVKKDSS---C-C-
>PhTr_Rab1A
-------------MNPEYDYLFKLLLIGDSGVGKSCLLLRFADDTYTESYISTIGDFKIRTQDQKTIKLQIWDTAGQERFRTITSSYYRGAHGIIVVYDVTDAESFNNVKQWLHEIDYAAENVNKLLVGNKSDLKRVVSTEQGKEFADSLGIEFLETSAKTSSNVEQAFLTMASQIKARMKTQP--SAAGAQAGKGGVSLRSQQVKNKEG---C-C-
>ToGo_Rab1A
-------------MKPEYDYLFKLLLIGDSGVGKSCLLLRFADDTYTESYISTIGDFKIRTLDGKTVKLQIWDTAGQERFRTITSSYYRGAHGIIIVYDVTDRESFNNVKNWMMEIDYAMEGVSKLLVGNKCDLKRTVTYEEGKEFADSCNMRFIETSAKNAHNVEQAFHIMASEIKARVQVNQ-----QQSRPNANVRLGPSQPVRSVSSG-C-C-
>CrPa_Rab1A
-------------MNPEYDYLFKLLLIGDSGVGKSCLLLRFADDTYTDSYISTIGDFKIRTLENKTVKLQIWDTAGQERFRTITSSYYRGAHGIIIVYDVTDRDSFDNVKQWIQEIDYAMENVNKLLVGNKCDLKRVVTSDEGRELADSHGIKFIETSAKNAYNVEQAFHTMAGEIKKRVQVNS---QNTRGSAQQGPKLAGAQPIRQGG---CCS-
>CrMu_Rab1A
-------------MNPEYDYLFKLLLIGDSGVGKSCLLLRFADDTYTDSYISTIGDFKIRTLENKTVKLQIWDTAGQERFRTITSSYYRGAHGIIIVYDVTDRDSFDNVKQWIQEIDYAMENVNKLLVGNKCDLKRVVTSDEGKELADSYGIKFIETSAKNAYNVEQAFHTMAGEIKKRVQLNN---QNTKGVTQQGPKLAGAQPIRQGG---CCA-
>MoTe_Rab1
NFIKSRSNTGYKTMNPEYDFLFKLLLIGDSGVGKSCLLLRFADDTYTESYISTIGDFKIRTLDGKTIKLQIWDTAGQERFRTITSSYYRGAHGIIVVYDVTDQESFTNVKQWLQEIDYASENVNKLLVGNKCDLKKVVDYTTAKEYADSLKIPFLETSAKNATNVEQAFMTMAAEIKN---------------------------------------
>CiSa_Rab1
ANKRTISEDRAMTMNPEYDYLFKLLLIGDSGVGKSCLLLRFADDTYTESYISTIGDFKIRTLDGKTIKLQIWDTAGQERFRTITSSYYRGAHGIIVVYDVTDQESFNNVKQWLQEIDYASENVNKLLVGNKCDLKKVVDYTTAKEYADTLKIPFLETSAKTANNVEQAFMTMAAE------------------------------------------
>GuTh_Rab1
----------------------KLLLIGDSGVGKSCLLLRFADDTYTESYISTIGDFKIRTLDGKTIKLQIWDTAGQERFRTITSSYYRGAHGIIVVYDVTDQESFNNVKQWMNEIDYANDKVNKMLVGNKCDLKKVVDYNTAKEFADQLGIPFLETSAKDSTNVEQAFITMAAEIKARMAQAP-----APKSGGQSIQVGAGAAVGEKKG--C-CN
>CaTe_Rab1
----------ENVYHESRVLFVZLLLIGDSGVGKSCLLLRFADDTYTESYISTIGDFKIRTLDGKTIKLQIWDTAGQERFRTITSSYYRGAHGIIVVYDVTDQESFNNVKQWLCEIDYASENVNKLLVGNKCDQKKVVDFTTAKEYADTLGIPFLETSAKNATNVEQAFMTMAAEIKNRMGPVT-----AASDSKPNVKINSSTPVKQSSGG-C-CV
>HeRo_Rab1 
KFFNCQRFYDMSAMNPEYDYLFKLLLIGDSGVGKSCLLLRFADDTYTESYISTIGDFKIRTLDGKTIKLQIWDTAGQERFRTITSSYYRGAHGIIIVYDVTDQESFNNIKQWLQEIDYASENVNKLLVGNKSDLKKVVDYTTAKEYADQLHIPFLETSAKSATNVEQAFVTMAAEIKSRMGPTG------PSADKPNVKITSSTPVKQSSGG-C-CN
>AnGa_Rab1
-------------MSPEYDYLFKLLLIGDSGVGKSCLLLRFADDTYTESYISTIGDFKIRTLDGKTIKLQIWDTAGQERFRTITSSYYRGAHGIIVVYDCTDHDSFENVKQWLEEIEYACDNVNKLLVGNKCDLKKRVDTTTAMELANQLGIPFLETSAKNATNVEQAFMTMAAEIKNRVGPPS-----SAADPPSAVKIDKGRNVEAKSG--C-C-
>AmQu_Rab1
-----------MSYNPEYDYLFKLLLIGDSGVGKSCLLLRFADDTYTDSYISTIGDFKIRTLDGKTIKLQIWDTAGQERFRTITSSYYRGANGIIIVFDVTDQESFSNVKVWLQEIDYASTNVCKLMVGNKCDLKKVVDFTTAKEFADQLSIPFLETSAKNATNVEQAFMTMAAEIKKVQGNEP----APGGGGGTNVKITQPIKDKPNSGGGCGC-
>NaGr_Rab1_4
-------------MNPEYDYLFKLLLIGDSGVGKSCLLLRFADDTYTDSYISTIGDFKIRTLDGKTIKLQIWDTAGQERFRTMTSSYYRGAHGIIIVYDVTDQDSFSNVKQWLSEIDYASDNVNKLLVGNKCDLKKQVDRSTAEEFAKSLNIPFLETSAKISTNVEQAFMTMAAEIKNRLASQP-----ITTQQQPSLGITPAPSKPQSNGG-C-CG
>StPu_Rab1
-------------MSPNSDYLFKLLLIGDSGVGKSCLLLRFADDTYTESYISTIG------VD-------FWDTAGQERFRTITSSYYRGAHGIIVVYDVTDQESFNNVKQWLQEIDYASENVNKLLVGNKCDLKKVVDYTTAKEYADQLEIPFLETSAKNATNVEQAFMTMAAEIKNRMGPGS----VPSGSSHDKINPSTTPVKPSGSG--C-CS
>CaOw_Rab1
-------------MTPEYDYLFKLLLIGDSGVGKSCLLLRFADDTYTESYISTIGDFKIRTLDGKTIKLQIWDTAGQERFRTITSSYYRGAHGIIVVYDVTDQDSFNNVKQWLQEIDYASETVNKLLVGNKSDLKKVVDFTTAKEFADQLSIPFLETSAKNATNVEQAFMTMAAEIKNRMGPVF-----PAKEKGQSINIGGSTTIAKPQGGSCGC-
>SaSp_Rab1_2
-------------MNPEYDYLFKLLLIGDSGVGKSCLLLRFADDTYTESYISTIGDFKIRTLDGKTIKLQIWDTAGQERFRTITSSYYRGAHGIIVVYDVTDKDSFENVKQWLQEIDYACENVNKLLVGNKSDLKKQVDYTTAKEFADSIGIPFLETSAKNATNVEQAFMTMAAEIKNRMGPTM---ASGGAKKKDTLDIKAKPASSSGG---C-CS
>OiDi_Rab1
-------------MNPEYDYLFKLLLIGDSGVGKSCLLLRFSDDTYSESYISTIGDFKIRTLDGKTIKLQIWDTAGQERFRTITSSYYRGAHGIIVVYDVTDQESFNNVKQWLQEIDYASESVNKLLVGNKCDMKKVVDYTTAKEYADSLNIPFLETSAKNNTNVEQAFLTMASEIKNKMGPGS---GPSPSGPRGNVDIGKTNSVGNKSGG-C-C-
>TrAd_Rab1
-------------MNPEYDFLFKLLLIGDSGVGKSCLLLRFADDTYTESYISTIGDFKIRTLDGKTIKLQIWDTAGQERFRTITSSYYRGAHGIIVVYDVTDQVSFNNVKQWLQEIDYACENVNKLLVGNKCDLKKVIDYVTAKEYADALDIPFLETSAKNATNVEQAFLTMAAEIKKRMGPSS-----AASAPTGNVKIQSKPVADNKSGG-C-C-
>DrMe_Rab1
----------MSSVNPEYDYLFKLLLIGDSGVGKSCLLLRFADDTYTESYISTIGDFKIRTLDGKTIKLQIWDTAGQERFRTITSSYYRGAHGIIVVYDCTDQESFNNVKQWLEEIEYACENVNKLLVGNKSDLKKVVDHTTAAEYAAQLGIPFLETSAKSATNVEQAFMTMAAEIKNRVGPPS-----SATDNASKVKIDQGRPVENTKSG-C-C-
>DaPu_Rab1
-------------MNPEYDYLFKLLLIGDSGVGKSCLLLRFADDTYSESYISTIGDFKIRTLDGKTIKLQIWDTAGQERFRTITSSYYRGAHGIIVVYDCTDQESFNNVKQWLQEIDYACENVNKLLVGNKCDLKKVVDYAAAKEYAEQLGIPFLETSAKNATNVEQAFMTMAAEIKNRMGPPS-----APSDGVGGININSSSRPVEQSKSGC-C-
>HyMa_Rab1
-------------MNPEYDYLFKLLLIGDSGVGKSCLLLRFADDTYTESYISTIGDFKIRTLDGKTIKLQIWDTAGQERFRTITSSYYRGAHGIIIVYDVTDQETFNNVKQWLQEIDYACESVNKLLVGNKCDLKKVVDYTTAKEFADSLGVPFLETSAKNATNVEQAFMTMAAEIKNRMGPPQ-----TTADRSEKVPLKSGSPVKPSGGG-C-C-
>RhAp_Rab1
LQTRLRKSHRMTTMNPEYDYLFKLLLIGDSGVGKSCLLLRFADDTYTESYISTIGDFKIRTLEGKTIKLQIWDTAGQERFRTITSSYYRGAHGIIVAYDVTDQESFNNVKQWLQEIDYACENVNKLLVGNKCDLKKVVDYTTAKEFADQLGIPFLETSAKNATNVEQAFMTMAAEIKNRMGPPT---TEANLRAGDG-KINPGTPVQPRSSG-C---
>MuMu_Rab1b
-------------MNPEYDYLFKLLLIGDSGVGKSCLLLRFADDTYTESYISTIGDFKIRTLDGKTIKLQIWDTAGQERFRTITSSYYRGAHGIIVVYDVTDQESYANVKQWLQEIDYASENVNKLLVGNKSDLKKVVDNTTAKEFADSLGVPFLETSAKNATNVEQAFMTMAAEIKKRMGPGA-----ASGGERPNLKIDSTPVKPASGG--C-C-
>HoSa_Rab1b
-------------MNPEYDYLFKLLLIGDSGVGKSCLLLRFADDTYTESYISTIGDFKIRTLDGKTIKLQIWDTAGQERFRTITSSYYRGAHGIIVVYDVTDQESYANVKQWLQEIDYASENVNKLLVGNKSDLKKVVDNTTAKEFADSLGIPFLETSAKNATNVEQAFMTMAAEIKKRMGPGA-----ASGGERPNLKIDSTPVKPAGGG--C-C-
>CiIn_Rab1
-----------MTMNPEYDYLFKLLLIGDSGVGKSCLLLRFADDTYTESYISTIGDFKIRTLDGKTIKLQIWDTAGQERFRTITSSYYRGAHGIIVVYDVTDQESFNNVKQWLQEIDYASENVNKLLVGNKCDLKKVVDYTTAKEYADTLKIPFLETSAKTANNVEQAFMTMAAEIKNRMGPGT----AASPGQSNKVDISSKPVDGKQGG--C-C-
>NeVe_Rab1
----------MSTMNPEYDYLFKLLLIGDSGVGKSCLLLRFADDTYTESYISTIGDFKIRTLDGKTIKLQIWDTAGQERFRTITSSYYRGAHGIIVVYDVTDQESFNNVKQWLQEIDYACENVNKLLVGNKCDLKKVVDFTTAKEYAESLGVPFLETSAKNATNVEQAFMTMAAEIKNRMGPSP-----APQGAGSNVKINSSTPVKQGGGG-C-C-
>CaTe_Rab1_2
---------MNPGSNPEYDYLFKLLLIGDSGVGKSCLLLRFADDTYTDSYISTIGDFKIRTLDRKTIKLQIWDTAGQERFRTITSSYYRGAHGIIVVYDVTDQESFNNVKQWLQEIDYASESVNKLLVGNKCDLKKVVDYTTAKEYADQLGVPFLETSAKNATNVEQAFMTMAAEIKNRMGPVA-----AAGDSKPNVKINASTPVKQGGGG-C-C-
>LoGi_Rab1
-------------MNPEYDYLFKLLLIGDSGVGKSCLLLRFADDTYTESYISTIGDFKIRTLDGKTIKLQIWDTAGQERFRTITSSYYRGAHGIIVVYDVTDQESFNNVKQWLQEIDYASENVNKLLVGNKCDLKKVVDYTTAKEYADQLGIPFLETSAKNATNVEQAFMTMAAEIKNRMGPVT-----AASEHKPSVKINSSTPVKQSGGG-C-C-
>SaKo_Rab1
----------MSTMNPEYDYLFKLLLIGDSGVGKSCLLLRFADDTYTESYISTIGDFKIRTLDGKTIKLQIWDTAGQERFRTITSSYYRGAHGIIVVYDVTDQESFHNVKQWLQEIDYACENVNKLLVGNKCDLKKVVDYTTAKEYADQLEIPFLETSAKNATNVEQAFMTMAAEIKNRMGPGS-----MPQDGKQNVKIQGASTPVKQSSGGC-C-
>BrFl_Rab1
----------MSTMNPEYDYLFKLLLIGDSGVGKSCLLLRFADDTYTESYISTIGDFKIRTLDGKTIKLQIWDTAGQERFRTITSSYYRGAHGIIIVYDVTDQESFNNVKQWLQEIDYACENVNKLLVGNKSDLKKVVDYTTAKEFADQLHIPFLETSAKNATNVEQAFMTMAAEIKNRMGPGA-----VTNETKQNVKIQSTPVKQSGGG--C-C-
>XeLa_Rab1a
----------MSSMNPEYDYLFKLLLIGDSGVGKSCLLLRFADDTYTESYISTIGDFKIRTLDGKTIKLQIWDTAGQERFRTITSSYYRGAHGIIVVYDVTDQESFNNVKQWLQEIDYASENVNKLLVGNKCDLKKVVDYTTAKEFADSLGIPFLETSAKNATNVEQAFMTMAAEIKKRMGPGA-----TAGGQEKNVKIQSTPVKQSSGG--C-C-
>GaGa_Rab1a
----------MSSMNPEYDYLFKLLLIGDSGVGKSCLLLRFADDTYTESYISTIGDFKIRTLDGKTIKLQIWDTAGQERFRTITSSYYRGAHGIIVVYDVTDQESFNNVKQWLQEIDYASENVNKLLVGNKCDLKKVVDYTTAKEFADSLGIPFLETSAKNATNVEQSFMTMAAEIKKRMGPGA----TAGGAEKSNVKIQSTPVKQSSGG--C-C-
>HoSa_Rab1a
----------MSSMNPEYDYLFKLLLIGDSGVGKSCLLLRFADDTYTESYISTIGDFKIRTLDGKTIKLQIWDTAGQERFRTITSSYYRGAHGIIVVYDVTDQESFNNVKQWLQEIDYASENVNKLLVGNKCDLKKVVDYTTAKEFADSLGIPFLETSAKNATNVEQSFMTMAAEIKKRMGPGA----TAGGAEKSNVKIQSTPVKQSGGG--C-C-
>MuMu_Rab1a
----------MSSMNPEYDYLFKLLLIGDSGVGKSCLLLRFADDTYTESYISTIGDFKIRTLDGKTIKLQIWDTAGQERFRTITSSYYRGAHGIIVVYDVTDQESFNNVKQWLQEIDYASENVNKLLVGNKCDLKKVVDYTTAKEFADSLGIPFLETSAKNATNVEQSFMTMAAEIKKRMGPGA----TAGGAEKSNVKIQSTPVKQSGGG--C-C-
>MoBr_Rab1
-------------MNPEYDYLFKLLLIGDSGVGKSCLLLRFADDTYSETYISTIGDFKIRTLEGKTIKLQIWDTAGQERFRTITSSYYRGAHGIIVVYDVTDKESFDNVKQWLTEIEYACENVNKLLVGNKSDLKKQVDYTTAKAFADERGIPFLETSAKSATNVEQAFMTMASEIKARMGPAG----ASNDTSKGTVSMKAGKPVSSGGGG-C-C-
>OsLu_Rab1
-------------MNPEYDYLFKLLLIGDSGVGKSCLLLRFADDTYTGTYISTIGDFKIRTLEGKTIKLQIWDTAGQERFRTITSSYYRGAHGIIVVYDVTDMESFEAVKGWLNEIDYANENVNKLLVGNKSDLQKVVDYATAKAFADEIGIPFIETSAKNATNVEQAFMTMANEIKNRMASQP---QMNAGPRGNTVRPGEGRSVNAKSS--C-C-
>OsSp_Rab1
-------------MNPEYDYLFKLLLIGDSGVGKSCLLLRFADDTYTGTYISTIGDFKIRTLEGKTIKLQIWDTAGQERFRTITSSYYRGAHGIIVVYDVTDKESFEAVKGWLNEIDYANENVNKLLVGNKSDLQKVVDYATAKAFADEIGIPFIETSAKNATNVEQAFMTMANEIKNRMASQP---QMNAGPRGNTVRPGEGRSVNAKSS--C-C-
>ChSp_Rab1
-----------MAHQSEYDFLFKLLLIGDSGVGKSCLLLRFADDTYTESYISTIGDFKIRTLDGKVIKLQIWDTAGQERFRTITSSYYRGAHGIIVVFDVTDQESFNNVKQWLNEIDYANENVNKLLVGNKTDLKRVVDFNTAKAFADEIGIPFIETSAKNASNVEQAFMTMAAEIKNRMAREP-----AVNKSANTIRPGEGKSIATQKSS-C-C-
>CoSp_Rab1
-------------MNPEYDYLFKLLLIGDSGVGKSCLLLRFADDTYTESYISTIGDFKIRTLDGKVIKLQIWDTAGQERFRTITSSYYRGAHGIIVVYDVTDQESFNNVKQWLNEIDYANENVNKLLVGNKSDLKKVVDYQTAKAFADEIGIPFLETSAKNATNVEQAFMTMAAEIKNRMASQP-----VINKPGATIRPGEGKPVNSSKSS-C-C-
>VoCa_Rab1
-------------MNPEYDYLFKLLLIGDSGVGKSCLLLRFADDTYTESYISTIGDFKIRTLDGKVIKLQIWDTAGQERFRTITSSYYRGAHGIIVVYDVTDQESFNNVKQWLAEIDYASENVNKLLVGNKSDLKKVVDYQAAKAFADEIGIPFLETSAKNATNVEQAFMTMAAEIKNRMASQP----VPPKPGGPVVRPTEGKPINNKSSS-C-C-
>ChRe_Rab1
-------------MNPEYDYLFKLLLIGDSGVGKSCLLLRFADDTYTESYISTIGDFKIRTLDGKVIKLQIWDTAGQERFRTITSSYYRGAHGIIVVYDVTDQESFNNVKQWLNEIDYASENVNKLLVGNKSDLKKVVEYSVAKAFADEIGIPFLETSAKNATNVEQAFMTMAAEIKNRMASQP----IPTKAGGPVVRPQEGKPINSKSSS-C-C-
>AlMac_Ypt1
LSCNAADPISPPPLTSCSDYLFKLLLIGDSGVGKSCLLLRFADDTYTESYISTIGDFKIRTLEGKTVKLQIWDTAGQERFRTITSSYYRGAHGIIVVYDVTDADTFKNVKNWLQEIDYAVEGVNKLLVGNKSDLKKVVDYNEAKAFADSLGISFLETSAKSATNVEQAFLTMAKQIKDRMGNNN-----ATQQTKSTVNIKPGQPVQQSGGG-C-C-
>MuCi_Ypt1
-------------MNAEYDYLFKLLLIGDSGVGKSCLLLRFADDTYTESYISTIGDFKIRTLEGKTVKLQIWDTAGQERFRTITSSYYRGAHGIIVVYDVTDADSFNNVKQWMQEIDYAAEGVNKLLVGNKSDLKKVVEYTEAKEFADSITIPFLETSAKDSTNVEQAFLTMAKQIKDRMGATVQQQQQSTVKVGPGASLQPGQNNSGGG---C-C-
>LaBi_Ypt1
------------MHTSEYDFLFKLLLIGDSGVGKSCLLLRFADDTYTESYISTIGDFKIRTLEGKTVKLQIWDTAGQERFRTITSSYYRGAHGIIVVYDVTDNESFTHVKQWLQEIDYASEGVNKLLVGNKSDLKKVVEYSVAKEFADQLNIPFLETSAKNATNVEQAFLTMAKQIKDRMGSSS---TPSGAAKSSTVTPGQTVQSQQSGS--C-C-
>PhCh_Ypt1
------------MHTSEYDYLFKLLLIGDSGVGKSCLLLRFADDTYTESYISTIGDFKIRTLEGKTVKLQIWDTAGQERFRTITSSYYRGAHGIIVVYDVTDNDTFTNVKQWLQEIDYASEGVNKLLVGNKSDLKKVVEYGVAKEFADQLSIPFLETSAKNATNVEQAFLTMAKQIKDRMGSTS-----TTSGTGKSTTITPGQTVQQNQSGGC-C-
>PhBl_Ypt1
-------------MNPEYDYLFKLLLIGDSGVGKSCLLLRFADDTYTESYISTIGDFKIRTLEGKTVKLQIWDTAGQERFRTITSSYYRGAHGIIVVYDVTDQDTFNNVKQWLQEIDYAAEGVNKLLVGNKSDLKKVVETEQAKEFSDSLSIPFLETSAKSATNVEQAFLTMAKQIKDRMGSTM-----QQQQTKQTVKVGQGAAVQPKQTGGC-C-
>RhOr_Ypt1
-------------MNPEYDYLFKLLLIGDSGVGKSCLLLRFADDTYTESYISTIGDFKIRTLEGKTVKLQIWDTAGQERFRTITSSYYRGAHGIIVVYDVTDADSFNNVKQWLQEIDYAAEGVNKLLVGNKSDLKKAVETDQAKEFADGLSIPLLETSAKDATNVEQAFLTMAKQIKDRMGSSM----QQQQQNKSTVRVGQGAAVQPQQSGGC-C-
>MeLp_Ypt1
-------------MNPEYDFLFQLLLIGDSGVGKSCLLLRFADDTYTESYISTIGDFKIRTLEGKVVKLQIWDTAGQERFRTITSSYYRGAHGIIVVYDVTDQDTFTNVKQWLQEIDYACEGVNKLLVGNKSDLKKVVEYTVAKDFADQLSIPFLETSAKNSTNVEQAFLTMAKQIKDRTGSAP----VNATSNKATLKVGSSQNVQQPQSSGC-C-
>UsMa_Ypt1
----------MAGLSADYDYLFKLLLIGDSGVGKSCLLLRFADDTYTESYISTIGDFKIRTLEGKTVKLQIWDTAGQERFRTITSSYYRGAHGIIVVYDVTDNDTFSNVKQWLQEIDYACEGVNKLLVGNKSDLKKVVEYATAKDFADQLQIPFLETSAKSATNVEQAFLTMAKQIKDRMGSST---VNNQAGGKSTLKVGQGQNVSQQSNGGC-C-
>SpPu_Ypt1
-MDIRCEEMLMNLVIPSSDYLFKLLLIGDSGVGKSCLLLRFADDTYTESYISTIGDFKIRTLEGKTVKLQIWDTAGQERFRTITSSYYRGAHGIIVVYDVTDQDTFTNVKQWLQEIDYACEGVNKLLVGNKSDLKKVVEYNTAKEFADNLQIPFLETSAKNATNVEQAFLTMAKQIKDRMGSSA----AAAPANKANVKVGGGAPVQAQQGGGC-C-
>MyFi_Ypt1
-------------MNPEYDYLFKLLLIGDSGVGKSCLLLRFADDTYTESYISTIGDFKIRTLDGKTVKLQIWDTAGQERFRTITSSYYRGAHGICVVYDVTDMDSFNNVKQWLQEIDYATEGVNKLLVGNKSDMKKVVEYTVAKEFADSLGIPFLETSAKNASNVEQAFLTMARQIKERMGNTA-------INNKPTVQVGQGSNVQSGSAGGC-C-
>AjDe_Ypt1
ATSPVQSDAARVKVGQGYDYLFKLLLIGDSGVGKSCLLLRFADDTYTESYISTIGDFKIRTLDGKTVKLQIWDTAGQERFRTITSSYYRGAHGICVVYDVTDMDSFNNVKQWLQEIDYATEGVNKLLVGNKSDMKKAVEYTVAKEFADSLGIPFLETSAKSASNVEQAFLTMARQIKERMGTAT-------VNNKPTVQVGQGQGVQSGSAGGC-C-
>BoFu_Ypt1
-------------MNPEYDYLFKLLLIGDSGVGKSCLLLRFADDTYTESYISTIGDFKIRTLDGKTVKLQIWDTAGQERFRTITSSYYRGAHGICVVYDVTDMDSFNNVKQWLQEIDYATEGVNKLLVGNKSDMKKVVDYTVAKEFADSLGIPFLETSAKNASNVEQAFLTMARQIKERIGTTT-------ANNKPAVQVGQGQGVQSGSAGGC-C-
>AsOr_Ypt1
-------------MNPEYDYLFKLLLIGDSGVGKSCLLLRFADDTYTESYISTIGDFKIRTLDGKTVKLQIWDTAGQERFRTITSSYYRGAHGICVVYDVTDMDSFNNVKQWLQEIDYATEGVNKLLVGNKSDMKKVVEYTVAKEFADSLGIPFLETSAKNASNVEQAFLTMARQIKERMGTAT-------VNNKPTVQVGQGQGVQSGSAGGC-C-
>AsCl_Ypt1
-------MNPECCPQPPYDYLFKLLLIGDSGVGKSCLLLRFADDTYTESYISTIGDFKIRTLDGKTVKLQIWDTAGQERFRTITSSYYRGAHGICVVYDVTDMDSFNNVKQWLQEIDYATEGVNKLLVGNKSDMKKVVEYTVAKEFADSLGIPFLETSAKNASNVEQAFLTMARQIKERMGTAT-------VNNKPTVQVGQGQGVQSGSAGGC-C-
>GiZe_Ypt1
-------------MNPEYDYLFKLLLIGDSGVGKSCLLLRFADDTYTESYISTIGDFKIRTLDGKTVKLQIWDTAGQERFRTITSSYYRGAHGICVVYDVTDMDSFNNVKQWLQEIDYATEGVNKLLVGNKSDMKKVVEYSVAKEFADSLGIPFLETSAKNASNVEQAFLTMARQIKERMGTTT------ANNTKPSVQVGQGQGVGSSSNNSC-C-
>ChGl_Ypt1
-------------MNPEYDYLFKLLLIGDSGVGKSCLLLRFADDTYTESYISTIGDFKIRTLDGKTVKLQIWDTAGQERFRTITSSYYRGAHGICVVYDVTDMDSFNNVKQWLQEIDYATEGVNKLLVGNKSDMKKVVEYTVAKEFADSLGIPFLETSAKNASNVEQAFLTMARQIKERMGSSI-----ATNNTKANVNVAPGQGVSSNNNNGC-C-
>YaLi_Ypt1
-------------MNTEYDYLFKLLLIGDSGVGKSCLLLRFADDTYTDSYISTIGDFKIRTLEGKTVKLQIWDTAGQERFRTITSSYYRGAHGIIVVYDVTDQDTFNNVKTWFHEIDYATEGVNKLLVGNKSDIKKVVEYTVAKEFADSLGIPFLETSAKNATNVEQAFLTMARQIKERMGGAA-----ENTAAKANVNLRGQNVSQGSSSS-C-C-
>ScPo_Ypt1
-------------MNPEYDYLFKLLLIGDSGVGKSCLLLRFADDTYTESYISTIGDFKIRTLEGKTVKLQIWDTAGQERFRTITSSYYRGAHGIIIVYDVTDQDSFNNVKQWLQEIDYAVEGVNRLLVGNKSDMKKVVEYSVAKEFADSLNIPFLETSAKDSTNVEQAFLTMSRQIKERMGNNT----FASSNAKSSVKVGQGTNVSQSSSN-C-C-
>CaAl_Ypt1
-------------MNNEYDYLFKLLLIGDSGVGKSCLLLRFADDTYTPDYISTIGDFKIRTLDGKTIKLQIWDTAGQERFRTITSSYYRGAHGIIIVYDVTDQESFNNVKQWLQEIDYATGGVMKLLVGNKADLKKIVEYTAAKEFADALDIPFLETSALSSTNVEQAFYTMARQIKAQMTNNANAGNAANAKGKSNVNLRGESLTSNQSNS-C-C-
>AsGo_Ypt1
-------------MNSEYDYLFKLLLIGDSGVGKSCLLLRFADDTYTNDYISTIGDFKIKTLDGKTVKLQIWDTAGQERFRTITSSYYRGAHGIIIVYDVTDQESFDNMKTWLQEIDYGTAGVVKLLVGNKNDLKKVVDFEVAREFADSLNIPVLETSALDSSNVEEAFLTMARQIKETMSHQQ--KESGKKDDKSGVNLKGQSLANSGGG--C-C-
>CaGl_Ypt1
-------------MNSEYDYLFKLLLIGNSGVGKSCLLLRFSDDTYTNDYISTIGDFKIKTLDGKTVKLQIWDTAGQERFRTITSSYYRGSHGIIIVYDVTDQESFNGVKMWLQEIDYATSTVLKLLVGNKCDLKRVVEYDVAKEFAEANKMPFLETSALDSTNVEEAFLTMARQIKESMTQQN--ESQQKKNDKGNVNLKGQSLTQSGSS--C-C-
>SaCe_Ypt1
-------------MNSEYDYLFKLLLIGNSGVGKSCLLLRFSDDTYTNDYISTIGDFKIKTLDGKTVKLQIWDTAGQERFRTITSSYYRGSHGIIIVYDVTDQESFNGVKMWLQEIDYATSTVLKLLVGNKCDLKRVVEYDVAKEFADANKMPFLETSALDSTNVEDAFLTMARQIKESMSQQN--ETTQKKEDKGNVNLKGQSLTNTGGG--C-C-
>SaKo_Rab1_4
----------IPNMNTEYDYLFKVLLIGNSGVGKSSLLLRFADDVFNENFMPTIGDFKIRTVDGKTIKLQIWDTAGQERFKTITSSYYKGAHGIIVTYDITDRDSFAKVSEWMSEVDHAQENISRILVGNKKDLQRQVPYQEAKELADHFNVRFLETSAKESLNVEDAFTLMTREIKGKVATSQ----PKRNAHEGSTKITKGGSKKIGGKQGC-CP
>NeVe_Rab1_2
-------------MNSEYDYLFKLLLIGDSGVGKSSLLLRFADDTFSNTYISTIGDFKIRTVDGKTIKLQIWDTAGQERFRTLTTAYYRSAHGIVLIYDVNESETFLHLSQWLEEVSYACEGVNTILVGNKCDLCRQVGYNTAKEFAEKLDISFIETSAKDSTNVESVFRTMAAELKAKLGSPL--TSPTAGDSTDACPLKDGVSVEQSHK--C-CG
>NeVe_Rab1_1
---------LPADHEFQYDYLFKILLIGDSGVGKSCLLLRFVDDSHRESYQTTIGDFKIKTVDGKVVKLQIWDTAGQERFRTITSSYYRGAHGVMIVYDITKRESYNNLHKWLMEVEYASEGVHMILVGNKIDLDREVQPDAAQEWAALHDMPFVETSAKGAKNVKEAFLVLSRLLTKHIAKGG-------GGGGWAIPLATPFTVTHNK-------
>BaBo_Rab1B
---------MVSRASKDYDHLFKLVLIGDSGVGKSCVLLRFADDTFTDSYITTIGDFRFRTVEGRRVKLQIWDTAGQERFRTITSAYYRGADAIIIVFDITDKLSFENVPSWLQEVEFAPDGIHKLLIGNKSDQARDVDPSEIQEFSELHSTPYVEISAKSGSNVEEAFVSVARRLVIDRHGKD-----SNQSVPQPISLNDRVKGMSHDMLYC-C-
>CrMu_Rab1B
---------MVSMHQKEYDYLFKLVLIGDSGVGKSCLLLRFADDSFTDSYITTIGDFRFRTIDDKIIKLQIWDTAGQERFRTITSAYYRGADGVVLVYDTTLQSSFDHIDDWISEVDYTTD-SSKILVGNKCDLQRAIEQSQGEKKSSELGIDFIEASAKNSTNVEDCFIRIAKRLLEKKSQSG----AVPRIAHQNIQLCETNDNSTFSSILC-C-
>CrPa_Rab1B
---------------FISDFLFKLVLIGDSGVGKSCLLLRFADDSFTDSYITTIGDFRFRTIDDKIIKLQIWDTAGQERFRTITSAYYRGADGVVLVYDTTSTSSFDHIDEWVTEVNYTTD-STKILIGNKCDLQKMVDFATGQKKAQELQVDFMESSAKNSTNVEECFVNIARKLLEKKLKNG--ETSSKPINSQNIYLNQHGDGGLISGVLC-CK
>ThPs_Rab1B
-------MHKWMIFIKDYDYLFKLVLIGDSGVGKSCLLLRFADDAFTESYISTIGDFRFRTMGKKTVKLQIWDTAGQERFRTITSAYYRGADGIIMVYDTTSSDSFDHVNDWLKEVNYASEGTCKLLVGNKSDRDRAVTTEQAKEFADDLGVAFLETSAKTAKNVEEAFLTMAGELIKQREAKIANGGDGKSDSQGKVSLTSEKKAALGG---C-C-
>FrCy_Rab1B
-------MAGSSAKQRDYDYLFKLVLIGDSGVGKSCLLLRFADDAFTESYISTIGDFRFRTIDNKTVKLQIWDTAGQERFRTITSAYYRGADGIIMVFDVTSMESFDHVNDWLKEVNYAAEGTVKLLVGNKSDRDRVVTEVQAKEFADELGIPFIETSAKSSKNVEEAFLTMAGELIRQRDSRG------GGNETSGIDLNGEKKAPGGG---C-C-
>PhTr_Rab1B
-------MASSSSKQRDYDYLFKLVLIGDSGVGKSCLLLRFADDAFTESYISTIGDFRFRTIDKKTVKLQIWDTAGQERFRTITSAYYRGADGIIMVFDVTSTDSFDHVNDWLKEVNYAAEGTVKLLVGNKSDRDRVVTEEQAREFADELGIPFIETSAKSAKNVEEAFLTMAGELIRQRAARS--AAAGGGEEKKGIDLQ---AVKDKSN--C-C-
>AuAn_Rab1B
------------MSKRDYDHLFKLVLIGDTGVGKSCLLLRFADDAFTESYISTIGDFRFRTVDGKTVKLQIWDTAGQERFRTITSAYYRGADGIIMVYDVTSSESFDHVSDWLTEVNYANEGTCKLLVGNKCDM-KVVTTEAAKEYADGLGIPFLETSAKNATNVEEAFLTMAGELIRLREASQ--SAKPGAGGASGLKLSGGSSRTKKC---CPA-
>PhIn_Rab1B
-------------MSRDYDHLFKLVLIGDSGVGKSCLLLRFADDAFTESYITTIGDFRFRTIDNKTVKLQIWDTAGQERFRTITSAYYRGADGIIMVYDVTSQESFDHVNDWLNEVNYASEGTCKLLVGNKSDINKVVSYETAKAFADSLSIPFLETSAKNAQNVEEAFLTMASELITIREMVG------ESSRPTGTKLTENTKSGGNSNG-CSCN
>PhCa_Rab1B
-------------MSRDYDHLFKLVLIGDSGVGKSCLLLRFADDAFTESYITTIGDFRFRTIDNKTVKLQIWDTAGQERFRTITSAYYRGADGIIMVYDVTSQESFDHVNDWLNEVNYASEGTCKLLVGNKSDINKAVSYETAKAFADSLAIPFLETSAKNAQNVEEAFLTMASELITIREMVG------DSNRPAGTKLTENTKSGGNNNG-CSCN
>PhRa_Rab1B
-------------MSRDYDHLFKLVLIGDSGVGKSCLLLRFADDAFTESYITTIGDFRFRTIDNKTVKLQIWDTAGQERFRTITSAYYRGADGIIMVYDVTSQESFDHVNDWLNEVNYASEGTCKLLVGNKSDINKAVSYETAKAFADSLSIPFLETSAKNAQNVEEAFLTMASELITIREMVG------DSNRPAGTKLTENSKSGGNSNG-CSCN
>ToGo_Rab1B
TRGNWPLDRVQLCARIPLDHLFKLVLIGDSGVGKSCLLLRFSDDAFTESYITTIGDFRFRTVDNEIVKLQIWDTAGQERFRTITSAYYRGADGIVLVYDVTDRESFLHVDEWLAEVNYANENTCKILVGNKCEKDRQVSVEEGQRKAEELGISFIETSAKNAINVDEAFTVVARELIKMKQSAG--AAAGRGVGPQGMRIASQPTGADNRAMACSC-
>PlFa_Rab1B
---------MTENRSRDYDYLYKIILIGDSGVGKSCILLRFSDDHFTESYITTIGDFRFRTVDDKIVKLQIWDTAGQERFRTITSAYYRGADGIIIIYDTTDRNSFLHINDWMNEINYTNEDTCKLLVGNKADCDIEITTMEGQNKAKELNISFIETSAKDATNVELAFTMITQELIKKKKKKN---FTSLKNNHAKLKLSTHDNSPQSF---CSC-
>CaEl_Rab8_2
---------------MSYNHLFKIVVVGDHNCGKSCILLRFAENSFRMDHISTLGDFKLKTLGRDKIRLELWDTAGMERYRTIYNSYYHSAHGVMCVYDMTNEKSFENLKYWLKEIKQHAPNAVLMLVGNKADMERKVDFDRAEKLASRLGVSLYEVSAKTGINCEEAFHTLTAAMRERITAGSSDESDDNEEFSSAFHVDGVIKSDKGKFTSC-CS
>CaBr_Rab8
----------IPEASMSYNHLFKIVVVGDHNCGKSCILLRFAENNFRMDHISTLGDFKLKTLGRDKIRLELWDTAGMERYRTIYNSYYHSAHGVMCVYDMTNEKSFENMKYWLKEIKQHAANAVLMLVGNKADLERKVDFDRAERLASRLGVSLYEVSAKTGINCEEAFHTLTAAMRERLTASSSDESDDNEEFSSAFHVDGVIKSDKGKFTSCAS-
>CaBr_Rab8_2
---------------MSYNHLFKIVVVGDHNCGKSCILLRFAENNFRMDHISTLGDFKLKTLGRDKIRLELWDTAGMERYRTIYNSYYHSAHGVMCVYDMTNEKSFENMKYWLKEIKQHAANAVLMLVGNKADLERKVDFDRAERLASRLGVSLYEVSAKTGINCEEAFHTLTAAMRERLTASSSDESDDNEEFSSAFHVDGVIKSDKGKFTSCAS-
>NaGr_Rab1
-------------MDPSYDYFVKILFLGDRKVGTKSLLLRYSDNTFSDTYYSALGDFKIRTMDGKTLKLQIW------NAIENHPGYFKDAHGVFIAYSITDQSSFDNVSQWINEVDAAPVDITKFLVGCKSDLERVIERSEGEQLANRYDMPFIETSAKSSANVEEAFIRMVLEIKKNLDNKP-----KAATVTSTTKLSDKKAKKEGNEKKIIC-
>NaGr_Rab8_1
-----------MLNDVDYNLICKLLVVGDSSVGKSCMLLRYSDDRFLENHMATIGDFKLKKVGNYKAKIQIWDT-GY-RFRSITAGYYKGAQGILIVFDVTNRESFEHVKSWYEEVKQNTEGICIVLCGNKADMDRVVSTAEGESLANQLGIPFFETSAKNDYNIHVAFRKLIE---TCIKHQT---LGKKSNTPGVTTLDEEKKSSEHG---C-CF
>NaGr_Rab8_5
-----MSLVSGDYRPWDYDILVKVLIIGDSGVGKSCLLVRYSDDDFFESHLTTIGDFKIKTLPNRVAKIQLWDTAGQERFNSIVSGYYRSSNGIMIVFDLTDEQSFRNVSKWLDQIKKHGPSGPMVLVGNKADLKRVIDSQLGKELAKNLGIEYIETSAKSSQGVEQAFDKMLQAVVKAQNYIESGPKKDDRYSNSSSSLVVQGPKTPSGST-CNC-
>NaGr_Rab8_4
------------MKEENYDLFVKILLVGDSGAGKTCLILRYTDNEYNDTYQSTIGDFKIKNMQNKVARMQLWDTAGQERFNSIVVSYYRGVNGILVVFDLTNETSFQNTTKWIQQIKSNAENALITLVGNKSDMVRVVDRSRAEELAKKFNI-YFEASAKDGSGVKEPFDNMLDRLYQAGNYAERRKNNSSETGTKTVTLGSQPSNNSGSGG-GGC-
>HyMa_Rab15
-------MSVANRHSKNYDYLFKIILIGDSGVGKTSLLAKFVDEEVVQSHISTIGDFKMRCISGKQVKVQIWDTAGQERYETITTQSYRRAHGIILTYDVTRHDSFVNVRKWLRYVEEFAGNVKLVLLGNKSDLARKVTKVEAQALAEEFKIQWFETSAYTGENVEDAFLMITRQIYVDVLRSE---EDSKITEELKGNLTSFPTLEKDSPK-CTC-
>AmQu_Rab15
---------MARATDKKYDHLFQLLLCGDSSVGKTCLISRFADNEFRHTHINTIGDFKLKLIRDKKIRMQIWDTAGQERYETLTAQYYRKAQGIILVYDITREETFRNVTKWLRNIEDHGKGVKIILIGNKVDLERKISTRHGQKLANQHNIKFFETSAWKDINVTEAFTELAEQILAKVESGGGRDRGSSSIRESAIKLHEQQPTPATKSHGC-CG
>CaTe_Rab15
-------------MAKQHDIVVRLILVGDSSVGKTCMICRFAEGDVELPMGTTVGDFKMKHVEGKRVRIQLWDTAGQERYDTITQQYYRRAQGILLVYDITNEKTFINLQKWVNYVQDYADEVELTLIGNKCDRERRVPTSRGQEFARNLNIPFYETSASKSKNIEKAFTEITKRVMARHRQEY---IDEPDRSDTLSELGDTPTAPERG---C-CM
>StPu_Rab15
-------------MAKQYDVLIRLLMLGDSGVGKTSMLCKFTEEGFNSTHIPTIGDFKMKTVDDKKIRIQIWDTAGQERYDTITKQYFRRAQGIMLVYDITSEISFRHISKWLDMID-EGGSVARILVANKSDALRIISKEEGQTFAREKNLAFVEGSAFSGDNLDEAFEGLVKIVMDRNKKDIQLQSIKLYGSRENSTID---AEVKPGG--C-CS
>MuMu_Rab15
-------------MAKQYDVLFRLLLIGDSGVGKTCLLCRFTDNEFHSSHISTIGDFKMKTVDGIKVRIQIWDTAGQERYQTITKQYYRRAQGIFLVYDISSERSYQHIMKWVSDVDEYAEGVQKILIGNKADEKRQVGREQGQQLAKEYGMDFYETSACTNLNIKESFTRLTELVLQAHRKEL-----SNELALAELEEDEGKPEGPANSSKCWC-
>GaGa_Rab15
----------------QYDVLFRLLLLGDSGVGKMCLLCRFTDSEFHPAHISTIGDFKMKTVDGIKVRIQIWDTAGQERYQTITKQYYRRAQGIFLVYDISSERSYQHIVKWASDVDEYADGVQKILIGNKADEKRQVAKEQGLQLAREYGMDFYETSACSNLNIKESFTRLTELVLQAHRKEL-----TAPPEEDEQQTPGGHDNPKGGSGGSQAH
>AmQu_Rab13_2
----------MASESVSYDHIFKIILVGDNGVGKSSIIRRFCEGTYTHDMDTTIGDFYLSEVSGKKIKVKIWDTAGSEKYMSISAVYYRKADGVIFVFDMTRPRSFTNVVSWMNAVEAQEPEAIKVLVGNKADLS--VDMTQVKRYAELHDM-LVEASAKSNMNITEIFTSLAKEIIDERVARE-FYVARGSANKKSSNNNNEGGGRGGGG--CKC-
>TrBr_Rab1B
-------MITAASPGGDCDYIFKIIVIGDSGVGKSSLTVRLSEDVFYKDYASTIADFRMHQYMDKRVRLQIWDTAGQERFQSVATAFYRGANGVMLCFDLTHRPSFLH-LEWMERVRQQSPGIPCLLVGCKSDARRQVSKEEAMAWAKQHGM-YIDTSAKEKENVQSAFQKIAQEIFEDMKERTLSPSGGAGGAGNGVRLAGNEGQKGSKRGGC-C-
>LeBr_Rab1B
-------MMNPNTPGGDCDYIFKIIVIGDSGVGKSSLTVRLSEDVFYKDYASTIADFRMHQYMDKRVRLQIWDTAGQERFQSVATAFYRGANGVLLCFDLTHRPSFVH-LEWMDRVRQQAPGIPCLLVGCKSDARRQVTCEEALAWAQQHNM-FIETSAKEKENVQTAFQQITSFIFEDMKERNPGAGDNAAARAQSVHLDRQGSNKKESK--C-C-
>AmQu_Rab3
-MQKGEDETLDSVMDVNFDYMYKILMVGNSGVGKTAYVSRYCDDHFNPAFISTVGDFRVKNRNQKRIKLQIWDTAGQERYQAITTAYYHGAMGFIVMFDLTSEDTFSACRMWIQQIKEMAENAIILLIGNKVDLQRQVSTESIEEFTDSLGIHFFETSAKENTNIKESAEYLVDAITQKMSETI---EKNPNFTPRGVKPRETAVANEKPSGSCGC-
>HyMa_Rab3
---MAAVSSDRHCCKHTAEYIFKLLIIGNSSVGKTCFLFRYSEDSFTSGFVSTVGDFKVKTRNDKQIKLQIWDTAGQERYRTITTAYYRGAMGFILMYDVTNEESFKAVADWAGQVKTYSDNTQVVLVGNKCDMERAVTYEQGKKLSEQLGFPFFETSAKDNINVRAAFDKLVDVICDRMTDTE----PPLISKFDPSDQNNFLNQQSGGE--CNC-
>CaEl_Rab3
AAGGQPQGATPGQPDQNFDYMFKLLIIGNSSVGKTSFLFRYCDDSFTSAFVSTVGDFKVKTRGDKRVKLQIWDTAGQERYRTITTAYYRGAMGFILMYDITNEESFNSVQDWCTQIKTYSENAQVVLVGNKCDMERVVSMDRGRQLADQLGLEFFETSAKENINVKAVFEKLVEIICDKMAESL---DKDPQQQPKGQKLEANPTQKPAQQQ-CNC-
>HoSa_Rab3d
---------PRDAADQNFDYMFKLLLIGNSSVGKTSFLFRYADDSFTPAFVSTVGDFKVKTRHDKRIKLQIWDTAGQERYRTITTAYYRGAMGFLLMYDIANQESFAAVQDWATQIKTYSDNAQVILVGNKCDLERVVPAEDGRRLADDLGFEFFEASAKENINVKQVFERLVDVICEKMNESL-EPSSSSGSNGKGPAVGDAPAPQPSS---CSC-
>MuMu_Rab3d
ASASEPPASPRDAADQNFDYMFKLLLIGNSSVGKTSFLFRYADDSFTPAFVSTVGDFKVKTRHDKRIKLQIWDTAGQERYRTITTAYYRGAMGFLLMYDIANQESFTAVQDWATQIKTYSDNAQVILVGNKCDLERVVPAEDGRRLADDLGFEFFEASAKENINVKQVFERLVDIICDKMNESL-EPSSSPGSNGKGPALGDTPPPQPSS---CSC-
>OiDi_Rab3
--MSSPSTSKNDATDQNFDYMFKLLIIGNSAVGKTSFLFRYADDSYTSAFVSTVGDFKVKTRNNKRVKLQIWDTAGQERYRTITTAYYRGAMGFILMYDITNEDSFNAVQDWATQIKTYSDSAKVMLVANKADMERVVSTERGEELARQLGFDFFETSAKENLNVAQSFDRLVDVICDKMAESV--EESAQAASSNTQNLHDVGQAESKPP--CSC-
>XeLa_Rab3d
ASASDTRQPQKDAADQSFDYMFKLLIIGNSSVGKTSFLFRYADDSFTSAFVSTVGDFKVKTRNEKRVKLQIWDTAGQERYRTITTAYYRGAMGFLLMYDISNMESFNAVQDWATQIKTYSDNAQVLLVGNKCDLDRVIPAEDGRKLAEELGFEFFEASAKDNINVKQVFERLVDIICEKMNESL---ENGPVPRSGTAQLTESSPKENSN---CSC-
>CiIn_Rab3
ANSNAVQQQQKDAADQNFDYMFKLLIIGNSSVGKTSFLFRYADDSFTSAFVSTVGDFKVKTRQDKRVKLQIWDTAGQERYRTITTAYYRGAMGFILMYDITNEESFNSVQDWSTQIKTYSDNAQVTLVGNKCDMERVISTERGKQLADQLGFEFFETSAKDNVNVKQVFERLVDLICVKMSESL-ESDPSLGNANKGTRLTENDQDQAAGN--CAC-
>StPu_Rab3
ASASVDNKWQKDAADQNFDYMFKLLIIGNSSVGKTSFLFRYADDSFTSAFVSTVGDFKVKTRQDKRVKLQIWDTAGQERYRTITTAYYRGAMGFILMYDVTNEESFNSVQDWCTQIKTYSDNAQVILVGNKCDMERVISTDKGKQLADQLGLEFFETSAKENINVKQTFERLVDIICDKMSETI----DTDQTLRPSTTITPTPGQQQASSS-CSC-
>MoTe_Rab3
NNANATAAQPKDAADQNFDYMFKLLIIGNSSVGKTSFLFRYADDSFTSAFVSTVGDFKVKTRQDKRVKLQIWDTAGQERYRTITTAYYRGAMGFILMYDITNEDSFNSVQDWSTQIKTYSDNAQVILVGNKCDMERVIAYERGKQLADQLGLEFFETSAKDNINVKQVFERLVDLICDKMSESL--DSDVANNTSKGTKLREQTDEQDT--------
>HeRo_Rab3
DQQQQQQRRHKDAADQNFDYMFKLLIIGNSSVGKTSFLFRYADNSFTSAFVSTVGDFKVKTRQEKRVKLQIWDTAGQERYRTITTAYYRGAMGFILMYDVTNEESFNAVQDWSTQIKTYSDNAQVVLVGNKCDLERVVSTERGKQLALNMGLEFFETSAKENISVKAVFERLVDIICDKMSESLGHTSGTSASQSSSKQLLEKPNNNNNKG--CQC-
>ApMe_Rab3
LMAGQDPKFQKEAADQNFDYMFKLLIIGNSSVGKTSFLFRYADDSFTSAFVSTVGDFKVKTRHDKRVKLQIWDTAGQERYRTITTAYYRGAMGFILMYDITNEESFNSVQDWVTQIKTYSDNAQVILVGNKCDMERVITTERGKQLADQLGVQFFETSAKENINIKTVFEQLVDIICDKMSESLPTLIAGGMGQAKGQRLTDQPTNPTDDN--CNC-
>NeVe_Rab3
MASVDNKSWQKDAADQNFDYMFKLLIIGNSAVGKTSFLFRYADDSFTSAFVSTVGDFKVKTRNDKRVKLQIWDTAGQERYRTITTAYYRGAMGFILMYDITNEESFQAVQDWSTQVKTYSANAQVILVGNKCDMERVVSYDRGKQLADQLGLEFYETSAKDNTNVKKVFERLVDIICDKMSQSLTDPTIVSGQKPGTTKLTAERPKQNQDN--CAC-
>DrMe_Rab3
MASGGDPKWQKDAADQNFDYMFKLLIIGNSSVGKTSFLFRYADDSFTSAFVSTVGDFKVKTRHDKRVKLQIWDTAGQERYRTITTAYYRGAMGFILMYDVTNEDSFNSVQDWVTQIKTYSDNAQVILVGNKCDMQRVISFERGRQLADQLGVEFFETSAKENVNVKAVFERLVDIICDKMSESLDADPTLVGGGQKGQRLTDQPQGTPNAN--CNC-
>AnGa_Rab3
MAGGGDPKWQKDASDQNFDYMFKLLIIGNSSVGKTSFLFRYADDSFTSAFVSTVGDFKVKTRHDKRVKLQIWDTAGQERYRTITTAYYRGAMGFILMYDITNEESFNSVQDWVTQIKTYSDNAQVILVGNKCDMERVISFERGKQLADQLGVEFFETSAKENVHVTDVFERLVDIICDKMSESLDSDPTLVAGGPKGQRLTDQPGQGPPNAN-CNC-
>DaPu_Rab3
MSVGQDNRWQKDAADQNFDYMFKLLIIGNSSVGKTSFLFRYADDSFTSAFVSTVGDFKVKTRQDKRVKLQIWDTAGQERYRTITTAYYRGAMGFLLMYDITNEESFNSVQDWCTQIKTYSDNAQVILVGNKCDMERVISYERGKQLADQLGLEFFETSAKENINVKAVFERLVDIICDKMSESL-DSDPNMVNSSKGTRLTDQTPAPNAGA--CQC-
>SaKo_Rab3
MASAADNKWQKDAADQNFDYMFKLLIIGNSSVGKTSFLFRYADDSFTSAFVSTVGDFKVKTRNDKRVKLQIWDTAGQERYRTITTAYYRGAMGFILMYDVTNEESFQAVQDWSTQIKTYSDNAQVILVGNKCDMERVVSVDRGKQLSDQLGLEFFETSAKENINVKQTFERLVDIICDKMSESLDSDPTIVSNSQTGRKLTQEPQPSNSG---CAC-
>LoGi_Rab3
MASANDSKWQKDAADQNFDYMFKLLIIGNSSVGKTSFLFRYADDSFTSAFVSTVGDFKVKTRQDKRVKLQIWDTAGQERYRTITTAYYRGAMGFLLMYDVTNEESFNAVQDWCTQIKTYSDNAQVVLVGNKCDLERVVSTDRGKQLADQLGLEFFETSAKENINVKSVFERLVDIICDKMSESLDSDPTLVSSQSKGTRLTENTNAQNAG---CSC-
>CaTe_Rab3
MASANDSKWQKDAADQNFDYMFKLLIIGNSSVGKTSFLFRYADDSFTSAFVSTVGDFKVKTRQDKRVKLQIWDTAGQERYRTITTAYYRGAMGFILMYDVTNEESFQAVQDWCTQIKTYSDNAQVVLVGNKCDLERVVSFDRGKQLAEQLGLEFFETSAKENINVKAVFERLVDIICDKMSESL-DTDPTILNNPQTKRLTENPNPQNSG---CQC-
>BrFl_Rab3
MASAADSKWQKDAADQNFDYMFKLLIIGNSSVGKTSFLFRYADDSFTSAFVSTVGDFKVKTRQDKRVKLQIWDTAGQERYRTITTAYYRGAMGFILMYDVTNEDSFNSVQDWCTQIKTYSDNAQVVLVGNKCDLERVISTERGKQLADQLGLEFFETSAKENINVKQTFERLVDIICDKMSESL-DSDPSLVSKGQGTRLTENPQPQQSG---CAC-
>TrAd_Rab3
RPSTDTKWQQKDAADQNFDYMFKLLIIGNSSVGKTSFLFRYADDTFTPAFVSTVGDFKVKTRNDKRVKLQIWDTAGQERYRTITTAYYRGAMGFILMYDITNEDSFNAVQDWSTQIKTYSDNAQVVLVGNKCDRERVVSIDRGKQLADQLGFPFFETSAKDNINVKSTFETLVDIICEKMSESL-DSDPTVVNPTKVTRITERPSQQDGS---CNC-
>MuMu_Rab3c
ASAQDARFGQKDSSDQNFDYMFKLLIIGNSSVGKTSFLFRYADDSFTSAFVSTVGDFKVKTKNEKRIKLQIWDTAGQERYRTITTAYYRGAMGFILMYDITNEESFNAVQDWSTQIKTYSDNAQVILAGNKCDMERVVSTERGQRLGEQLGFEFFETSAKDNINVKQTFERLVDIICDKMSESL-ETDPAITAAKQSTRLKETPPPPQPN---CGC-
>HoSa_Rab3c
ASAQDARYGQKDSSDQNFDYMFKLLIIGNSSVGKTSFLFRYADDSFTSAFVSTVGDFKVKTKNEKRIKLQIWDTAGQERYRTITTAYYRGAMGFILMYDITNEESFNAVQDWSTQIKTYSDNAQVILVGNKCDMERVISTERGQHLGEQLGFEFFETSAKDNINVKQTFERLVDIICDKMSESL-ETDPAITAAKQNTRLKETPPPPQPN---CAC-
>GaGa_Rab3a
---TDSRYGQKESSDQNFDYMFKILIIGNSSVGKTSFLFRYADDSFTPAFVSTVGDFKVKTRNDKRIKLQIWDTAGQERYRTITTAYYRGAMGFILMYDITNEESFNAVQDWSTQIKTYSDNAQVLLVGNKCDMERVVSAEKGRQLAEHLGFEFFEASAKDNINVKQTFERLVDIICEKMSESLDAADPAITGAKQGPQLSDQQAPPHQD---CAC-
>XeLa_Rab3a
ASATDSRYGQKESSDQNFDYMFKILIIGNSSVGKTSFLFRYADDSFTPAFVSTVGDFKVKTRNDKRIKLQIWDTAGQERYRTITTAYYRGAMGFILMYDITNEESFNAVQDWSTQIKTYSDNAQVLLVGNKCDMERVVSSERGRQLAEHLGFEFFEASAKDNINVKQTFERLVDIICEKMSESLDTADPAVTGAKQGPQLTDQGAPPHQD---CAC-
>MuMu_Rab3a
ASATDSRYGQKESSDQNFDYMFKILIIGNSSVGKTSFLFRYADDSFTPAFVSTVGDFKVKTRNDKRIKLQIWDTAGQERYRTITTAYYRGAMGFILMYDITNEESFNAVQDWSTQIKTYSDNAQVLLVGNKCDMERVVSSERGRQLADHLGFEFFEASAKDNINVKQTFERLVDVICEKMSESLDTADPAVTGAKQGPQLTDQQAPPHQD---CAC-
>HoSa_Rab3a
ASATDSRYGQKESSDQNFDYMFKILIIGNSSVGKTSFLFRYADDSFTPAFVSTVGDFKVKTRNDKRIKLQIWDTAGQERYRTITTAYYRGAMGFILMYDITNEESFNAVQDWSTQIKTYSDNAQVLLVGNKCDMERVVSSERGRQLADHLGFEFFEASAKDNINVKQTFERLVDVICEKMSESLDTADPAVTGAKQGPQLSDQQVPPHQD---CAC-
>HoSa_Rab3b
ASVTDGKTGVKDASDQNFDYMFKLLIIGNSSVGKTSFLFRYADDTFTPAFVSTVGDFKVKTRHEKRVKLQIWDTAGQERYRTITTAYYRGAMGFILMYDITNEESFNAVQDWATQIKTYSDNAQVILVGNKCDMERVVPTEKGQLLAEQLGFDFFEASAKENISVRQAFERLVDAICDKMSDSL-DTDPSMLGSSKNTRLSDTPPLLQQN---CSC-
>MuMu_Rab3b
ASVTDGKTGIKDASDQNFDYMFKLLIIGNSSVGKTSFLFRYADDTFTPAFVSTVGDFKVKTRHEKRVKLQIWDTAGQERYRTITTAYYRGAMGFILMYDITNEESFNAVQDWATQIKTYSDNAQVILVGNKCDMERVVPTEKGRLLAEQLGFDFFEASAKENISVRQAFERLVDAICDKMSDSM-DTDPSVLGASKTTRLSDTPPLLQQN---CSC-
>GaGa_Rab3b
ASVTDARYRQKDTSDQNFDYMFKLLIIGNSSVGKTSFLFRYADDTFTSAFVSTVGDFKVKTRNDKRVKLQIWDTAGQERYRTITTAYYRGAMGFILMYDITSEDSFNAVQDWATQIKTYSDNAQVILVGNKCDMERIIPLEKGKHLADQLGFDYFEASAKENINVRQVFERLVDIICEKMSESI-ESDPSRGTSGRNVRLTDNPPPSQQN---CSC-
>XeLa_Rab3b
ASATDSRYGYRDVSDQNFDYMFKLLIIGNSSVGKTSFLFRYADDTFTSAFVSTVGDFKVKTRNDKRVKLQIWDTAGQERYRTITTAYYRGAMGFILMYDITSEGSFNAVQDWATQMKTYSDNAQVILVGNKCDMERVIAPEKGKHLADQLGFEFFEASAKENIQVKQVFERLVDIICDKMSESL---DTDHPPGGENLRFTDTAPPIHQK---CSC-
>BrFl_Rab12_4
---------------RPFDYKFQLILIGDRGVGKTCILERFSDDTFSISSKSTVGDFKIKTTKGKTIRLQIWDTAGQERFNSISAAYYRGAKGVLVVYDITNEETFENLPKWLMMIDKHAPDIEVIVIGNKKDKLRQVSTERGEKFAYEHNCRFCEVSAKENLNVKDVFLKLVDDIVDKVRCFS-----------SHILRGKWR-------------
>GaGa_Rab12
------------HASGPADFKLQVIIIGSRGVGKTSLMERFTDDTFCEACKSTVGDFKIKTLRGKKIRLQIWDTAGQERFNSITSAYYRSAKGIILVYDITKKETFDDLPKWMKMIDKYAEDAELLLVGNKLDCDREISRQQGEKFQQITGMRFCEASAKDNFNVDEIFLKLVDDILKKMPLDV----------NSILSLQPEPEIPPE--------
>MuMu_Rab12
PALSGGQARRRKQPPRPADFKLQVIIIGSRGVGKTSLMERFTDDTFCEACKSTVGDFKIKTLRGKKIRLQIWDTAGQERFNSITSAYYRSAKGIILVYDITKKETFDDLPKWMKMIDKYAEDAELLLVGNKLDCDREISRQQGEKFQQITGMRFCEASAKDNFNVDEIFLKLVDDILKKMPLDV----NSILSLQPEPEIPPELPPPRPHVR-C-C-
>HoSa_Rab12
PALSGGQGRRRKQPPRPADFKLQVIIIGSRGVGKTSLMERFTDDTFCEACKSTVGDFKIKTLRGKKIRLQIWDTAGQERFNSITSAYYRSAKGIILVYDITKKETFDDLPKWMKMIDKYAEDAELLLVGNKLDCDREITRQQGEKFQQITGMRFCEASAKDNFNVDEIFLKLVDDILKKMPLDI----NSILSLQPEPEIPPELPPPRPHVR-C-C-
>CiIn_Rab12
HRSKDDGSSSPLLQHPTVDLKLQMILIGDRNVGKTCFLERYTDDLFREESKSTVGDFRIKTVGGRRIRLQIWDTAGQERFNSITTAYYRNARGILLLYDVTNPESYRNITKWMKLIEEYGSDVEVAIVGNKADL-VQVNTHKARNFAENCGFIFYETSAKASLNVDTVFVNLIYKILKQIPQPHERNPQIRRKTMTSQALCEDANAKRSYK--C-C-
>OiDi_Rab12
----------------MFLLQLQLIIIGDSGVGKTSFMDRFVDSSFRQSFNPTVGDFKVKNVDDKRVKLQIWDTAGQEKFNSITTAYYRSARGAIIMYDVTRPQTFKSIEKWYQLMSDHGGDVEVALVGNKCDLDKKVDSKQGENTATELGCHFYESSAKDNLNIENVFMGLVRNILVNMPLERPPDAAGDRGSTATLNLESKPLPAGGS---CPC-
>NeVe_Rab8_2
---------MNMKPRKKQDYLLKVLLIGDSNVGKTKLLLTFLGQESIVQQMPTAADFLSKTINNRKITLQIWNTAGLERFRSVTTTYYRGSMGVILVYDVTNAKTFDSVQMWMKNINENSDDVVVVLVGNECHKKREVTTEQGEEFAAEHNLRFKEVSCKKNINVKEVFHEMAEEIILRLDSTT--------ENTSGPTIRPGQENQEGSS--C-C-
>NeVe_Rab8_6
----------MAEPIRNYDFMFKILLIGDTNTGKTKILCKYAGEDGNPSGKQTIGDFMLKTIKDKRIKLQIWDTAGQERFRTITTAYYRGAMGILLVYDITQAKTFNSLPSWLSSIREYAANVVISLVGNKCHKKREVPVELGEQFAAEHEMRFREVSCEMDINVEEVFQILAEDILSQREPTELMQQTVITPTNENARLDKKG---------C-C-
>CrMu_Rab8
---------MYKSNYEQYDYLIKLLLLGDSAVGKSSLLLRFCENKFENSFVLTIGDFKSKILNGKKLKLQVWDTAGQERFRTITPAYFRSAMGVILVYDITNIETFNNLSYWMKNLEEYAINVQKILVGNKCDLQRQVSEQRGKELAQEYKIPFFETSAKLDSSVTEAFSCIAEEIKQKFFSDM-------ISVGNNLDISQYQNNTTDIIRQC-CN
>AuAn_Rab8B
-----------MAAHGPYDLQIKLLMIGDSAVGKTSLLLRYANDTFSSTFITTIGDFKIKTLDGKRVKLQIWDTAGQEQFRTITRSYFRGAQGIVLVYDITDRGTFNSVRSWMAQINEHAGQVNKILVGNKCDNARKVSADEGRKLADEYGVRFIETSAKQNVNVTEAFRAIAQQVTSRIPSRA----------AGGVKLQSAAKPGGKKG--C-C-
>PhIn_Rab8B
----------MARHENPFDMQIKLLMIGDSGVGKTCLLLRYANDSFSPTFITTIGDFKIKNLDNKKVKLQIWDTAGQERFRTITTSYFRGAQGILLVYDVTDRASFQSIRNWVGQIQQHAVHVNKILIGNKCDMDKVVSTEEGQALADEYGVKFFETSAKNNINVEGGFIEIAREVKNRLMEEG------GPHKKDSVNLNAKPAPVKKS---C-C-
>PhCa_Rab8B
----------MARHENPFDMQIKLLMIGDSGVGKTCLLLRYANDSFSPTFITTIGDFKIKNLDNKKVKLQIWDTAGQERFRTITTSYFRGAQGILLVYDVTDRASFQSIRNWVGQIQQHAVHVNKILIGNKCDMDKVVSTEEGQALADEYGVKFFETSAKNNINVEGGFIEIAREVKNRLMEEG------GPHKKDNVNLSAKPAPVKKG---C-C-
>PhRa_Rab8B
----------MARHENPFDMQIKLLMIGDSGVGKTCLLLRYANDSFSPTFITTIGDFKIKNLDNKKVKLQIWDTAGQERFRTITTSYFRGAQGILLVYDVTDRASFQSIRNWVGQIQQHAVHVNKILIGNKCDMDKVVSTEEGQALADEYGVKFFETSAKNNINVEGGFIEIAREVKNRLMEEG------GPHKKDNVNLNAKPAPVKKG---C-C-
>PhTr_Rab8B
--------MSQASNSAPYDMQIKLLMIGDSGVGKTCLLLRYANDSFSPTFITTIGDFKIKNVEGTRIKLQIWDTAGQERFRTITTSYFRGAQGILLVYDVTDRRSFESIRNWISQIQQHAVHVNKILVGNKCDMEKVVSTEEGQKLASEFGIPFFECSAKNDIHVESSFMHIAKAVKDRLKADG----QGGPSAKTGLNLKPNQSGGKDKK--C-C-
>ThPs_Rab8B
------------MSAAPYDMQIKLLMIGDSGVGKTCLLLRYANDSFSPTFITTIGDFKIKNVDGKRIKLQIWDTAGQERFRTITTSYFRGAQGILLVYDVTDRRSFESIRNWISQIQQHAVHVNKILVGNKCDMEKVVSTEEGQKLAKEFGVDFFECSAKNDINVEQSFLGIARSVKDRMVKDG-----------GG--------------------
>FrCy_Rab8B
-----------MSGSAPYDIQIKLLMIGDSGVGKTCLLLRYANDSFSPTFITTIGDFKIKNIDTTKIKLQIWDTAGQERFRTITTSYFRGAQGILLVYDVTDRRSFESIRNWISQIQQHAVHVNKILVGNKCDMEKVVSTEEGEKLAKEFGIQFWECSAKNDINVEESFIGIARGVKDRLIHSF-----------GN--------------------
>EmHu_Rab8
---------MARPADKQYDVLIKLLLIGDSGVGKSSILVRFADDSFSQSFIATIGDFKIRSLDGKRVKLQIWDTAGQERFKTITTAYYRGAMGILLVYDVTNEDSFSNISSWMRAIEQHADSVNKVLLGNKADLQRRVSAERGQRLAGEYGLQFFEVSAKSNVNIEQAFFTIARDIHARLQNTS-----AAAAAGASVRLGEGSAKPGGAKAGC-C-
>CoSp_Rab8
----------MSLRRQDYDYLIKLLLIGDSGVGKSCLLLRFSEDSFTSSFITTIGDFKIKKIDNKWIKLQIWDTAGQERFRTITSAYYRGAMGILLVYDVTDESSFNNIRNWMRNIEQHADNVNKVLVGNKCDMSRRVPYSQGQALADEFGIQFFETSAKSNIKVDEVFQSIAKDVMLRLRDSQ-TDSPSAGSGSGNVHLSSTTASAKQSKG-C-C-
>ChSp_Rab8
----------MGSRRQDYDYLIKLLLIGDSGVGKSCLLLRFAEDSFTSSFITTIGDFKIKKIDGKWVKLQIWDTAGQERFRTITSAYYRGAMGILLVYDVTDEASFTNIRNWMKNIEQHADN---VLVGNKSDMSRAVAYSRGQALADEFRMQFFETSAKNNTNVDEVFQSVARDIMLRLKDTQ---PDAGSGAGSGPSLRVGAGQRKAVASSC-C-
>VoCa_Rab8
--------MARIPGRPDYDALIKLLLVGDSGVGKSCLLLRFTDDMFTSSFITTIGDFKIKKVDGKLVKLQIWDTAGQERFRTITSAYYRGAQGIILVYDITDEASFNNVRNWMRNIEQHADNVNKILVGNKLDLDRVVSIARGQALADEFGFRFYETSAKDNVHVEEAFIAVAKDVLARMEGEHQLLQQQQLSAAQPVRLTSGSPSPAQGKS-C-CR
>ChRe_Rab8
---------MAQGRRGDFDALIKLLLVGDSGVGKSCLLLRFTDDMFTSSFITTIGDFKIKKVEGKLVKLQIWDTAGQERFRTITSAYYRGAQGIILVYDITDEGSFNNVRNWMRNIEQHADNVNKILVGNKLDLKRVVSEARGRALADEYGFRFFETSAKDNVCVEEAFLSVAKDVLHRMQGEQLLQQQQMSAASQPVRLTSSAPSSGSSSRGC---
>PhCa_Rab8A
-----------------MGH----------------VLLRHTXDSFTTSFITTIGDFKVKTVDGKRIKLQIWDTAGQERFRTITTAYYRGAMGILLVYDVTDDHSFQNIRNWMTQIRQNASNVNKILIGNKCDVSRAVTTKQGQDLADEFGIKFFETSAKSNENINEAFRSIAVDIQKRLAESE--HDRLDVANGSKFRVDESQEQTKDG---C-CS
>PhIn_Rab8A
-----------MVHSSKYDLLIKLLLIGDSGVGKSCVLLRYSDDSFTTSFITTIGDFKVKTVDGKRIKLQIWDTAGQERFRTITTAYYRGAMGILMVYDVTDDHSFQNIRNWMTQIRQNASNVNKILIGNKCDVSRAVTTKQGQDLADEFGIKFFETSAKSNENIDEAFRSIAVDIQKRLAESE--HDRLDVANGSKFRVDESQDQTKDG---C-CA
>PhRa_Rab8A
-----------MVHSSKYDLLIKLLLIGDSGVGKSCVLLRYSDDSFTTSFITTIGDFKVKTVDGKRIKLQIWDTAGQERFRTITTAYYRGAMGILLVYDVTDDHSFQNIRNWMTQIRQNASNVNKILIGNKCDVSRAVTTKQGQDLADEFGIKFFETSAKSNKNIDEAFRSIAVDIQKRLAESE--HDRLDVANGSKFRVDESQEQAKDS---C-CA
>ArTh_Rab8C
SSFFSSAIAVWGRVVCYFDSQVSLLPLG--------------------------IDFKIRTLDGKRIKLQIWDTAGQERFRTITTAYYRGAMGILLVYDVTDESSFNNIRNWMKNIEQHADNVNKILVGNKADMSRAVPTAKGQALADEYGIKFFETSAKTNLNVENVFMSIAKDIKQRLTETD------TKAEPQGIKITKQDTAASSSTAEC-CS
>ArTh_Rab8B_2
-------MAAPARARSDYDYLIKLLLIGDSGVGKSCLLLRFSDDTFTTSFITTIGDFKIRTLDGKRIKLQIWDTAGQERFRTITTAYYRGAMGILLVYDVTDESSFNNIRNWMKNIEQHADSVNKILVGNKADMSRAVPTSKGQALADEYGIKFFETSAKTNQNVEQVFLSIAKDIKQRLTESD------TKAEPQGIKITKQDANKASSSSTC-CS
>ArTh_Rab8B
-------MAAPARARSDYDYLIKLLLIGDSGVGKSCLLLRFSDDTFTTSFITTIGDFKIRTLDGKRIKLQIWDTAGQERFRTITTAYYRGAMGILLVYDVTDESSFNNIRNWMKNIEQHADNVNKILVGNKADMSRAVPTAKGQALADEYGIKFFETSAKTNLNVENVFMSIAKDIKQRLTETD------TKAEPQGIKITKQDTAASSSTAEC-CS
>ArTh_Rab8A_2
-------MAPPARARADYDYLIKLLLIGDSGVGKSCLLLRFSDGSFTTSFITTIGDFKIRTLDGKRIKLQIWDTAGQERFRTITTAYYRGAMGILLVYDVTDESSFNNIRNWIRNIEQHADSVNKILVGNKADMSRAVPKSKGQALADEYGMKFFETSAKTNLNVEEVFFSIAKDIKQRLADTD------ARAEPQTIKINQSDQGAGTSQATC-CT
>ArTh_Rab8A
-------MAPPARARADYDYLIKLLLIGDSGVGKSCLLLRFSDGSFTTSFITTIGDFKIRTLDGKRIKLQIWDTAGQERFRTITTAYYRGAMGILLVYDVTDESSFNNIRNWIRNIEQHADNVNKILVGNKADMSRAVPKSKGQALADEYGIKFFETSAKTNLNVEEVFFSIAKDIKQRLADTD------SRAEPATIKISQTDQAAGAGQATC-CS
>OrSa_Rab8A_2
-------MAPPARARADYDYLIKLLLIGDSGVGKSCLLLRFSDGSFTTSFITTIGDFKIRTLDGKRIKLQIWDTAGQERFRTITTAYYRGAMGILLVYDVTDESSFNNIRNWIRNIEQHADNVNKILVGNKADMSRAVPTAKGQALADEYGIKFFETSAKTNLNVEQVFFSIARDIKQRLAETDSKPEDKTIKINNKTDQGADKPAASGSA--C-CS
>OrSa_Rab8A
-------MAPPARARADYDYLIKLLLIGDSGVGKSCLLLRFSDGSFTTSFITTIGDFKIRTLDGKRIKLQIWDTAGQERFRTITTAYYRGAMGILLVYDVTDESSFNNIRNWIRNIEQHADNVNKILVGNKADMSRAVPTSKGQALADEYGIKFFETSAKTNLNVEQVFFSIARDIKQRLSETD------SKPEDRTIKIKSEGEAEAAAAQKC-CS
>OrSa_Rab8A_3
-------MAPPARARADYDYLIKLLLIGDSGVGKSCLLLRFSDGSFTTSFITTIGDFKIRTLDGKRIKLQIWDTAGQERFRTITTAYYRGAMGILLVYDVTDESSFNNIRNWIRNIEQHADNVNKILVGNKADMSRAVPTSKGQALADEYGIKFFETSAKTNLNVEQVFFSIARDIKQRLAETD------SKTEDRTIKINKPEGDAEATTLQC-CS
>NaGr_Rab8_8
----MSVPPPSRSGNAQYDYLCKLLLIGDSGVGKSCLLLRFSDDTFTTNFITTIGDFKIRTLDGKRVKLQIWDTAGQERFRTITTAYYRGAMGIMLTYDVTDEQSFLNIRNWMKNIEEHADNVNKMLIGNKCDLKKIVETERGQSLAKSYGIPFMETSAKNNINVEEAFFTIAREIKSRLIDSG---EKPKTSNSGTVRIDQNQNTSNEKKKKC-C-
>OsSp_Rab8
-------MLRTGAASVHYDHLLKLLLIGDSGVGKSCLLLRFSDDQFTTSFITTIGDFKIKTLEGKRVKLQIWDTAGQERFRTITTAYYRGAMGILLVYDVSDEKSFENVRGWMRNIEMHASNVNKILIGNKCDVERVISTARGQALADEFGIPFAETSAKSGVNVTEAFMKIAGDIRSRMVRSK------STPQAGGIALNSSGSTAKSK---C-C-
>OsLu_Rab8
---------------MHYDHLLKLLLIGDSGVGKSCLLLRFSDDQFTTSFITTIGDFKIKTIDGKRVKLQIWDTAGQERFRTITTAYYRGAMGILLVYDVSDEKSFENVRGWMRNIEQHASSVNKILIGNKCDVERAITKARGQALADEFGIPFFETSAKASVNVEDAFMTIAGDIKTRLTRLTRLTGSKGAISAGGINLGTKAPSEKSK---C-CS
>OiDi_Rab8
SSAAGSSTPTSIAAQKAYDYLFKLLLIGDSGVGKTCLLFRFAENSFNPTFISTIGDFKIQTIDGKRIKLQVWDTAGQERFRTITTAYYRGAMGILLVYDVTSKKTFENITNWLKNIEEHAEGVEQLLVANKCDQKRVISEEQGQLLAVHHGIDFIECSAMTGENVREAFYRMARRVKTKHESKE---SAQRADGSKSVKILSDPGSPLGKSLGC-C-
>CaAl_Sec4
-------MSGKGTSSRAYDMIMKLLLVGDSGVGKSCLLLRFVEDKFNPSFITTIGDFKIRTSKGKRIKLQVWDTAGQERFRTITTAYYRGAMGIVLIYDVTDSRSFENVENWFQTVTQHAEDAQIFLVGNKCDDNRQVSKEQGQELAAKLNVPFLEASAKSNENVDSIFYELASIIQEKHVEEN-IGGVGGASGAGGIDVSQNNSGAKNN---C-C-
>AsGo_Sec4
--MSGLRTVSSSSGAKNYDSIMKILLVGDSGVGKSCLLVRFVEDKFSPSFITTIGDFKIKAINGKKIKLQLWDTAGQERFRTITTAYYRGAMGIILVYDVTDERTFENIRQWFTTVNQHAEEAQLLLVGNKKDM-RAVTYEQGESLAKELGVPFIEASAKDDENVSDIFFTLAKLIQEKIDNDK---LVNNSGREGSVNISSGSNMPSSN---C-C-
>SaCe_Sec4
-MSGLRTVSASSGNGKSYDSIMKILLIGDSGVGKSCLLVRFVEDKFNPSFITTIGDFKIKTINGKKVKLQLWDTAGQERFRTITTAYYRGAMGIILVYDVTDERTFTNIKQWFKTVNEHADEAQLLLVGNKSDM-RVVTADQGEALAKELGIPFIESSAKNDDNVNEIFFTLAKLIQEKIDSNK--LVGVGNGKEGNISINSGSGNSSKSN--C-C-
>CaGl_Sec4
-MSALRTVSGSSGNGKSYDSIMKILLIGDSGVGKSCLLVRFVEDKFNPSFITTIGDFKIKTINGKKVKLQLWDTAGQERFRTITTAYYRGAMGIILVYDVTDERTFANIKQWFKTVNEHADEAQLLLVGNKSDM-RVVTYEQGEALAKELGLPFIESSAKNDDNVNEIFFTLARLIQEKIDSNK--LSGPNSGKDGNISINANKGDSSKSN--C-C-
>YaLi_Sec4
----------MSHSQRTYDLLIKLLLIGDSGVGKSCLLLRFCEDQFTPSFITTIGDFKIRTIGNQRVKLQVWDTAGQERFRTITTAYYRGAMGILLVYDVTDEKSFNNIENWYQNVQSYAEGVELILVGNKCDLKRVVSTEQGQALADKFGIPFLEASSKTNINVEECFYSVATRIRDTVAKTK-----GNESGSGGINIAEGEENSASK---C-C-
>ScPo_Sec4
------------MSTKSYDYLIKLLLIGDSGVGKSCLLLRFSEDSFTPSFITTIGDFKIRTLDGKRIKLQIWDTAGQERFRTITTAYYRGAMGILLLYDVTDKKSFDNVRTWFSNVEQHAENVYKILIGNKCDCQRQVSFEQGQALADELGVKFLEASAKTNVNVDEAFFTLAREIKKQKIDAE----NEFSNQANNVDLGNDRTVKR-----C-C-
>AjDe_Sec4
-----------MAGTRNYDFLIKLLLIGDSGVGKSCCLLRFSEDSFTPSFITTIGDFKIRTLDGKRVKLQIWDTAGQERFRTITTAYYRGAMGILLVYDVTDERSFNNIRTWFSNVEQHAEGVHKMLIGNKCDWKRAVSTEQGQQLANELGIPFLEVSAKNNINVEKAFYTLASDIKKVMDTTK-----SEQAGSQGVTIDHQGAGQGNLGGKC-C-
>AsOr_Sec4
-----------MAGTRNYDFLIKLLLIGDSGVGKSCCLLRFSEDSFTPSFITTIGDFKIRTLDGKRVKLQIWDTAGQERFRTITTAYYRGAMGILLVYDVTDERSFQNIRTWFSNVEQHAEGVHKILIGNKCDWKRAVSTEQGQQLADELGIPFLEVSAKNNINIEKAFYNLASEIKKGMDTSK-----SEQPGSQGVSIDQQGPGPNGSTGGC-C-
>AsCl_Sec4
-----------MAGTRNYDFLIKLLLIGDSGVGKSCCLLRFSEDSFTPSFITTIGDFKIRTLDGKRVKLQIWDTAGQERFRTITTAYYRGAMGILLVYDVTDERSFQNIRTWFSNVEQHAEGVHKILIGNKCDWKRAVSTEQGQQLADELGIPFLEVSAKNNINIEKAFYNLASAIKKGMDTSK-----SEQAGPQGVNIDPQGSGTAAGSGGC-C-
>MyFi_Sec4
-----------MAGTRNYDFLIKLLLIGDSGVGKSCCLLRFSEDSFTPSFITTIGDFKIRTLDGKRVKLQIWDTAGQERFRTITTAYYRGAMGILLVYDVTDERSFNNIRTWFSNVEQHAEGVNKILIGNKCDWKRAVSTEQGQALADELGIPFMEVSAKSNINVDKAFYSLATDIKKRIVDTQ----QPAHTNNQNVSVGGGSGSAGGLGKNC-C-
>BoFu_Sec4
-----------MAGTRNYDFLIKLLLIGDSGVGKSCCLLRFSEDSFTPSFITTIGDFKIRTLDGKRVKLQIWDTAGQERFRTITTAYYRGAMGILLVYDVTDERSFTNIRTWFSNVEQHAEGVNKILIGNKCDWKRVVSTERGQQLADELGIPFLEVSAKSNINVEKAFYSLAADIKKRIVDTS----KIDQAAQQGVDVGGQSSGGGSK---C-C-
>GiZe_Sec4
-----------MSSNRNYDFLIKLLLIGDSGVGKSCCLLRFSEDSFTPSFITTIGDFKIRTLDGKRVKLQIWDTAGQERFRTITTAYYRGAMGILLVYDVTDERSFNNIRTWFQNVEQHAEGVNKILIGNKCDWKRVVSTEQGQALADELGIPFLEVSAKSNINIDKAFYSLAADIKKRLIDNS----KNDQPAASGVNVNDKSESGGSK---C-C-
>ChGl_Sec4
----------MSSSNRNYDFLIKLLLIGDSGVGKSCCLLRFSEDSFTPSFITTIGDFKIRTLDGKRVKLQIWDTAGQERFRTITTAYYRGAMGILLVYDVTDERSFNNIRTWFANVEQHAEGVNKILIGNKCDWKRVVSTERGQQLADELNIPFLEVSAKTNNNIDKAFYSLAADIKKRIIDTS---KPDQAGSGPAVNVGEQSGAGGGGK--C-C-
>MeLp_Sec4
-----------MPSNPHYDFLIKLLLIGDSGVGKSCLLLRFCDDAYTPSFITTIGDFKIRTLDGKRIKLQIWDTAGQERFRTITTAYYRGAMGILLVYDVTDDKSFTNIRTWHSNIDQHAEGVNKILLGNKCDSKKVISEEQGRELATELGISFMETSAKTNTNVEEAFFSLARDIKTRLIDTA-GPDQSSGSNPNGSSITVNQSGTAGGKTGC-C-
>UsMa_Sec4
------------MPNPHYDFLIKLLLIGDSGVGKSCLLLRFCDDAWTPSFITTIGDFKIRTLDGKRIKLQIWDTAGQERFRTITTAYYRGAMGILLVFDVTDQKSFENVRTWHANIEQHAEGVSKILIGNKSDWKRAVTTEQGEELAKELGIPYIETSAKSNSNVEEAFFNLAREVKTRLIDTAAVTQASPAAAAGNVNVNSAPKSGAAGGG-C-CS
>PhCh_Sec4
------------MPPPHYDFLIKLLLIGDSGVGKSCLLLRFCDDAWTPSFITTIGDFKIRTLDGKRIKLQIWDTAGQERFRTITTAYYRGAMGILLVYDVTDERSFNNIKTWHANIEQHAEGVNKILIGNKSDWKRAVTEEQGRALAEELGIKFMETSAKVNEGVEEAFFTLARDIKTRLIDSQSAAGGGAGGATGGSSVQVNQPATQTSGP-C-C-
>LaBi_Sec4
------------MPPPHYDFLIKLLLIGDSGVGKSCLLLRFCDDAWTPSFITTIGDFKIRTLDGKRIKLQIWDTAGQERFRTITTAYYRGAMGILLVYDVTDERSFNNIRTWHNNIEQHAEGVNKILIGNKSDWKRAVTEEQGRELANELGIRFMETSAKVNEGVEEAFFTLARDIKTRLIDSQ--ADAAAPAATDSVRVNQPAAQSSQG---C-CS
>SpPu_Sec4
---------MATSKSASYDYLIKLLLIGDSGVGKSCLLLRFSDDSFTPSFITTIGDFKIRTLDGKRIKLQIWDTAGQERFRTITTAYYRGAMGILLTYDVTDERSFNNIRNWIRNIEQHAEGVNKILVGNKCDMKKVISKEQGQALADEFKIKFLETSAKSNIGVEEAFFTLARDIKKRLIDTA----SEKPEKPSGVTVNPEPANRQAG---C-CK
>AlMac_Sec4
---------MSAAKSSTYDYLIKLLLIGDSGVGKSCLLLRFCDDSFTPSFITTIGDFKIRTLDGKRIKLQIWDTAGQERFRTITTAYYRGAMGILLAYDVTDERSFKNIRNWIKNIEQNAQGVNMILVGNKCDMKKVISKEQGQELADEFGIKFVETSAKSNLGVEDAFFSLARDIKKRLIDTQ-----APKEEKKDIDLTQAGAAKAPGG--C-CN
>RhOr_Sec4
-------------MKRKHK-----------GVGKSCLLLRFSDDSFTPSFITTIGDFKIRTLDGKRIKLQIWDTAGQERFRTITTAYYRGAMGILLVYDTTDERSFGNVRNWFSNIEQHAEGVNKILIGNKCDAKRVISKEQGETLANELGIRFMETSAKANIGVEEAFFDLARDIKKRLIDTQ---QAQQTRQREEVRLDQSTPSKANNGG-C-C-
>PhBl_Sec4
---------MTTAKSASYDYLIKLLLIGDSGVGKSCLLLRFSDDSFTPSFITTIGDFKIRTLDGKRIKLQIWDTAGQERFRTITTAYYRGAMGILLVYDVTDERSFANVRNWFSNIEQHAEGVNKILIGNKCDMKRVIAEEQGQELATELGIRFMETSAKANIGVEEAFFDLARDIKKRLIDTQ---QAQQTRQREEVRLDAAPSKSSSGT--C-CQ
>MuCi_Sec4
---------MATAKSASYDYLIKLLLIGDSGVGKSCLLLRFSDDSFTPSFITTIGDFKIRTLDGKRIKLQIWDTAGQERFRTITTAYYRGAMGILLVYDVTDDKSFGNVRNWFSNIEQHAEGVNKILIGNKCDMKRVVSAEQGQTLANELNIRFMETSAKANIGVEEAFFDLARDIKKRLIDTQ---QAQQTRQREEVKLEAKNNGNNSSGG-C-C-
>StPu_Rab10
IVIESSLRRSWMPSGDVYDYIFKVLVIGDSYVGKTALITIFSTGRASPDYQTTIGDFKIKTLNGKKIKLQIWDTAGQERFHTITTSYYRGAMGIMLVYDITQEKTFDNIAKWLRNIQEHAEDVEKMLLGNKCDMKRMINKDRGETIAKENGIKFMETSAKANINVEQAFMTLAADILKKY-PQR------DTGSPGVVKPDMKEGSSSGSK--C-CP
>NeVe_Rab10
------------MANKKSDLFFKLLLIGDSGVGKTCIIFRFADNTFNPSFISTIGDFKIKTLGGKKIKLQIWDTAGQERFHTITTAYYRGAMGIMLVYDVTNEKSFSNISKWLKKIDDHAEDVKRMLVGNKCDMKRVISQTKGEQLASSYGISFIETSALSNINVEKSFVVLTEDIL----NAV------CPPTVEE----TEK-------------
>HeRo_Rab10
------------MAKKTYDLLFKLLLIGDSGVGKTCLLFRFSDDAFNTTFISTIGDFKIKTLGGKKIKLQIWDTAGQERFHTITTSYYRGAMGIILVYDITSLKTFENISKWLRYIDEHAADVEKMILGNKCDMRRQVPKEKGQEIADQHHIPFLETSAKSNVNVERAFLQLAQAILDKN-VKI--------SAFDDVHVM----------------
>CiSa_Rab10
IYCTFLSTKVFRMAKKTYDLLFKLLLIGDSGVGKTCVLFRFSDDAFNTTFISTIGDFKIKTLNGKKIKLQIWDTAGQERFHTITTSYYRGANGIMLVYDITNTKSFENISKWLRNIEEHAEDVEKMLLGNKCDMKRMISKERGEMIAKEHGIKFYETSAKNNINIE-----------------T---------------------------------
>OiDi_Rab10
-------MVFHQQIIQDNHLLFKLLLIGDSGVGKTCVLFRFSDDTFNTTFISTIGDFKIKTLQGKKIKLQIWDTAGQERFHTITTSYYRGANGILLVYDITQPKTFDNISKWLRNINEHAEDVERMLIGNKCDMKRLISEERGRKVAEENGIKFFETSAKENINIEIAFNSLAEDILNKQ-RPV-----EDNERKGGVVPGVGDGQAGSGGPGC-CM
>AnGa_Rab10
------------MAKKTYDLLFKLLLIGDSGVGKTCILFRFSDDAFTSTFISTIGDFKIKTLRGKKIKLQIWDTAGQERFHTITTSYYRGAMGIMLVYDITNEKSFDNIVKWLRNIDEVLQGFFSFLLSPRYQSSTMPVSLFPAQIAREHDIRFMETSAKANTNIELAFRELAEAILDKV-AGK-----ETTDNPDRVVVNRSTGERLPAYKAC-CT
>CaEl_Rab10
------------MARRPYDMLFKLLLIGDSGVGKTCILYRFSDDAFNTTFISTIGDFKIKTLKGKKIKLQIWDTAGQERFHTITTSYYRGAMGIMLVYDITNAKSFDNIAKWLRNIDEHAEDVVKMILGNKCDMRRVVSRERGEKIAQDHGISFHETSAKLNVHVDTAFYDLAEAILAKM-PDS-----TDEQSRDTVNPVQPQRQSSSGG--C-C-
>TrAd_Rab10
------------MSKKTYDLLFKILLIGDSGVGKTCILFRFSDDAFNTTFISTIGDFKIKTLQGKKIKLQIWDTAGQERFHTITTSYYRGAMGIMLVYDLTQRKSFENINKWIRNIDEHAKDVEKIILGNKVDEKREVLKSEAEELARIHSIRFMETSAKTNINIDAAFLGLANDILNKM-PGK------RSQASETISIQNHSRPNSNQKRGC-CS
>NeVe_Rab10_2
------------MAKKSYDYLFKLLLIGDSGVGKTCILFRFSDDAFNTTFISTIGDFKIKTMQGKKIKLQIWDTAGQERFHTITTSYYRGAMGIMLVYDITQEKTFDNISKWLRNIEEHAEDVEKMILGNKCDMRRIVSRERGEQIAREHGIRFLETSAKTNINIEQAFQYLAQDILKKE-LNK-----DSEEPSNNIHVHDQKDKKGG----C-CG
>DaPu_Rab10
------------MAKKSYDLLFKLLLIGDSGVGKTCILFRFSDDAFNTTFISTIGDFKIKTLQGKKIKLQIWDTAGQERFHTITTSYYRGAMGIMLVYDITSVKTFDNIAKWLRNIDEHAEDVEKMILGNKCDVKRAVSKEKGEMIAREHGIRFMETSAKANINIESAFYELAQAILTKT-CGR-----EQAEPLDRVPLEGSRNDRQSNR--C-C-
>ApMe_Rab10
------------MAKKTYDLLFKLLLIGDSGVGKTCILFRFSDDAFSTTFISTIGDFKIKTLRGKKIKLQIWDTAGQERFHTITTSYYRGAMGIMLVYDITNEKTFENIVKWLRNIDEHAEDVEKMILGNKSDMKRV--------IAREHGIRFMETSAKANINIDRAFSELAEAILEKT-HGK-----EPQDAPDRVTVDRRVERNSNR---C-C-
>DrMe_Rab10
------------MAKKTYDLLFKLLLIGDSGVGKTCILFRFSDDAFTSTFISTIGDFKIKTLRGKKIKLQIWDTAGQERFHTITTSYYRGAMGIMLVYDITNEKSFENIVKWLRNIDEHAEDVEKMILGNKCDMKRVVNKERGEAIAREHGIRFMETSAKSNINIERAFCELAEAILDKT-SGR-----ESAENQERVIIDRRNQEKAPGYSKC-CA
>HoSa_Rab10
------------MAKKTYDLLFKLLLIGDSGVGKTCVLFRFSDDAFNTTFISTIGDFKIKTLQGKKIKLQIWDTAGQERFHTITTSYYRGAMGIMLVYDITNGKSFENISKWLRNIDEHAEDVERMLLGNKCDMKRVVPKGKGGQIAREHGIRFFETSAKANINIEKAFLTLAEDILRKT-PVK-------EPNSENVDISSGGGVTGWKSK-C-C-
>MuMu_Rab10
------------MAKKTYDLLFKLLLIGDSGVGKTCVLFRFSDDAFNTTFISTIGDFKIKTLQGKKIKLQIWDTAGQERFHTITTSYYRGAMGIMLVYDITNGKSFENISKWLRNIDEHAEDVERMLLGNKCDMKRVVPKGKGEQIAREHGIRFFETSAKANINIEKAFLTLAEDILRKT-PVK-------EPNSENVDISSGGGVTGWKSK-C-C-
>XeLa_Rab10
------------MAKKTYDLLFKLLLIGDSGVGKTCVLFRFSDDAFNTTFISTIGDFKIKTLQGKKIKLQIWDTAGQERFHTITTSYYRGAMGIMLVYDITNAKSFENISKWLRNIDEHAEDVERMLLGNKCDMKRVVPKAKGEQIAREHGIRFFETSAKANVNIEKAFLTLAEDILRKT-PVK-------EPNSENVDISSGGGVTGWKSK-C-C-
>GaGa_Rab10
------------MAKKTYDLLFKLLLIGDSGVGKTCVLFRFSDDAFNTTFISTIGDLKIKTLQGKKIKLQIWDTAGQERFHTITTSYYRGAMGIMLVYDITNAKSFENISKWLRNIDEHAEDVERMLLGNKCDMKRVVPKAKGEQIAREHGIRFFETSAKANINIEKAFLTLAEDILRKT-PVK-------EPNSENVDISSGGGVTGWKSK-C-C-
>SaKo_Rab10
------------MAKKTYDLLFKLLLIGDSGVGKTCILFRFSDDAFNTTFISTIGDFKIKTLQGKKIKLQIWDTAGQERFHTITTSYYRGAMGIMLVYDITQPKTFDNITKWLRNIDEHAEDVERMLLGNKCDMKRMIPKERGESIAREHGIKFLETSAKSNVNVEKAFMTLAEDILRKT-PQK-----DSNPDSSSVSVHKETSSRKSG---C-C-
>BrFl_Rab10_1
------------MAKKTYDLLFKLLLIGDSGVGKTCILFRFSDDAFNTTFISTIGDFKIKTLHGKKIKLQIWDTAGQERFHTITTSYYRGAMGIMLVYDITNPKSFDNISKWLRNIDEHAEDVERMLIGNKCDMKRIVGTDRGENIAKEHGIRFFETSAKANINIEKAFMTLAEDILRKT-PSK-----DSGPEAGSVAVGRDQSSGFKPR--C-CN
>BrFl_Rab10
------------MAKKTYDLLFKLLLIGDSGVGKTCILFRFSDDAFNTTFISTIVGMKIKTVLAPFTQLKHWDTAGQERFHTITTSYYRGAMGIMLVYDITNPKSFDNISKWLRNIDEHAEDVERMLIGNKCDMKRIVGTDRGENIAKEHGIRFFETSAKANINIEKAFMTLAEDILRKT-PSK-----DSGPEAGSVAVGRDQSSGFKPR--C-CT
>CiIn_Rab10
------------MAKKTYDLLFKLLLIGDSGVGKTCVLFRFSDDAFNTTFISTIGDFKIKTLNGKKIKLQIWDTAGQERFHTITTSYYRGANGIMLVYDITNTKSFENISKWLRNIEEHAEDVEKMLLGNKCDMKRMISKERGEMIAKEHGIKFYETSAKNNINIETAFIALATDILHKT-PVK-----ETGAGSAGVDVTQQRQSSRS----C-CN
>LoGi_Rab10
------------MAKKTYDLLFKLLLIGDSGVGKTCLLFRFSDDAFNTTFISTIGDFKIKTLGGKKIKLQIWDTAGQERFHTITTSYYRGAMGIMLVYDITNAKSFENISKWLRNIDEHAEDVEKMILGNKCDMKRQVPKERGNAIAIEHGIPFLETSAKANINVEKGFMELAQAILNKT-PGR-------DAEPKGVDIHKQEQGRTK----C-C-
>XeLa_Rab13
-------------MAKAYDHLFKLLLIGDSGVGKTCLIVRFSEDSFNSTYISTIGDFKIRTIEGKKIKLQVWDTAGQERFKTITTAYYRGAMGIILVYDITDERSYENIQNWMKSIKENAAGVERMLLGNKCDMKRKVPKERGEKLAKEHGIRFFETSAKSSLNVDESFNTLATDILMKISKRS------APGVKDPVDLKGSSKKGSNK---CSVL
>MuMu_Rab13
-------------MAKAYDHLFKLLLIGDSGVGKTCLIIRFAEDNFNSTYISTIGDFKIRTIEGKRIKLQVWDTAGQERFKTITTAYYRGAMGIILVYDITDEKSFENIQNWMKSIKENAAGVERLLLGNKCDMKRQVQREQAEKLAREHRIRFFETSAKSSVNVDEAFSSLARDILLKTGGRR----SGTNSKPSSTGLKTSDKKKNK----CLL-
>HoSa_Rab13
-------------MAKAYDHLFKLLLIGDSGVGKTCLIIRFAEDNFNNTYISTIGDFKIRTIEGKKIKLQVWDTAGQERFKTITTAYYRGAMGIILVYDITDEKSFENIQNWMKSIKENAAGVERLLLGNKCDMKRKVQKEQADKLAREHGIRFFETSAKSSMNVDEAFSSLARDILLKSGGRR----SGNGNKPPSTDLKTCDKKNTNK---CSLG
>SaSp_Rab8
------------MGTKAYDYLFKLLLIGESGVGKTCVLFRFSDDAFNASFISTIGDFKIRTLDDKKIKLQIWDTAGQERFRTITTAYYRGAMGIMIVYDITNPKSFDNVKNWIKNIEENAEDVELMLLGNKCDMSRAVSKEQGEKLASDYGIPFLETSAKANINVEEAFFQLARNIKKKMDSKRAARTWSATVAEDTIQDEARRLFKRNKNVSCVC-
>CiIn_Rab8
---------MAASGGKTYDYLFKLLLIGDSGVGKTCVLFRFSEDHFNSTFISTIGDFKIRTLDGKKVKLQIWDTAGQERFRTITTAYYRGAMGIMLVYDITNDKSFENIKNWIRNIEEHA-----------SDV-RC---------------------AKQSLNVEEAFFTLARDIKAKMDNKM---ADSSHPNMTTIHVKSSDKKSGFFNRFCAIL
>AmQu_Rab8
-------------MAKTYDFLFKLLLIGDSGVGKTCILVRFSEDAFNSTFISTIGDFKIRTIEGKKIKLQIWDTAGQERFRTITTAYYRGAMGIMLVYDVTNEKSFDNIRNWIRNIEENAADVEKMILGNKCDLSRVVSRERGQLLAEEHQVKFMETSAKSGQNVETAFLNLAKDIKNKMDRRN--PGDDMGTSQSNVHVTAGDSSGSGGG--CAC-
>CaEl_Rab8
-------------MAKTYDYLFKLLLIGDSGVGKTCVLFRFSDDSFNNSFISTIGDFKIRTLDGKKIKLQIWDTAGQERFRTITTAYYRGAMGIILVYDITNERSFENIKNWIRNIEEHASDVERMIIGNKCDIRREVSRDRGEQLAIEYGTKFLETSAKANLNIDEAFFTLARDIKSKMEQNE-MRAGGSVSNTGRVNVGGSGTQKKSFFSNCNLL
>CaBr_Rab8_1
-------------MAKTYDYLFKLLLIGDSGVGKTCVLFRFSDDSFNNSFISTIGDFKIRTLDGKKIKLQIWDTAGQERFRTITTAYYRGAMGIILVYDITNERSFENIKNWIRNIEEHASDVERMIIGNKCDIRREVSRERGEQLAIEYGTKFLETSAKANLNIDEAFFTLARDIKSKMEQNE-MRAGGSASNTGRVNVGGTGTQKKSFFSNCSLL
>TrAd_Rab8_1
-------------MAKSYDYLFKLLLIGDSGVGKTCVLFRFSEDAFNSTFISTIGDFKIRTLDGKKIKLQIWDTAGQERFRTITTAYYRGAMGIMLVFDITNERSFENIKTWIRNIEEHASDVEKMILGNKCDVKRQVSKEQAQQLAAEYGVKFSETSAKDGHNVEEAFMTLAKDIKAKMDRKQNNGGGSHSSPNVHVGSQGGKDKKANANRSCTLL
>HeRo_Rab8
-------------MAKTYDYLFKLLLIGDSGVGKTCVLFRFSEDAFNSTFISTIGDFKIRTLDGKKIKLQIWDTAGQERFRTITTAYYRGAMGIMLVYDITNEKSFANIKNWIRNIEEHASDVEKMILANKCDMRRQVTKEQGQALALENGVKFMETSAKASINVEEAFITLARDIKIKMDKKL---------VCRFYPLM------------CIYL
>LoGi_Rab8
-------------MAKTYDYLFKLLLIGDSGVGKTCLLFRFSEDAFNSTFISTIGDFKIRTLDGKKIKLQIWDTAGQERFRTITTAYYRGAMGIMLVYDITSEKSFENIRNWIRNIEEHAKDVEKMILANKCDMRRQVSKERGENLAVEHGIKFMETSAKASINVDEAFFTLARDIKGKMDRRS---DSTPNAKQAGYQLKKDNASKKSFWK-CSIL
>CaTe_Rab8
-------------MAKTYDYLFKLLLIGDSGVGKTCVLFRFSEDAFNSTFISTIGDFKIRTLEGKKIKLQIWDTAGQERFRTITTAYYRGAMGIMLVYDITNEKSFYNIRTWIRNIEEHANDVEKMILGNKCDMRRQVSKEKGEALAVEYGVKFLETSAKASINVEEGFISLARDIKAKMDRKL---EASNPSNRTAHQLKNEPSKKSRKWS-CALL
>DaPu_Rab8
-------------MAKTYDYLFKLLLIGDSGVGKTCVLFRFSEDAFNSTFISTIGDFKIRTLDGKKIKLQIWDTAGQERFRTITTAYYRGAMGIMLVYDITNDKSFDNIKNWIRNIEEHAADVEKMILGNKCDMKRQVSKDRGEQLAIEYGIKFMETSAKASINVEDAFFTLARDIKAKMEKKL--EASHPSGKGGGHQIKADEPPRKPLTSWCSIL
>DrMe_Rab8
-------------MAKTYDYLFKLLLIGDSGVGKTCILFRFSEDAFNTTFISTIGDFKIRTLDNKKIKLQIWDTAGQERFRTITTAYYRGAMGIMLVYDITQEKSFENIKNWIRNIEENAADVEKMLLGNKCELKRQVSKERGEQLAIEYGIKFMETSAKASINVEEAFLTLASDIKAKTEKRM----EANNPPKGGHQLKDSRTKDSWLSR-CSLL
>AnGa_Rab8
-------------MAKTYDYLFKLLLIGDSGVGKTCILFRFSEDAFNTTFISTIGDFKIRTLDGKKIKLQIWDTAGQERFRTITTAYYRGAMGIMLVYDITQEKSFENIKNWIRNIEENAADVEKMLLGNKCELKRQVTRVRGEQLAVEYGIKFMETSAKASINVDDAFFTLARDIKCKMEKRM----EANNPPKGGHQLKPQVEPRKAPSWLCNLF
>BrFl_Rab8
-------------MAKTYDFLFKLLLIGDSGVGKTCVLFRFSEDAFNSTFISTIGDFKIRTLDGKKIKLQIWDTAGQERFRTITTAYYRGAMGIMLVYDITNEKSFENIKNWIRNIEEHAADVEKMILGNKCDMRRQVSRDRGEKLAIEYGVKFMETSAKSSINVEEAFFTLGRDIKAKMDKKL---DLNSPQKGGNVQVTAAKPQKSSPFSGCQLL
>StPu_Rab8
-------------MAKTYDFLFKLLLIGDSGVGKTCVLFRFSEDAFNSTFISTIGDFKIRTLDGKKIKLQIWDTAGQERFRTITTAYYRGAMGIMLVYDITNQKSFDNIRNWIRNIEEHAADVEKMILGNKCDMRRAVSKEKGEQLAIEYGIKFMETSAKASINVEEAFVTLARDIKSKMDRKM---DATGQQKSGGVKVTEKESQKKSGWKFCTLL
>GaGa_Rab8b
-------------MAKTYDYLFKLLLIGDSGVGKTCLLFRFSEDAFNTTFISTIGDFKIRTLDGKKIKLQIWDTAGQERFRTITTAYYRGAMGIMLVYDITNEKSFDNIKNWIRNIEEHASDVERMILGNKCDMKRQVSKEKGEKLAIDYGIKFLETSAKSSINVEEAFFTLARDIMTKLNRKMNDSSSSGAEEFSAILLS---PAETEEF------
>XeLa_Rab8b
-------------MAKTYDYLFKLLLIGDSGVGKTCLLFRFSEDAFNTTFISTIGDFKIRTLDGKKIKLQIWDTAGQERFRTITTAYYRGAMGIMLVYDITNEKSFENIKNWIRNIEEHASDVERMILGNKCDMKRQVSREKGEKLAIDYGIKFLETSAKSSINVEEGFFTLARDIMTKLNRKM--NENVSPGGGGPVKITEKSSKKSSFFR-CVL-
>HoSa_Rab8b
-------------MAKTYDYLFKLLLIGDSGVGKTCLLFRFSEDAFNTTFISTIGDFKIRTLDGKKIKLQIWDTAGQERFRTITTAYYRGAMGIMLVYDITNEKSFDNIKNWIRNIEEHASDVERMILGNKCDMKRQVSKERGEKLAIDYGIKFLETSAKSSANVEEAFFTLARDIMTKLNRKM--NDSNSAGAGGPVKITENRSKKTSFFR-CSL-
>MuMu_Rab8b
-------------MAKTYDYLFKLLLIGDSGVGKTCLLFRFSEDAFNTTFISTIGDFKIRTLDGKKIKLQIWDTAGQERFRTITTAYYRGAMGIMLVYDITNEKSFDNIKNWIRNIEEHASDVERMILGNKCDMKRQVSKERGEKLAIDYGIKFLETSAKSSTNVEEAFFTLARDIMTKLNRKM--NDSNSSGAGGPVKITESRSKKTSFFR-CSL-
>NeVe_Rab8
-------------MAKTYDFLFKLLLIGDSGVGKTCVLFRFSEDAFNSTFISTIGDFKIRTLDGKKIKLQIWDTAGQERFRTITTAYYRGAMGIMLVYDITNDKSFENIKNWIRNIEEHAQDVEKMVLGNKCDMRRQVSKERGEQLAVEYGIKFMETSAKASINVEEAFFTLARDIKLKMDKKL---ENSNPASTGAVKITHEKETKRSIFR-CST-
>GaGa_Rab8a
-------------MAKTYDYLFKLLLIGDSGVGKTCALFRFSEDAFNATFISTIGDFKIRTLDGKRIKLQIWDTAGQERFRTITTAYYRGAMGIMLVYDITNEKSFENIRNWVRNIEEHAPDVEKMILGNKCDAKRQVSREQGEKLAASFGIKFMETSAKANINIENAFFTLARDIKAKMDKKL--EGNSPQGSNQGVKITPDQQKKSSFFR-CVL-
>HoSa_Rab8a
-------------MAKTYDYLFKLLLIGDSGVGKTCVLFRFSEDAFNSTFISTIGDFKIRTLDGKRIKLQIWDTAGQERFRTITTAYYRGAMGIMLVYDITNEKSFDNIRNWIRNIEEHAADVEKMILGNKCDVKRQVSKERGEKLALDYGIKFMETSAKANINVENAFFTLARDIKAKMDKKL--EGNSPQGSNQGVKITPDQQKRSSFFR-CVL-
>MuMu_Rab8a
-------------MAKTYDYLFKLLLIGDSGVGKTCVLFRFSEDAFNSTFISTIGDFKIRTLDGKRIKLQIWDTAGQERFRTITTAYYRGAMGIMLVYDITNEKSFDNIRNWIRNIEEHAADVEKMILGNKCDVKRQVSKERGEKLALDYGIKFMETSAKANINVENAFFTLARDIKAKMDKKL--EGNSPQGSSHGVKITVEQQKRTSFFR-CSL-
>HyMa_Rab8
-------------MAKTYDYLFKLLLIGDSGVGKTCVLFRFSEDAFNSTFISTIGDFKIRTLDGKKIKLQIWDTAGQERFRTITTAYYRGAMGIMLVYDITNDKSFENIKNWIRNIEEHAADVEKMILGNKCDMKRQVSAERGQALAMDHNVKFMETSAKTSANVEEAFISLARDIKKKMDRKL--ESPNSNSNDGKIKVTTENQPKKGSWK-CTI-
>SaKo_Rab8
-------------MAKTYDFLFKLLLIGDSGVGKTCVLFRFSEDAFNSTFISTIGDFKIRTLDGKKIKLQIWDTAGQERFRTITTAYYRGAMGIMLVYDITNEKSFDNIKKWIRNIEEHAADVEKMILGNKCDMRRTVTKERGEQLAIEYGIKFMETSAKASVNVEEAFITLARDIKGKMDKKM---ESSPNPRNQGVKVVDTQSKKSSGFSWCNI-
>CaOw_Rab8
-------------MAKAYDYLFKLLLIGDSGVGKTCVLFRFSDDAFNATFISTIGDFKIRTLDGKKIKLQIWDTAGQERFRTITTAYYRGAMGIMLVYDVTQDKTFENIKNWIRNIEQHAEDVEKMILGNKCDVKRVVTKERGEQLAREYNVRFFETSAKANINVEEAFLTIARDIKKKIDSKAAPKAGGAPASSSTIKAGAGGAQPQKKSGGCSIL
>MoBr_Rab8
-------------MSKAYDYLFKLLLIGDSGVGKTCILFRFSEDQFNSTFISTIGDFKIKTLDDKKIKLQIWDTAGQERFRTITTAYYRGAMGIMLVYDITAEKSFDNIKTWIRNIEQNASDVERMILGNKCDMKRVVSTEQGEKLAAEYGVPFFETSAKSKIHVEEAFFAMARSIKQKMDSKE--VSTPHEHEKDIIKPDNKPEPKSGGG--C-C-
>NeVe_Rab8_4
---MSLRYTTSLAKKREYDLQYKVIVIGESGVGKSSLIRCYAHPDFCSNMITTVGDFVKVDVDELIVRLQIWDTAGQERFRTMTTMQFRGTKGILLVYDITCRKSFDNLQFWLESIRKNKQYEEILLVGNKCDVDREVPKRKGEELAKHHGIKFIETSAKTRINVKEAFCTLATQMKDANDPFVHVRNEDTSDQADGIIQPSEKDFETSSPTSC-CG
>HeRo_Rab37
-------MMNDGMIRHDENAIHKTILVGDSGVGKTSFLVQFQKKFQSGSFAATVGGFTNKIIDGYNVKLQIWDTAGQERFRSITHAYYRDAHALFLLYDVTNRLSFDNISAWLAEIN---EDVVIMLIGNKVDMERAVRKEDGE----AGVD-FMETSAKTAINVDLAFETIARNLLNKKTRRQ--------PREDNVQISPTTTSDNLGLKVC-CS
>SaKo_Rab26
GVFAGHLQSSWRRQTDQFDAARLCZLVTRVSGKRVYWFASKTELFLSGSFISTVGDFRNKVVDGSKVKLQIWDTAGQERFRSVTHAYYRDAHALLLLYDVTNRQSFDNIRAWLSEIN---ENVVIMLLGNKADMERVVKREEGE----KGVA-FMETSAKTGMNVELAFMAVAK---DLRMRKV---------------------------------
>StPu_Rab26
----MSAASRSGSFGGEYDFACKVMLIGDSGVGKTCLLVRFDGAFLSGSFISTVGDFRNKVIDGAKVKLQIWDTAGQERFRSVTHAYYRDAHALLLLFDVTNRQSFENIRAWVGEIH---EDVVVMLLGNKADMERVVKREEAE----KSIP-YMETSAKTGLNVDLAFVAVAKDLKMKKTRRP---------NDPKFNVREFVEQQKQTPSGC-CS
>HoSa_Rab37
ATRDGEAPERSPPCSPSYDLTGKVMLLGDTGVGKTCFLIQFDGAFLSGTFIATVGDFRNKVVDGVRVKLQIWDTAGQERFRSVTHAYYRDAQALLLLYDITNKSSFDNIRAWLTEIH---EDVVIMLLGNKADMERVIRSEDGE----TGVP-FLETSAKTGMNVELAFLAIAKELKYRAGHQA---------DEPSFQIRDYVESQKKRSS-C-CF
>MuMu_Rab37
TAGDGEAPERSPPFSPNYDLTGKVMLLGDSGVGKTCFLIQFDGAFLSGTFIATVGDSRNKVVDGARVKLQIWDTAGQERFRSVTHAYYRDAQALLLLYDITNQSSFDNIRAWLTEIH---EDVVIMLLGNKADVERVIRSEDGE----TGVP-FMETSAKTGMNVELAFLAIAKELKYRAGRQP---------DEPSFQIRDYVESQKKRSS-C-CF
>GaGa_Rab26
PALPPPAAAAPRSPAPAPELAFKVMLVGDSGVGKTCLLVRFDGAFLAGSFISTVGDFRNKVVDGVKVKLQIWDTAGQERFRSVTHAYYRDAHALLLLYDVTNKASFDNIQAWLTEIH---EDVVLMLLGNKVDSDRVVKREDGE----KGVP-FMETSAKSGLNVELAFTAIAKELKHRSMKLP---------NEPKFKLHDYVKKEVRGSG-C-CF
>HoSa_Rab26
TALSGPDAPPNGPLQPGRPSAFKVMLVGDSGVGKTCLLVRFDGAFLAGTFISTVGDFRNKVVDGVKVKLQMWDTAGQERFRSVTHAYYRDAHALLLLYDVTNKASFDNIQAWLTEIH---EDVALMLLGNKVDSERVVKREDGE----KGLP-FMETSAKTGLNVDLAFTAIAKELKQRSMKAP---------SEPRFRLHDYVKREGRGAS-C-CP
>MuMu_Rab26
TVRPGPEAPPNGPPQSIRPSAFKVMLVGDSGVGKTCLLVRFDGAFLAGTFISTVGDFRNKVVDGMKVKLQIWDTAGQERFRSVTHAYYRDAHALLLLYDITNKDSFDNIQAWLTEIQ---EDVVLMLLGNKVDSDRVVKREDGE----KGLP-FMETSARTGLNVDLAFTAIAKELKQRSAKAP---------SEPRFRLHDYVKREGRGVS-C-CL
>DrMe_Rab26
PPAAPASVSAQLSLTGSHHYNHKTILLGDSGVGKTSFLVKYTGEFRLGSFSATVGALTNKVVDGTRVKLQIWDTAGQERFRSVTHAYYRDAHALLLLYDVTNKTTYDNIRAWLGEIR---EDVVIVLIGNKADCERQVKREDGE----RNVP-FMETSAKTGLNVELSFTAVARQLKSRGYEHG---------DDGKFNVHDFVRDNTKARSVCRNM
>ApMe_Rab26
PTGYRDYKPPAEVLDNNYGYTHKTILLGDSGVGKTSLLVQFTGKFQPGNFAATVGGFTNKVVDDTSIKLQIWDTAGQERFRSVTHAYYRDAHALLLLYDVTNKTSYDNIRAWLSEIR---EDVVIMLLGNKSDCERVVKREDGE----RKVP-FMETSAKTGLNVELAFLAVARELKARKSNDP---DDTKFNVQDYVRQQSQRNSCFNSN--CLTT
>NeVe_Rab26
SDSYLQNGPTKRQTGEVFDVACKVMLLGDSGVGKTCLLVRFDGAFLSGSFISTVGDYKNKVVDGSKVKLQIWDTAGQERFRSITHAYYRDSHALLLLYDVTNHASFENIRAWLAEIY---EDVIIMLLANKADLQRVVSRDQGE----KNVA-FMETSAKTGLNVDLAFMAIARDIKHREANST--------TADPQFNIGQYVESQRERPG-C-CS
>CaTe_Rab26
--------------MRSGD-SYQVMLIGDSAVGKTCLLVRFDNTFLSGSFISTVGDFRNKVVDGTKVKLQIWDTAGQERFRSVTHAYYRDANALLLLYDVTNKASFDNIRAWLAEIN---EDVVIMLLGNKSDMERLVRREDGE----RGTA-FMETSAKTGLNVELAFMAIARDLKSRKSRRP---------NEPKFNVAEYVDQEKQKPS-C-CS
>LoGi_Rab26
GNSHLHRQASRQCSSELYDLSCKVMLIGDSGVGKTCLLVRFDGTFLSGSFISTVGDFRNKVVDGSKVKLQIWDTAGQERFRSITHAYYRDAHALLLLYDVTNKNSFDNIRAWLAEIN---EDVVIMLLGNKCDVERQLRREDGE----KGVA-FMETSAKTGMNVELAFMAVARDLKMKKTRKP---------DEPQFNVAEYVDQEKTTSQ-C-CS
>TrAd_Rab26
-----------------------VMLIGDSGVGKTCVLVRYNGAFLSGSFISTVGDFRNKIVDGTNVKLQIWDTAGQERFRSVTHAYFRDAHALLLLYDVTNKKSFENVLSWIEDIN---ADVVVMLLGNKADLEKVIKTEQGE----KNIA-FMETSAKTGMNIDLAFHAIAKNLKEKKTLRS---------NGRDFNMKEYVNKEKKRSG-C-CS
>DaPu_Rab26
------------------------MLLGDSGVGKTCLLIRFDKAFMSGSYIATIGDYRNKIVDGAKVKLQIWDTAGQERFRSVTHAYYRDAHALFLLYDVTNRKSFDNTRAWLAEIN---EDVIIMLLGNKCDSDRIVDREDGE----RKVN-FMETSAKTGLNVELAFIEVARALRDKRTTVS-----ASYGVQEYVEPSQWSQNVCSA---CGTS
>CiIn_Rab26
GKVNIRKTRLSSSISSEFDSIFKVMVVGDSGVGKTCLLVRYDGTFLGGNFISTVGDFKNKTIEGKKIKLQIWDTAGQERFRSMTHSFFRDCSAILLVYDICNLQSFTNVTNWISDVK---QDVTLVLIGNKCDCERKVKLQEGA----RDIV-FLETSAKTGVNVDLAFDAVARELHKKSLTPA-DYIGRDMSASQSFNLKQYVQSEKERTT-C-C-
>CaBr_Rab26
--MPKNRNRSDLLHDDDMDVKVNVMILGDSCTGKTCLLIRYDGAFLNNNFISTVGDYRNKLMGDKKVKLQIWDTAGQERFRSVATSYYRDADALLLVYDIANRQSFDNVRDWLSHIK---EAVQVTLVGNKCDLPRVVQADEGR----RGIP-FMETSAKTGQNVDRAFLGLAERMIKMKYGFV-----PGGEMADTIAVNESKSINLSN---C-CI
>CaEl_Rab26
YQTNEHASLKSKHRSEMLDLTFKVMLLGDSCTGKTCLLIRYDGAFLNNNFISTVGDYRNKLMGDKKVKLQIWDTAGQERFRSVTTSYYRDADALLLVYDIANRASFENCRNWLSQIK---EAVQVTLVGNKCDLPRAVPTDEGK----RQIP-FMETSAKTGFNVDRAFLGLAERMLKLKYGFV-----PGGEMADTISVADTKKPEIAR---C-CN
>NeVe_RabX4
-----MASNSQSSPEKDFEATYKILVLGDSGVGKTCLIFRFAEDIFSDSYISTIGDCRSRVLDGQRIRLQIWDTAGQERFRTLTSAYYRGAMGILLVYDITTEDSFKHISQWLQNIEDNAPNVCKVLLGNKLDAERVIDAQRGRSV-GEDNNLFYEASARTGENVQQAFMAVARKIKEQRERQV----------LRTLSLTASITNHQY--------
>BrFl_RabX4
----------MAAAPADEPPVFKILVLGDIDVGKTCFIHRFCGGGFLESYISTIGDFKEKMLDGEPYKLQIWDTAGQERYRTLTTAYYRGATGILLMYDITGETSFIDLAKWLRNIEQNSTDVQLLLVGNKCDM-RVVELARAQKL-AESFDLLIEASAKENINVEEAFLALAKKMSESRSRKLRKHSARDVIRWDKLDQSDEELKKSS----CSC-
>CaTe_RabX4
-----------MNGDPSSQLAFKILVLGDSSVGKTCLIHRYCDDTFYETYVSTIGDCKQRELDQIPVRLRIWDTAGQERFRTLTTAYYRGAQGILLVFDITNEDSFSHLSYWLKNIEEMGADICKVLVGNKCDLDRAVPTDRATKLAKNFGV-FFETSCKTNECVTAAFEYLASMIKAKADEKL----EKHGSLQRAHSWHKDSFKKQSW---CAC-
>AnGa_RabX4
-------------MALDFAATYKVLVLGDSNVGKTCIVHRYCDERYYDTYISTIGDFKQKLLDGVPIKLQIWDTAGQERFRTLTTAYYRGAMGILLMYDVTSLESFNNLSYWLRNIQENAPDVVKVLAGNKCECPRAVDKERGEKIAENFDM-FFEVSCKQNINIEDAFLTLARKIREQREHRG---QDMIKNGPGSNGLGPFTLGSGGDGGRCSC-
>DrMe_RabX4
-------------MALDFVATYKVLVLGDSNVGKTCIVHRYCDEKYYDTYISTIGDFKQKLLDGVPIKLQIWDTAGQERFRTLTTAYYRGAMGILLMYDVTNLESYNNLSYWLRNIQENAPDVVKVLAGNKCECTRMVDKERGEKIAENFDM-FFEVSCKSNINIEDAFLSLARKIREQRERRG---ESKDKKSPGSNGLGTFSLGSLSGENRCTC-
>TrAd_Rab8
----------MPQPLETFDHNYKVLIVGDSGVGKTCVLLRFKDNDFQSTLLSTIGDLVNKQVDDKKIMLQIWDTAGQERYKTLTKAFYRGTSGILLVYDITKKKSFDNIRYWMKCIADCYGDLENFIVGNKNDLERKIKYDDGQLLAIKYSV-FFETSAYTNCNVNDVFYRLAEDMYYNSTGKR---HVTGPVFNGTIKVDRKKSTQRKESDGC-C-
>DrMe_Rab9Fb
--------------MSQYDYLFKILVLGDIGVGKSCLLMRFSDNRFTEKHVCTVGDFRVRNLAGRMVMLQIWDTAGDERFKSLLPSYYRGAHGILLVYDITSSKSFRNIDGWLKEIRRMSESVNVMLVGNKCDDNRQVRMEQGFNY-ANHRALFYEVSAKSGANVNDVFNMLSVGIYNRLVIHTQETEDTAEPPDEPINLAGKDRQRAKDSNTC-C-
>DrMe_Rab8_2
--------------MSQYDNPFKIIILGDSGVGKTCLLMRFSDNQFTTRHRSTVGDRRECSFARMGRMLQVWDTSDDERFKLLKATQCRSAHGILLVYDITSSKSFQNIDGWMKEIRRLCDKVTVLLVGNKSDDHRQVSMAQGFNY-AHRQSIFEEVSAKSGRNVYDIFSSLAMDIYTYRRVHC-----------NPFSLTSWQEEEDAAESL----
>DrMe_RabX2
--------------MSHFDYLFKVLVLGDSGVGKSCLLMRFSDDRFTEKYLRTMGDVKARSLVSRVMMLQVWDTSGDKRFNSLMPSNYRSAHGILLVYDITSSKSFQNIDGWMKEIRRMCDKVTVLLVGNKSDDHRQVSMEQGFNY-AHRQSLFEEVSAKSGMNVYDIFSSLAMDIYHRYVLHN---PISPMPSEQE----EEDAAESPD-------
