# Supplementary material for: Untangling the evolution of Rab G proteins: implications of a comprehensive genomic analysis
Source: BMC Biol. 2012 Aug 8;10:71. doi: 10.1186/1741-7007-10-71 (PMC3425129; doi:10.1186/1741-7007-10-71)
Supplement: Additional file 5 — Alignment of group II Rab proteins in FASTA format. Format: TXT Size: 70 kb. [file 1741-7007-10-71-S5.TXT]

>TrBr_Rab5B
-----MSVKTLAAPTKKYKIVLLGDSGVGKSSLVQRLAKNEWCDNQNSTVGSFLRYVCTVGD-TANFDIWDTAGQERYKSLASMYYRGAAAALVVYEIPSWETFERAKHWVREL-ATNSPETIVILVGNKSDLTGCVSSEEAATYARELNLLFSEASAKDGSGVSEVFMQIAQRLVASNNNN-----------TVHSGGVLGGQPNSTRRSSG-CCG
>LeIn_Rab5B
IGRAPTTTAGASASTRKFKLVLLGESGVGKSSVVQRLMKNAFSEKLNSTVGSFFRYTCNVDDDTAHFDIWDTAGQERFKSLASMYYRGAAAALVVFDIISADTFEKARYWIREL-QANSPETIVMLVGNKKDLERQVSLADAQQCAVEMGAMYHETSARSGDGVQDAFHAVAAKLIETNS-T----------FNVRKGGVMCHAENAAPRQENRCC-
>LeBr_Rab5B
ISRSSTPTTGPSASARKFKLVLLGESGVGKSSVVQRLMRNAFSARPHSTVGSFFRYTCSVADGTAHFDIWDTAGQERFRSLAAMYYRGAAAALVVFDIVSADTYERAKHWAREL-HINSPETLVMLVGNKKDLERQVPVEEAQQCAAEMGAMYHETSARSGDGVQEAFHAVAAKLIETNS-S----------VNVREGGVLGHTENAVPRHGSECC-
>OiDi_Rab5
ASIRFSENRTSKLAKLNTTKIIPGDAATGKTSLVERFRGNGFNEGVQATIGAFLTKTLDLEETRIRLDIWDTAGAERYASLAPMYYRHASGALVVYDVTKRDSYVRAEKWIRELKEKAPKDIIVYLVGNKIDLQRAVSTEEGMELAEVFELEFIETSAKENTNVAQVFMGFAQKIADEKVNH----------DLTEATVIPVDNPPQKTSSN--CCQ
>SaKo_Rab17
SRNGSTQRYDKRPQRFQYKLVLVGEAGVGKSSLAMQYVRGEFDKDMQTTIGAFTSKTLHVENALIELQIWDTAGTEKYHSLASMYYRGAHAAIVVYDITQQTTFLRVNSWVRELHRQATPNIAIILAGNKADLTRKVSCEDAQAYANDNSITFIETSAKTALNVDDLFSTLAIKLHEENMKL---LENEKGDPDTLKIGSKLPADQSTHKRR--CCT
>GaGa_Rab17
QTAVPGSSLGNNRPTYIYKMVLLGSTSVGKSSLAYRYVKNDFKE-SLPTVGSFFTQTIQLETATIKLEIWDTAGQEKYHSVCHLYYRGAHAALLVYDLTNKETLNRAKQWLMELEKEFLPDEVIALVGNKTDLEREVAAEDGEEFARSRSLLFMETSAKSNHQVNDVFMAVAQELLRREGKK------AAVPSTGDRQRLDLQ--ASRTRRG--CCV
>MuMu_Rab17
QAAGLPQASTASGQPYVSKLVLLGSSSVGKTSLALRYMKQDF-SNVLPTVGAFFTKVLDLGSSSLKLEIWDTAGQEKYQSVCHLYFRGANAALLVYDITRKDSFHKAQQWLEDLEKEFQPGEVVMLVGNKTDLEREVTFQEGKEFAESKSLLFMETSAKLNYQVSEIFNTVAQELLQRAG-D------TGSSRPQEGEAVALNQEPPIRQRQ--CCR
>HoSa_Rab17
QAHRTPQPRAAPSQPRVFKLVLLGSGSVGKSSLALRYVKNDF-KSILPTVGAFFTKVVDVGATSLKLEIWDTAGQEKYHSVCHLYFRGANAALLVYDITRKDSFLKAQQWLKDLEEELHPGELVMLVGNKTDLEREVTFQEGKEFADSQKLLFMETSAKLNHQVSEVFNTVAQELLQRSDEE------GQALRGDAAVALNKGPARQAK-----CCH
>RhOr_Ypt51
----MKRLTEMMTQTPSVKLVLLGDSSVGKSSIITKYVTDTFIEGREVTIGAFLAKICSIEDRIIKFDIWDTAGQERFRSLAPMYYRNAAAAMIVFDVTNYNSFTGAKRWVDELPLDV----MIALVGNKIDLDRQVSVDEIKEYVAEKDLIYIETSARLGINIHHVFNEIAKNVPLKTTKT---------------QTINIKDNHQHHS----CC-
>MuCi_Ypt51
----------MSAQIPSVKLVLLGESSVGKSSIVTRYATDTFVEGRDATIGAFLTKVCSTEDREIKFEIWDTAGQERFHSLAPMYYRNALAAIVVFDVTKYSSFTRAQAWVQELLRQANPHLTIAFVGNKIDTKRDVSIEEANSYAKEFNLLYFETSARVGTNVHHVFTEIANHIPLEQV-Q------ASSSTSSGKRAMNLKEQQNSDHKSS-CC-
>PhCh_Ypt52
-----------MSKQFQFKLVLLGESAVGKSSLVLRFVKDQFDDYRESTIGAFLTQTVALEDGTSKFEIWDTAGQERYKSLAPMYYRNANCAVVVYDITQSASLEKARSWIRELQRQADPSIIIALCGNKSDLRRQVSQEEAKKYAEEEGLMWGETSAKTGEGVNEIFTEIAKKLPKNAPPS---ARAGGARPGAARGGVDLNKQAAAQGGQNECC-
>LaBi_Ypt52
-----------MSKQFQFKLVLLGESAVGKSSLVLRFVKDQFDDYRESTIAAFLTQTVTLDDQTTKFEIWDTAGQERYKSLAPMYYRNANCAVVVYDITQTASLEKARTWIRELQRQADPSIVIALCGNKSDLRRQVTEEEAKKYADEEGLMWAETSAKTGEGVSEIFTAIAKKLPLTAP-P-----------------------------------
>MeLp_Ypt52
---MAAARPNSTRPAYQFKLVLLGESAVGKSSLVLRFVQNDFQEYRESTIGAFLTQTVQLDDQTTKYEIWDTAGQERYKSLAPMYYRNANCAVVVYDITSSASLEKAKNWIRELQRQADSQIVIALAGNKADLRRQVSTADARQFAEEENLLFFETSAKDATNVHEIFQAIAKKLPLDSAAS--RGPRGSAGPNRAAGGVNLNQGAGGADGDGACC-
>PhBl_Ypt52
ASRQPQQQNQAQGKVYQFKLVLLGESAVGKSSLVMRFVKDHFDEYRESTIGAFLARSVQLEDDVTKFEIWDTAGQERYKSLAPMYYRNANCAVVVYDITQPSSLEKAKAWVNELQRQADPNIVIALAGNKSDLRRAVPTQTAKEYAEESGLLFFETSAKTDTNVTKLFDEIAKLMPRDQLAD---SSRGRNKGLNVRGGVDLDHQANANG----CC-
>MuCi_Ypt52
-------MASQQGKTYQFKLVLLGESAVGKSSLVMRFVKDHFDEYRESTIGAFLAQTISLDDNTTKFEIWDTAGQERYKSLAPMYYRNANCAVVVYDITQASSLDKAKAWVNELQRQADPNIVIALAGNKSDLRRAIETKTAQEYADEAGLLFFETSAKTAENVNELFHAIAKRMPLDQLAD-SSRGGRNRAGLNSRGGVDLENSGNSSAAGG-CC-
>RhOr_Ypt52
--------MAQQGKTYQFKLVLLGESAVGKSSLVMRFVKDHFDEYRESTIGAFLAQTISLDDNTTKFEIWDTAGQERYKSLAPMYYRNANCAVVVYDITQASSLDKAKAWVNELQRQADPNIVIALAGNKSDLRRAIETKVAQEYADEAGLLFFETSAKTAENVHDLFLAIAKRMPLDQLAD----SSRKTRNGLNSRGVDLENSGNNANS---CC-
>YaLi_Ypt52
---MATPRTSSQERFAQFKLVLLGESFVGKSSLVTRFVKDEFLEQRESTIGAFLTQTVSLEDNKTRFEIWDTAGQERYKSLAPMYYRNANCAVVVYDITQASSLERSKAWVKELQHRAADGIIIGLAGNKLDLKREVPTEEARAYAEEAGLLFFETSALTGENVLELFTEIARKVPFENS-T--------ARPRMSAKGVDLNKNGGTEAQG--CC-
>UsMa_Ypt52
-----MAAAPRNPRQLQFKLVLLGESAVGKSSLVLRFVKDQFDDYRESTIGAFLTQTVSLDAQTTKFEIWDTAGQERYKSLAPMYYRNANCAVVVYDITQPSSLDKAKAWIRELQRQADPNIIIALAGNKADLTRAIPTEEAEKYAQEEGLLFLETSAKNSSNVSELFTMIARKLPTEQAAEAGRAGAGAAGAGGARPGVDLRGQQGGQEQDA-CC-
>ScPo_Ypt52
---MASNTAPKNVVTINQKLVLLGDSAVGKSSLVLRFVKDQFDDYRESTIGAFLTQTLPIDENTSKLEIWDTAGQERYKSLAPMYYRNANCAIVVYDITQAASLEKAKSWIKELQRQAPEGIVIALAGNKLDLERAVEKADAEAYAAEANLLFFETSAKTAENVNELFTAIAKKLPLEDKLN--------QARGAVNRGVNLSEARPAAQPSGSCC-
>ChGl_Ypt52
ATRGPPGARGMNNRFAQFKLVLLGESAVGKSSIVLRFVKTISLD----------------ENTTVKFEIWDTAGQERYKSLAPMYYRNANCAVVVYDITQATSLDKAKSWVKELQRQANENIIIALAGNKLDLERAIETADAEAYAKEAGLLFFETSAKTAENVQELFTAIAKKLPLDQV-G------PRHARPGQRPGVSLAPEGANTQAGGPCC-
>MyFi_Ypt52
-MAARQSARPGGARFAQFKLVLLGESAVGKSSLVLRFVKDQFDDYRESTIGAFLTQTIALDEQTTKFEIWDTAGQERYKSLAPMYYRNANCAVVVYDITQAASLEKAKAWVKELQRQANENIIIALAGNKADLERAVSTADAEAYAKEAGLLFFETSAKTAENVKELFTAIAKKLPIEQATQ-----RGMRGAAGRPGGVDLGSRQDGTSSGGPCC-
>BoFu_Ypt52
AARGPPGSRAGNSRFAQFKLVLLGESAVGKSSLVLRFVKPGYDSDRESTIGAFLTQTISLDENTTKFEIWDTAGQERYKSLAPMYYRNANCAVVVYDITQAASLDKAKSWVKELQRQANENIIIALAGNKLDLERAITTEDASNYAKEAGLLFFETSAKTSENVRELFTAIAKKLPLDQA-G----PRNPRAGGPRGTGVDLRPEAPGTQAGPGCC-
>AjDe_Ypt52
MASRAAVGGRPGARFAQFKLVLLGESAVGKSSLVLRFVKDQFDDYRESTIGAFLTQTISLDENTTKFEIWDTAGQERYKSLAPMYYRNANCAVVVYDITQASSLDKAKSWVKELQRQANENIVIALAGNKLDLDRAIQTADAEAYAREAGLLFFETSAKSSTNVRELFTAIAKKLPLDQA-G------PRNLRSNPRPGVDLRPEAAGPQANG-CC-
>AsCl_Ypt52
MAARAPAGARPGARFAQFKLVLLGESAVGKSSLVLRFVKDQFDDYRESTIGAFLTQTISLDESTTKFEIWDTAGQERYKSLAPMYYRNANCAVVVYDITQASSLDKAKSWVKELQRQANENIVIALAGNKLDLERAIQTADAEAYAREAGLLFFETSAKTSTNVRELFTAIAKKLPLDQA-G------PRNLRTTPRPGVDLRPETSGTQGAGACC-
>AsOr_Ypt52
MASRAAAGARPGARFAQFKLVLLGESAVGKSSLVLRFVKDQFDDYRESTIGAFLTQTISLDESTTKFEIWDTAGQERYKSLAPMYYRNANCAVVVYDITQASSLDKAKSWVKELQRQANENIVIALAGNKLDLERAIPTADAEAYAREAGLLFFETSAKTSSNVRELFTAIAKKLPLDQA-G------PRNLRTNPRPGVDLRPEAPGTQGANSCC-
>ChGl_Ypt51
-----MADSNAPKPSSSVKLVLLGEAAVGKSSLVLRFVNNDFQENKEPTIGAFLTQKCNLPTRTIKFEIWDTAGQERFASLAPMYYRNAQAALVVYDLTKPTSLIKAKHWVAELQRQASPGIVIALVGNKLDLDRKITTEEAKTYAEEESLLFFETSAKTGYNVTEVFTAIANAIPETSLKT---------------------ARGPG------A--
>BoFu_Ypt51
---MADSTTSAPKPSSSVKLVLLGEAAVGKAS-------------------AFLTQKCNLPTRTIKFEIWDTAGQERFASLAPMYYRNAQSALVVYDLTKPTSLAKAKHWVAELQRQASPGIVIALVGNKLDLERKVSTAEAKSYAEEEGLLFFETSAKLGTNVTEVFTAIANAIPETSLKGGPGATQATSARGEEQSRVNLTGPRDNASKEG-CC-
>MyFi_Ypt51
-MADQAGGAAAPKPSSSVKLVLLGEAAVGKSSLVLRFVNDDFQPNKEPTIGAFLTQKCQLPTRTIKFEIWDTAGQERFASLAPMYYRNAQSALVVYDITKPSSLTKAKHWVAELQRQASPGIVIALVGNKLDLDRKVTTKEAKSYADEENLLFFETSAKTGHNVSEVFTAIANAIPETSLKGAGGGTQAAINGGQNNSSVNLNARGEAGPKEG-CC-
>GiZe_Ypt51
----MADSTNAPKPSSSVKLVLLGEAAVGKSSLVLRFVNNDFQENKEPTIGAFLTQKCNLPTRTIKFEIWDTAGQERFASLAPMYYRNAQAALVVYDLTKPTSLIKAKHWVAELQRQASPGIVIALVGNKLDLDRKVPTEEAQAYAEEESLLFFETSAKSGHNVTEVFTAIANAIPETSLKSRGAGASNAASRGSEEQRVNLGGPKDAGAKDS-CC-
>AjDe_Ypt51
--MADAGAATGPKPSSSVKLVLLGEAAVGKSSLVLRFVNNDFQENKEPTIGAFLTQKCSLPTRTIKFEIWDTAGQERFASLAPMYYRNAQAALVVYDLTKPSSLIKAKHWVAELQRQASPGIVIALVGNKLDLERKISTREASAYAEEEGLLFFETSAKTGVNVPEVFTAIANAIPETSLKGAGVGNGGLGGRPGEDSRINLRDRGAATAKEG-CC-
>AsOr_Ypt51
--MSESTSTNTPKPSSSVKLVLLGEAAVGKSSLVLRFVNNDFQENKEPTIGAFLTQKCSLPTRTIKFEIWDTAGQERFASLAPMYYRNAQAALVVYDVTKPSSLTKAKHWVAELQRQASPGIVIALVGNKLDLDRKVSTREASSYADEEGLLFFETSAKTGVNVVEVFTAIANAIPESSLKSGTGQTTLGGGRPAEDSRVNLGDRSTATAKEG-CC-
>AsCl_Ypt51
--MSDSTSANTPKPSSSVKLVLLGEAAVGKSSLVLRFVNNDFQENKEPTIGAFLTQKCSLPTRTIKFEIWDTAGQERFASLAPMYYRNAQAALVVYDVTKPSSLTKAKHWVAELQRQASPGIVIALVGNKLDLDRKVSTREASAYAEEESLLFFETSAKTGTNVAEVFTAIANAIPESSLKSGTGQTALGAGRPADETRVNLGDRATATAKEG-CC-
>CaAl_Ypt51
-------MSQHPAPATAVKLVLLGEAAVGKSSLVLRFVSNDFQENKEPTIGAFLTQKCTIGERTIKYEIWDTAGQERFASLAPMYYRNAQAAIVVYDITKPASFIKARHWVKELHEQANRDITIALVGNKLDLDRKVSVEEGQSLADEEGLLFFETSAKTGNNVNEVFVGIGSKIPSVTVTG------GEAQEGSNGRRIDLTANTDNANAPRSCC-
>YaLi_Ypt51
--------MSAPRKTTSVKLVLLGEAAVGKSSLVLRFVSNEFQENKEPTIGAFLTQKCNFPDRTIKFEIWDTAGQERFASLAPMYYRNAQTALVVYDITKPQSFIKARHWVSELKSQASPGIIIALVGNKRDLDRKVAEDEGKQLAEEEGLLFFETSAKTGLNVKDVFMAIAQKIPEEQKAP-----SGGLRGAEEDSRVDLNSAVAGPESS--CC-
>AsGo_Ypt51
----------MNSNVTSIKLVLLGEAAVGKSSIVLRFVSNDFSENKEPTIGAFLTQRVNMDSKTIKFEIWDTAGQERFASLAPMYYRNAQAALVVYDITKPQSFIKARHWVKELHEQASKGIVIALVGNKLDLNRKVSREEAEKLAEEEGLLFFETSAKTGDKINEVFLAIGEKIPLAKVGE-----QPASGPSVDNARLDLNAVSSNQHANS-CC-
>SaCe_Ypt51
----------MNTSVTSIKLVLLGEAAVGKSSIVLRFVSNDFAENKEPTIGAFLTQRVTINEHTVKFEIWDTAGQERFASLAPMYYRNAQAALVVYDVTKPQSFIKARHWVKELHEQASKDIIIALVGNKIDMERKVAREEGEKLAEEKGLLFFETSAKTGENVNDVFLGIGEKIPLKTAEE---QNSASNERESNNQRVDLNAANDGTSANSACC-
>CaGl_Ypt51
----------------SLKLVLLGEAAVGKSSIVLRFVSNDFSENKEPTIGAFLTQRVTINEHTVKFEIWDTAGQERFASLAPMYYRNAQAALVVYDVTKPQSFIKARHWVKELQEQASKDIIIALVGNKIDVNRSVSREEAEKLAEEENLLFFETSAKSGENITDVFLAIGEKVPLKTANQ-----ANVPNNANENQRVDLTSVVNNPAANSSCC-
>PhBl_Ypt51
SPSVNHTPSTLPGKASQVKLVLLGESAVGKSSLVLRFVNREYVDNREPTIGAFLTQKCHLNDRSIKFEIWDTAGQERFHSLAPMYYRNAQAAVVVYDITKSATLEKAKSWVKELQRQAHPEIVIALIGNKLDLGRQVNKEDAQAYAHEAGLLFFETSAKSSENVDLVFAGIAKDIPLEHI-V-QGRGAHSTRGGNLNGRVDLNQQVSGSGSSR-CC-
>RhOr_Ypt51_4
PNLETIASSVTPGKMKNVKLVLLGESAVGKSSIVLRFVDRQYVENREPTIGAFLNQKCNFKDRSIKFEIWDTAGQERFHSLAPMYYRNSQAAIVVYDITKAATLDKAKSWVKELQRQANTDIVIALVGNKLDLGREVSKEDAQAYADEAGLLFFETSAKSAQNVDNVFSSIAQKIPLETMHS-SNSRNAMSGRNISNNGISLTQPSTQGNLSS-CC-
>MuCi_Ypt51_2
ASNSVLENQTNSNTSTQVKLVLLGESAVGKSSLVQRFVNREYVENREPTIGAFLTQKCTFQDRTIKFEIWDTAGQERFHSLAPMYYRNAQAAIVVYDITKSATLDKAKSWVKELQRQANTDIVIALVGNKLDLDRQVPKEDAQAYADEAGLLFFETSAKSSTNVDSVFTAIAKKIPLESTYA--PGSGRNVGGRNNLDGVNLMQQPSSGSSGA-CC-
>AlMac_Ypt51
-----------MSAPQQVKLVLL--AAVGKSSLVLRFVRNEFQENREPTIGAFLTQKCKVDDKIVKFEIWDTAGQERFHSLAPMYYRNALAAIVVYDVTSAQSFDKAKSWVKELQLQGSPNVVIALAGNKIDISREVPADEAQAYANEAGLLFFETSAKDGTGVEAIFNDIAKKIPFEQI-L--------AKANAPRQGVNLHEAQPTPPQN--CC-
>SpPu_Ypt51
------------MAARQVKLVLLGEAAVGKSSLVLRFVNNEFQENKEPTIGAFLTQKCKLDDKIIKYEIWDTAGQERFHSLAPMYYRNAQAAVVVYDITKPASLDKAKSWVKELQRQANPNIVIALVGNKLDLTRGVPREEAQAYATEAGLLFSEASAKTGDNVMDVFTEIAKKIPLDQL-LSRGRAGGAASGSGAAAGGRVDGGRNAQPGG--CC-
>PhCh_Ypt51
--------------RY----VDLGEAAVGKSSVVLRFVSNEFQANKEPTIGAFLTQKCRLEDRVLRYEIWDTAGQERFHSLAPMYYRNAQAAVVVYDVTKASSLEKAKTWVKELQRQANPNIVIALAGNKVDLPTQVPREEAEAYAQEAGLLFFETSAKTGEGIVEIFTEIGKFAPYSVTMSQLNVPHSQEDTNRPDYGFLSWRRRSGR-----CR-
>MeLp_Ypt51
DSSATPNKPQVDSRPVQVKLVLLGEAAVGKSSVVLRFVQNDFQENKEPTIGAFLTQKCRLEDKVIKFEIWDTAGQERFHSLAPMYYRNAQAAVVAYDVTKSSSLDKAKSWVKELQRQGNPNIVIALIGNKIDLQRQVSKDEAEAYAKDAGLLFFETSAKTGEGVVEVFTQIAAKIPLEHI-LAGAAGRGTTGSGNDDGRVNLSKNDEQKKDA--CC-
>UsMa_Ypt51
GAGASAGAAASPQKPFQTKLVLLGEAAVGKSSVVLRFVQNDFQENKEPTIGAFLTQKCRLEDRLIKFEIWDTAGQERFHSLAPMYYRNAQASAVIYDVTKASSFEKAKSWVKELQRQANPNIVIALVGNKIDLERAVPKDEAEAYAKEAGLLFFETSAKTGEGVIEVFTEIAKKIPIDLH-LAAAGNGARQASGGQAGSVDLQNNQQGNRKEA-CC-
>LaBi_Ypt51
SSTMSDSASGSVDKSVQVKLVLLGEAAVGKSSVVLRFVSNEFQPNKEPTIGAFLTQKCRLEDRILRYEIWDTAGQERFHSLAPMYYRNAQAAVVVYDVTKASSLEKAKSWVKELQRQANPNIVIALAGNKVDLSRQVPREEAQAYASEAGLLFFETSAKTGEGIVDIFTEIAKKIPIEHI-LGRPGASGNRTEGTRQQGVNLDDNAPKPKDA--CC-
>SaCe_Ypt53
-----MDKHTAAIPTLTIKVVLLGESAVGKSSIVLRFVSDDFKESKEPTIGAFLTKRITRDGKVIKFEIWDTAGQERFAPLAPMYYRNAQAALVVFDVTNEGSFYKAQNWVEELHEKVGHDIVIALVGNKMDLNRAMKAPAVQNLCERENLLYFEASAKTGENIYQIFQTLGEKVPCPEQNT--RQSSTHDRTITDNQRIDLESTTVESTRETGCC-
>CaAl_Ypt52
-----------KQSNQQFKLVLLGESAVGKSSIVHRFVKNTFDDMRESTIGAFLTQTITIPESETKFEIWDTAGQERYKSLAPMYYRNANAALCVYDITSRSSFQKAQDWIKELKKQAPEGIVIALVGNKSDLEREVESSEVQEYVQEQNSDTAECSAKSGDGVLDVFNKIGRALPVDEV-IASRSRQGAGAGGRRPGGVDLNRPRGQVNQSNSCC-
>AsGo_Ypt52
--------------MLQFKLVLLGDSSVGKSSIVHRFVKDSFDEFRESTIGAFLSRTIKLADHDDKFEIWDTAGQERYKSLAPMYYRNANAALVVYDVTQEDSLAKAQSWVNELKSKVGDEDVIFLVGNKLDLERVIDSEEAQAYAEAHGLMFHEVSAKTGTGILDVFQGIGGKLYEQRRES-------LAAQPQHSSSIQLQRPTTNDATS--CCV
>CaGl_Ypt52
--------------MLQFKLVLLGDSSVGKSSIVHRFVKDTFDELRESTIGAFLSQTVKIKDGNEKFEIWDTAGQERYKSLAPMYYRNANAALVVYDVTQPDSLSKAQSWVQELQNKVGDEEVIYLVGNKVDIARKIETEEGAEYAQAQKLLFKEVSAKTGAGVKDIFQEIGEQLYSTKKAS-KNKDQSRRTDSVSSNTVDIQTQRPSTNDTSSCCS
>SaCe_Ypt52
--------------MLQFKLVLLGDSSVGKSSIVHRFVKDTFDELRESTIGAFLSQSITIHPNDGKFEIWDTAGQERYKSLAPMYYRNANAALVVYDITQEDSLQKARNWVDELKNKVGDDDVIYLLGNKVDLERAISTEEAKQYAQEQGLLFREVSAKTGEGVKEIFQDIGEKLYDLKK-D-ILSKQNRQIGGGNNGQVDINLQRPSTNDPTSCCS
>CrMu_Rab5A
----MSQTTIKTPKTYHLKLVLLGDASVGKSCLVVRFAKDEFSEYQEPTIGAFMTQSVNIDDDYIKFEIWDTAGQERYRSLAPMYYRGAAAAIVVYDITNSDSFDGAKSWISELKSINNNDIVIALVGNKCDLNRTVSSEIARCYAKENDILYLETSAKTGHNVQEIFEEIARKLPNSKRFD-----FSDPNKLKKSTGFHLISSTDFTINSVCTCS
>CrPa_Rab5A
----MSQTAIKTPKTLHLKLVLLGDASVGKSCLVVRFSKDEFHEYQEPTIGAFMTQSVNVDDDYTKFEIWDTAGQERYRSLAPMYYRGAAAAIVVYDITNVETFQGAKSWISELQNINNNDIVVALVGNKYDLSRTVDSETARNYAKEKGILSFETSAKTGYNVQELFEEIARKLPNTKKLD---SNSMSTENNGKTGGFQLFRSDRRGGGNCFCSN
>ToGo_Rab5B
LGQSYAAGSSEAARPPSYKTVLLGDASVGKSSLVVRFVKNTFSDTMETTIGAFFTQALQVDGRTVKFEIWDTAGQERFSSLAPMYYRGAAAAIVVYDQSNMASFDRAQVWVQQLQLSGNSNIVIALAANKMDL-KQVDLHLGRQYAEENGLLFIETSAKTGQNVQQLFSMIARRLPEKPV-G-------AQGLGGGVHTIKLTDEPAVQRQAGGCCS
>ThAn_Rab5A
STNSSHSDSKSKNPVYQFKLVILGDASVGKSCLVGRFVKNTFMEFQESTIGAFMTQTVKLDDCNVKFEIWDTAGQERYRTLAPMYYRGSAAAIIVYDITLKDSFDQAKSWIKELKSHVEPNIILALAGNKADL-RKVDTDVVQDFASANNCLFMETSAKTGQNVHKLFTEIAD--------ILAKLIPKCKRLSEFHDGFKMENRTSLNKFK--CCN
>BaBo_Rab5A
PDLDASTDESTGHSFYQFKLVILGDTSVGKSSLVGRFVKNTFLEFQESTIGAFMTQSVSLDDCTVKFEIWDTAGQERYRTLAPMYYRGSSAAVIVYDITMRESFQQAKGWIQELQAHVGPNVVLALAGNKVDLSREVSREVAEEFAGANNCIFMETSAKNGDMVQELFTEIAKAIPKGRR-I-----------KELHEGFKIDNQSHLPKIN--CCK
>PlFa_Rab5A
LSNLNNNEKYETNQSYNSKLVLLGDTSVGKSCIVVRFAKNEFYEYQESTIGAFMTQLIDIGECTIKFEIWDTAGQERYRSLAPMYYRGASAAVIVYDITNKKSFEGAKGWIHELKSVHSNDIIIALAGNKNDLHRAVDRELAESFANSNNILFIETSAKTGQNVNELFLRIAKKLPLHKKEQ----------ERCPAIQINNTEETKKK-----CC-
>ToGo_Rab5A
DSRAVDRTPGELPKTLHFKLVLLGDTSVGKSCLVVRFAKDEFYEYQESTIGAFMTQSVNLGSCIVKFEIWDTAGQERYRSLAPMYYRGAAAAVVVYDISNRDSFQGAKSWVQELQSVNDRSNVIALAGNKEDLERQVPKQEAQQYADEHGILFLETSAKTGHNVNELFYEIAAALPKTRKEH------------DPHAGFQLNKTQEQKSSSSSCCK
>LoGi_Rab5_2
MSNRNPKQENGGSKIQHVKLVLLGDQGVGKSSIALRFVRGEFYENSEATVGAFLTQTVNVQGHSIKFDIWDTAGQERYHSLAPMYYRGAQAAIVVYDITNQKSYDRAVAWVKELRQQANSQITIVLAGNKADMDRAVQIEEAKHFSESNDLGWFEASAKTGMAVGDIFMSVGK--------------------------------------------
>ChSp_Rab5
----------MIEQLVQSKLVLLGEMGSGKTSLVQRFVRGQYFENQESTIGSFFTKTI---PEKHKFEIWDTAGQERYHSLAPMYYRGAAAAIVVYDVTHPASFERAKKWVWELRQNVQNPNIIALVGNKVDLERAVPEADARTYAAETGLLFFEASAMTNVNVVELFDEVAD--------K-----------------------------------
>OrSa_Rab5A
------MAANAGNKIRNAKLVLLGDVGAGKSSLVLRFVKGQFVEFQESTIGAFFSQTLAVNDETVKFEIWDTAGQERYHSLAPMYYRGAAAAIVVYDITNPASFTRAKKWVQELQAQGNSSTVVALAGNKADLTRQVQIEEAKTYAQENGLFFMETSAKTATNVNDIFYEIAKRLLQGQPAQ------------NPQAGMVLSQRPNERLVSSACCS
>OrSa_Rab5A2
------MAANPGNKIRNAKLVLLGDVGTGKSSLVLRFVKGQFVEFQESTIGAFFSQTLAVNDETVKFEIWDTAGQERYHSLAPMYYRGAAAAIVVYDITNAASFTRAKKWVQELQAQGNPNTIMALAGNKADMARQVPAEEAKTYAQENGLFFMETSAKTAINVNDVFHEIAKRLLQGQQAQ------------DTPAGMVLNQRPAERMVSSSCCS
>ArTh_Rab5A
-------MASSGNKNINAKLVLLGDVGAGKSSLVLRFVKDQFVEFQESTIGAFFSQTLAVNDATVKFEIWDTAGQERYHSLAPMYYRGAAAAIIVFDITNQASFERAKKWVQELQAQGNPNMVMALAGNKADLARKVSAEEAEIYAQENSLFFMETSAKTATNVKDIFYEIAKRLPRVQPAE-------------NPTGMVLPNGPGATAVSSSCCA
>ArTh_Rab5A_2
-------MAAAGNKSINAKLVLLGDVGAGKSSLVLRFVKDQFVEFQESTIGAFFSQTLAVNDATVKFEIWDTAGQERYHSLAPMYYRGAAAAIIVFDVTNQASFERAKKWVQELQAQGNPNMVMALAGNKSDLARKVTAEDAQTYAQENGLFFMETSAKTATNVKEIFYEIARRLPRVQPTE-------------NPTGMVLPDRAMDRAVSSSCCA
>OsSp_Rab5
-----------SPSVQQAKLVLLGDMGAGKSSLVLRFVKGQFHEHQESTIGAFLTQTVCAEDRTIKFEIWDTAGQERYHSLAPMYYRGAAAAIIVYDIQSQSSFARAKSWVRELQKQGNAALIMALAGNKCDMKREVQREEAAAYASENGLFFMETSAKTAVNVTELFHEIAVKLPKAPAPT-------------NGPGVVLTNTNRAPKTSQ-CC-
>OsLu_Rab5
-----MASDGRGAAITQAKLVLLGDMGAGKSSLVLRFVKGQFHEYQESTIGAFLTQTVCADDRTIKFEIWDTAGQERYHSLAPMYYRGAAAAIIVYDIQSQSSFARAKSWVRELQKQGNAALVMALAGNKCDMKREVEREEAEAYASENGLFFMETSAKEALNVTELFHEIAVKLPKAPTPT-------------NGPGVVLTNQNRTPQKSQ-CC-
>CoSp_Rab5
-----------VGSIQQAKLVLLGDMGAGKSSLVLRFVKGQFFDYQESTIGAFLTKTI---PEKGKFEIWDTAGQERYHSLAPMYYRGAAAAVVVFDITNAESFAKAKNWVKELQRQGNPNMIMALAGNKADLQRAVTSEDAKAYADENSLFFWETSAKTNVNVAEVFHDIAERLPRASAAP-----------QPPVGGITLTETVPERAKKSACCS
>ChRe_Rab5
----MAAPLAELAQQQTAKLVLLGEMGSGKSSLVLRYVKGQFFDYQASTVGAFLTKTL---PELNKFEIWDTAGQERYHSLAPMYYRGAAAAIIVYDITSPDSFTRAKSWVRELQRQGNPNMIMALAGNKADLQRAVTVEEAQAYAAENGLFYVETSAKTSANVNELFEEIARKLPKPEAAP-----------RPPQGGIVLSENQQQQPKKSTCC-
>VoCa_Rab5
----MAAPMPELAQQQTAKLVLLGEMGSGKSSLVLRYVKGQFFDYQASTVGAFLTKTL---PELNKFEIWDTAGQERYHSLAPMYYRGAAAAIIVYDITSPDSFTRAKSWVRELQRQGNPVMIMALAGNKADLQRAVSVEEGQAYAAENGLYYLETSAKTAANVNELFEEIARKLPKPETAP----------RPVQGGGIVLENQQAQDRKKSSCC-
>HeRo_Rab5
-----MASAAATGKTFQFKLVLLGESAVGKSSLVLRFVKGQFYEHQESTIGAFLTQTINLDDMVIKFEIWDTAGQERFHSLAPMYYRGAQAAIVVYDITNKESFNRAKVWIEELQKQASPNIVIALAGNKNDLSRTTTYEEGSAFAEENNLLFLETSAKTANNVNEIFMVIAKKLPKVNPTT--------AGPQRAQGNVDLNPQQNTQSSKG-CC-
>SaSp_Rab5_2
------MAGRGGQQMNQFKLVLLGETAVGKSSLVLRFVKGQFQEYQESTIGAFLTQTVCLDDGTKKFEIWDTAGQERYHSLAPMYYRGAQAAIVVYDITSHASFLRAKSWVKELQKQAENVAVIALAGNKADLRREVQTEEVEAYAQEEKLLFMETSAKTAFNVVEIFAAIAKHLPKNQDTR-------------RGDGVNLRRAEAAEAKSGGCC-
>HyMa_Rab5
---------LFICILYCTKLIFLGESAVGKSSLVLRFVKGQFHEYQESTIGAFLTQTVCFDDTTVKFEIWDTAGQERYHSLAPMYYRGSQAAIVVYDITNTDTFSRAKSWVKELHRQASANIVISLAGNKADLKRMVDYEEAHAYAEENGLLFMETSAKTASNVNELFLAIAKKLPKNTD-Q-------PGPGGPSRRGIELTENPEPPKSG--CCK
>HeRo_Rab5_1
VMSNKPTNSALSPKSYQYKLVLLGESAVGKSSLVLRFVKGQFHDYQESTIGAFLTQSVCLEDATVKFEIWDTAGQERYHSLAPMYYRGAHVAIVVYDITSQDTFSRAKTWIKELQRQASAGIVICLVGNKIDLKKMVETSEAKAYADENGLLFMETSAKTATNVTELFIAIAKKLPKNESTS---------HSGQMRRGIELNATPQTDSQQTGCCR
>OiDi_Rab5_2
----MAAPRPATNKIIQFKLVLLGEAAVGKSSLVLRFVKGEFKDHQESTIGAFLTQTVCLDDVTVKFEIWDTAGQERYHSLAPMYYRGAQAAVVVYDIQCPDTFSRAQAWVKELRQQANQDIVIALAGNKADLKREIETEEAEVYAKENNLLFMETSAKTALNVNDLFLQIAKKLPKKDS-Q-----------SGAASNVNLGESSNQKKP---CCN
>XeLa_Rab5b
RGAARPNGQSQASKICQFKLVLLGESAVGKSSLVLRFVKGQFHEFQESTIGAFLTQSVCLDDTTVKFEIWDTAGQERYHSLAPMYYRGAQAAIVVYDITNQETFARAKTWVKELQRQASPNIVIALSGNKADLKRMVEYEEAQAYADDNSLLFMETSAKTAMNVNDLFLAIGK--------T----------------------VWAKN--------
>GaGa_Rab5b
RGAARPNGQSQASKICQFKLVLLGESAVGKSSLVLRFVKGQFHEYQESTIGAFLTQSVCLDDTTVKFEIWDTAGQERYHSLAPMYYRGAQAAIVVYDITNQETFARAKTWVKELQRQASPSIVIALAGNKADLKRMVEYEEAQAYADDNSLLFMETSAKTAMNVNDLFLAIAKKLPKSEP-Q------STSGAAGRSRGVDLHEQTQQNKSQ--CCN
>HoSa_Rab5b
RSTARPNGQPQASKICQFKLVLLGESAVGKSSLVLRFVKGQFHEYQESTIGAFLTQSVCLDDTTVKFEIWDTAGQERYHSLAPMYYRGAQAAIVVYDITNQETFARAKTWVKELQRQASPSIVIALAGNKADLKRMVEYEEAQAYADDNSLLFMETSAKTAMNVNDLFLAIAKKLPKSEPQN-------LGGAAGRSRGVDLHEQSQQNKSQ--CCN
>MuMu_Rab5b
RSTARPNGQPQASKICQFKLVLLGESAVGKSSLVLRFVKGQFHEYQESTIGAFLTQSVCLDDTTVKFEIWDTAGQERYHSLAPMYYRGAQAAIVVYDITNQETFARAKTWVKELQRQASPSIVIALAGNKADLKRMVEYEEAQAYADDNSLLFMETSAKTAMNVNDLFLAIAKKLPKSEPQN-------LGGAAGRSRGVDLHEQSQQNKSQ--CCN
>XeLa_Rab5a
GGATRPNGPNAGNKICQFKLVLLGESAVGKSSLVLRFVKGQFHEFQESTIGAFLTQTVCLDDTTVKFEIWDTAGQERYHSLAPMYYRGAQAAIVVYDITNEESFARAKNWVKELQRQASPNIVIALSGNKADLKRAVDFQEAQAYADDNSLLFMETSAKTSVNVNEIFMAIAKKLPKTEP-Q------AGASNTIRGRGVDLTETAQPTKSQ--CCN
>GaGa_Rab5a
RGATRPNGPNAGNKICQFKLVLLGESAVGKSSLVLRFVKGQFHEFQESTIGAFLTQTVCLDDTTVKFEIWDTAGQERYHSLAPMYYRGAQAAIVVYDITNEESFARAKNWVKELQRQASPNIVIALAGNKADLKRAVDFQEAQAYADDNSLLFMETSAKTSMNVNEIFMAIAKKLPKNEPQN-------TGASSARGRGVDLTEPTQPPKSQ--CCN
>HoSa_Rab5a
RGATRPNGPNTGNKICQFKLVLLGESAVGKSSLVLRFVKGQFHEFQESTIGAFLTQTVCLDDTTVKFEIWDTAGQERYHSLAPMYYRGAQAAIVVYDITNEESFARAKNWVKELQRQASPNIVIALSGNKADLKRAVDFQEAQSYADDNSLLFMETSAKTSMNVNEIFMAIAKKLPKNEPQN-------PGANSARGRGVDLTEPTQPTRNQ--CCN
>MuMu_Rab5a
RGATRPNGPNTGNKICQFKLVLLGESAVGKSSLVLRFVKGQFHEFQESTIGAFLTQTVCLDDTTVKFEIWDTAGQERYHSLAPMYYRGAQAAIVVYDITNEESFARAKNWVKELRRQASPNIVIALSGNKADLKRAVDFQEAQSYADDNSLLFMETSAKTSMNVNEIFMAIAKKLPKNEPQN-------PGANSARGRGVDLTEPAQPARSQ--CCN
>XeLa_Rab5c
GTSARPNGPAAGNKICQFKLVLLGESAVGKSSLVLRFVKGQFHEYQESTIGAFLTQTVCLDDTTVKFEIWDTAGQERYHSLAPMYYRGAQAAIVVYDITNTETFARAKNWVKELQRQASPNIVIALSGNKADLKRAVDFQEAQAYADDNSLLFMETSAKTAMNVNEIFMAIAKKLPKNEPQN-------AQSTTGRNRGVDLQENNPPSRSQ--CCN
>GaGa_Rab5c
GGAARPNGPAAGNKICQFKLVLLGESAVGKSSLVLRFVKGQFHEYQESTIGAFLTQTVCLDDTTVKFEIWDTAGQERYHSLAPMYYRGAQAAIVVYDITNTDTFVRAKNWVKELQRQASPNIVIALAGNKADLKRAVDFQDAQTYADDNSLLFMETSAKTAMNVNEIFMAIAKKLPKNEPQN-------APGGPGRNRVVDLQESSQPSRSQ--CCN
>MuMu_Rab5c
GGAARPNGPAAGNKICQFKLVLLGESAVGKSSLVLRFVKGQFHEYQESTIGAFLTQTVCLDDTTVKFEIWDTAGQERYHSLAPMYYRGAQAAIVVYDITNTDTFARAKNWVKELQRQASPNIVIALAGNKADLKRAVEFQEAQAYADDNSLLFMETSAKTAMNVNEIFMAIAKKLPKNEPQN-------AAGAPGRTRGVDLQESNPASRSQ--CCN
>HoSa_Rab5c
GGAARPNGPAAGNKICQFKLVLLGESAVGKSSLVLRFVKGQFHEYQESTIGAFLTQTVCLDDTTVKFEIWDTAGQERYHSLAPMYYRGAQAAIVVYDITNTDTFARAKNWVKELQRQASPNIVIALAGNKADLKRAVEFQEAQAYADDNSLLFMETSAKTAMNVNEIFMAIAKKLPKNEPQN-------ATGAPGRNRGVDLQENNPASRSQ--CCN
>HeRo_Rab5_2
------MGASTQPKACQFKLVLLGESAVGKSSLVLRFVKGQFHEYQESTIGAFLTQTIVLDDTTVKFEIWDTAGQERYHSLAPMYYRGAQAAIIVYDITSQDTFLRATNWVKELQRQASPNIVMALAGNKSDLKRMVEYADAQQYAEENNLLFMETSAKTAANVNDIFLAIAKKLPKSDP-S---------ANPVRSQGVDLSQANQSQSSG--CCK
>XeLa_Rab5b_2
NRGSLRANGAGQTKICQFKLVLLGDMAVGKSSLVLRFVKGQFDEFQETTIGAFLAQSVCLDDTTVKFEIWDTAGQERYHSLAPMYYRGAQAAIVVFDITKPETFDRAKAWVKELQRQASPNIVIALAGNKSDLKRMVEYEEAQTYAEDTGLLFMETSAKTAMNVNELFLAIAKKMPKSDAQN--------PTHAAHNRGVNVHGSEQQPRSG--CCN
>ApMe_Rab5
RGTAQRPNGSTQGKICQFKLVLLGESAVGKSSLVLRFVKGQFHEYQESTIGAFLTQTVCLDDTTVKFEIWDTAGQERYHSLAPMYYRGAQAAIVVYDITNQDTFVRAQTWVKELQRQASPSIVIALAGNKADLKRIVEFDEAQTYADENGLLFMETSAKTAMNVNDIFLAIGKIILMNNQ-EVKAVDWLKQKDKRQQLAIVASDYPNLS--------
>CiIn_Rab5
TGAPRPANSGTQGKICQFKLVLLGESAVGKSSLVLRFVKGQFHEYQESTIGAFLTQTVCLQDTTVKFEIWDTAGQERYHSLAPMYYRGAQAAIVVYDITNQDTFARAKTWVKELQRQASPNIVIALAGNKADLKRMVEHDDAVSYAEENGLLFMETSAKTAMHVNDIFLAIAEKLPKNEA-G--------ASANRQSAGVGLTATDNREGSGKSCCN
>LoGi_Rab5
GAGAQRPNGATQGKICQFKLVLLGESAVGKSSLVLRFVKGQFHEYQESTIGAFLTQTVCLDDTTVKFEIWDTAGQERYHSLAPMYYRGAQAAIVVYDITNQDTFGRAKTWVKELQRQASPNIVIALAGNKADLKRMVEFEEAQAYAEENSLLFMETSAKTAMNVNDIFLAIAKKLPKNEAGG--------GAAQQRQAGVRLNNDSNQQSEGGSCCK
>NeVe_Rab5
RGGAQRPNGATMGKICQFKLVLLGESAVGKSSLVLRFVKGQFHEYQESTIGAFLTQTVCLDDTTVKFEIWDTAGQERYHSLAPMYYRGAQAAIVVYDITNQDTFARAKTWVKELQRQASPNIVIALSGNKADLKRMVEYEDAQSYAEDNGLLFMETSAKTAMNVNDIFLAIAKKLPKSDN-T-----PGGQQSSQRNQGVNLRETSPQHSGG--CCK
>StPu_Rab5
NRGGAQRPNGTQGKICQFKLVLLGESAVGKSSLVLRFVKGQFHEFQESTIGAFLTQTVCLDDTTVKFEIWDTAGQERYHSLAPMYYRGAQAAIVVYDITNQETFGRAKTWVKELQRQASPNIVIALAGNKADLKRMVEFEEAQAYAEENSLLFMETSAKTAMNVNDIFLAIAKKLPKNDQ-V----GGPTSGQRGTNRGVDLTESNQQSSGG--CCN
>SaKo_Rab5
SRGNVQRPNGTQGKICQFKLVLLGESAVGKSSLVLRFVKGQFHEYQESTIGAFLTQTVCLDDTTVKFEIWDTAGQERYHSLAPMYYRGAQAAIVVYDVTNQDTFARAKTWVKELQRQASPNIVIALAGNKADLKRMVEYEEAQAYAEDNSLLFMETSAKTAMNVNDIFLAIAKKLPKSESSS--------QESGGRRITPDQSGDHSSGGGGSGCCS
>BrFl_Rab5
AARGAQRPNGTQGKICQFKLVLLGESAVGKSSLVLRFVKGQFHEYQESTIGAFLTQTVCLDDTTVKFEIWDTAGQERYHSLAPMYYRGAQAAIVVYDITNQDTFERAKNWVKELQRQASPNIVIALSGNKADLKRMVEYEEAQAYAEDNSLLFMETSAKTAMNVNDIFLAIAKKLPKNEPAG-------GAGNQAQGRRVDLKETGNQQASST-CCK
>CaTe_Rab5
NQGGAQRPNGPQSKICQFKLVLLGESAVGKSSLVLRFVKGQFHEYQESTIGAFLTQTVCLDDTTVKFEIWDTAGQERYHSLAPMYYRGAQAAIVVYDITNQDTFGRAKTWVRELQRQASPNIVIALAGNKADLKRMVEYEEAQAYAEENSLLFMETSAKTAMNVNDIFLAIAKKLPKNEQAG---------QQQSRQRGVDLSQENQPSGG---CCK
>AmQu_Rab5
PGAVQRPNGIPREKICQFKLVLLGESAVGKSSLVLRFVKGQFHEYQESTIGAFLTQTVNLDDTTVKFEIWDTAGQERYHSLAPMYYRGAQAAIVVYDITNQDTFARAKNWVKELQRQASPNIVIALAGNKADLKRMVEYDDAQAYAEENSLLFMETSAKTAMNVNEIFLAIAKKLPKTDPGQ----QRVGSQSGGRGRVVDIEKDTNSGGGGG-CCS
>TrAd_Rab5
RGQPQRPNGSGQSKICQFKLVLLGESAVGKSSLVLRFVKGQFQEYQESTIGAFLTQTVCLDDVTVKFEIWDTAGQERYHSLAPMYYRGAQTAIVVYDISNAESFQRAKAWVKELQRQASPNIVIALAGNKADLKRMVDADEAQVYAEENGLLFMETSAKTAMNVNEIFLAIAKKLPKSEQGG------GGAATQGGARVVDINKPANNSGGGG-CCK
>AnGa_Rab5
GGAAQRPNGATQNKICQFKLVLLGESAVGKSSLVLRFVKGQFHEYQESTIGAFLTQTLCIDDTTVKFEIWDTAGQERYHSLAPMYYRGAQAAIVVYDIQNSDSFARAKTWVKELQRQASPNIVIALAGNKADLSRVVDYEEAKQYADDNGLLFMETSAKTAVNVNDIFLAIGE-----CASHVAEHLPSEWNLAHENTTVAARNPENEHEMYEKCS-
>CiSa_Rab5
SSVARANNSNTQGKICQFKLVLLGESAVGKSSLVLRFVKGQFHEYQESTIGAFLTQTVCLQDITVKFEIWDTAGQERYHSLAPMYYRGAQAAIVVYDITNQDTFTRAKTWVKELQRQASPNIVIALAGNKADLKRMVEHDEAAAYSEENGLLFMETSAKTAMNVNDIFLAIAEKLPKNEA-G----------------------VSGNR--------
>MoTe_Rab5
YQMAAQPRNNGPGRICQFKLVLLGESAVGKSSLVLRFVKGQFHEYQESTIGAFLTQTVCLQDTTVKFEIWDTAGQERYHSLAPMYYRGAQAAIVVYDITNQDTFARAKTWVRELQRQASPNIVIALAGNKADLKRMVEMDEASAYAEENSLLFMETSAKTAMN--------GZ--------R------------------YFL--------------
>RhAp_Rab5
GAAAQRPNGAPQGKICQFKLVLLGESAVGKSSLVLRFVKGQFHEYQESTIGAFLTQTVCLDDTTVKFEIWDTAGQERYHSLAPMYYRGAQAAIVVYDITNQDTFGRAKTWVKELQRQASPSIVIALAGNKADLKRAVELEEAQAYSEENGLLFMETSAKTAMNGHDIFLAIAQKLP-----K-----------------------------------
>DrMe_Rab5
TGTAQRPNGTSQNKSCQFKLVLLGESAVGKSSLVLRFVKGQFHEYQESTIGAFLTQTICIEDTVVKFEIWDTAGQERYHSLAPMYYRGAQAAIVVYDIQNQDSFQRAKTWVKELHKQASPNIVIALAGNKADLIRVVEFDEAKQYAEENGLLFMETSAKTGMNVNDIFLAIAKKLPKNDGAN-------NQGTSIRPTGTETNRPTNN------CCK
>DaPu_Rab5
GGAAQRPNGATQGKICQFKLVLLGESAVGKSSLVLRFVKGQFHEYQESTIGAFLTQTVCLDDTTVKFEIWDTAGQERYHSLAPMYYRGAQAAIVVYDITNQDTFGRAKVWVKELQRQASPNIVIALAGNKADLKRAVEFDEAKGYAEENGLLFMETSAKTAMNVNDIFLAIAKKLPKNDGAG------GVGGSSGQGRRLDRAEDGNKPASS--CCK
>CaEl_Rab5
ARNAGTARPGGPNRTCQFKLVLLGESAVGKSSLVLRFVKGQFHEYQESTIGAFLTQTVCLDDATIKFEIWDTAGQERYHSLAPMYYRGAQAAIVVYDITNQESFQKAKNWVKELQRQASPNIVMALAGNKADVKRTVEYEEANAYAEDNALLFMETSAKTSMNVNDIFMAIAKKLPIGPA-Q-----------GEPTGTVDMNQPQQQQKGS--CCK
>MoBr_Rab5
--MAARGAGAAGGKSCQFKLVLLGESAVGKSSLVLRFVKGQFHEYQESTIGAFLTQTVAVDDVTVKFEIWDTAGQERYHSLAPMYYRGAQAAIVVYDITNADTFQRARSWVKELQRQANPNIVIALAGNKADLKQQVDTNEARAYAEENGLLFMETSAKNAMNVTEIFMAIAKKLPKNTQPG------------PRGDTLKVADDGKKQGGG--CC-
>CaOw_Rab5
RAPAQRAAPGGAAKICQFKLVLLGESAVGKSSLVLRFVKGQFHDAPLPLVGAFLTQTVCLDDTTVKFEIWDTAGQERYHSLAPMYYRGAQAAIVVYDVTNADTFARAKTWVKELQRQASPNIVIALAGNKADLKRVVEYEEAMAYAEDNGLLFMETSAKTAMNVNEIFLAIAKKLPKTDS-R--GPGGVAAPGGAQSGNVELKPDGAKAAGGK-CC-
>FrCy_Rab5
---------MSSSRVHHFKLVLLGDTAVGKSCLVVRFVRDEFFEFQEPTIGAFLTQTVQLDESTVKFEIWDTAGQERYRSLAPMYYRGAAAAIIVYDITNPDSFTGAKSWVKELQRRGDPNVVIALAGNKADLRRKVEFEEAQSYAEENGILHLETSAKNANNVKALFVELAKKLPKNAP-Q------------PEREAFPLAAPQNDNRN---CC-
>PhRa_Rab5
---------MSQGKTCHFKLVLLGDTAVGKSCLVVRFVRDEFFEFQEPTIGAFLTQTVGLEDGLTKFEIWDTAGQERYRSLAPMYYRGAAAAIVVYDVTNKDSFTGAKSWVKELQRRGDPNVVIALAGNKADLRRKVEFEEAHQYAEDNDILHMETSAKTAVNVKDLFVAIAKRLPKNPP-Q------------PEREAFPITPPQASKSKSG-CC-
>PhIn_Rab5
---------MSQGKTCHFKLVLLGDTAVGKSCLVVRFVRDEFFEFQEPTIGAFLTQTVGLEDGLTKFEIWDTAGQ---GNLAPMYYRGAAAAIVVYDVTNKDSFTGAKSWVKELQRRGDPNVVIALAGNKADLRRKVEFEEAHQYAEDNDILHMETSAKTAVNVKDLFVAIAKRLPKNPP-Q------------PEREAFPITPPQASKSKSG-CC-
>PhTr_Rab5
--MANHPGSAANARVHHFKLVLLGDTAVGKSCLVVRFVRDEFFEFQEPTIGAFLTQTVQLDDATVKFEIWDTAGQERYRSLAPMYYRGASAAIVVYDITNPDSFTGAKSWVKELQRRGDPNVVIALAGNKADLRRAVEFEEANAYAQENGILHLETSAKNANNVKSLFIEIAKTLPKNAP-Q------------PEKEAFPILQQQQETRN---CC-
>AuAn_Rab5
---------MASGRVCHFKLVLLGDTAVGKSCLVVRFVRDEFFEFQEPTIGAFLTQSVNLENATVKFEIWDTAGQERYRSLAPMYYRGAAAAIVVYDITNKESFNGAKSWVKELQRRGDPNVIIALAGNKADLKRRVESEEAKQYSEENGILHMETSAKNATHVKDLFQEIARKLPKTPP-Q------------PERDAFPIIPPKHNENKV--CC-
>ThPs_Rab5
----------MSNRVCHFKLVLLGDTAVGKSCLVVRFVRDEFFEFQEPTIGAFLTQTVALDDATVKFEIWDTAGQERYRSLAPMYYRGAAAAIVVYDITNPDSFAGAKSWVKELQRRGDQDVVIAMAGNKADLRRQVDFEEANAYAEENGILHMETSAKNANNVKALFVEIARRLPKSTQ-Q------------PDREAFPIMPQKQESRN---CC-
>EmHu_Rab5
---------MAAAAPPQFKLVLLGDSAVGKSSLVLRFVRGQFFEYQESTIGAFLTQTVALNDTTVKFEIWDTAGQERYHSLAPMYYRGAAAAIVVYDITNRDTFQRGKQWVKELQRQGNPNIVIALAGNKSDLKRKVEPEEAESYASDNGIFFMETSAKTATNVNELFVAIARKLPKNTP-Q------PRPGGSGIVIAGQNGQAAAEAKKG--CC-
>NaGr_Rab5
---MSSDSVNPNAKSVPFKLVLLGESSVGKSSLVLRFVRGQFFEYQESTIGAFLTQTVPLGDTIVKFEIWDTAGQERYKSLAPMYYRGAAAAIVVYDITSADSFQRAKNWVKELQRQGTTNIVIALAGNKVDLKRQVESAEAKSYAEDNGLLFMETSAKAATNVNELFVAIARKLPSKET-D----NNNNVNSDLTPAIIPKPGDQPPERKQKGCCN
>EmHu_Rab5_2
------------------KVILLGDSGVGKTSLLHRAQNATFSEGATATIGAFCPHTVELPSGRVELHIWDTAGQEKYRAFARQYFRGSDAAVVLFDLSNRASLDGAQRWIDELELPEQPGLSLTLAGSKRDLKRQVKTQDAKAVAAANGASYLEVSARDGMNVAELFAAVAASVDPESR-P-------------ASRGVKLDDSSRDGRRDWPCC-
>CaGl_Ypt10
-------MSETLVYQKSLKVVLLGESAVGKSAIVTRFSTGKYLR-NNATIGAYVTKDLEYIRDGDRLEIWDTAGQERYRSLTPMYYRNTDVAIVVFDVSNLRSLSMAHKWIDELNTYVENKGNIVLVGNKMDLDRSTLPQRVEEQ-------FQAVSAKSGEGIEELFDHIVKGIPSDQF-T-----LKSAAVEQPDNVVNLNNKSVLQST---CC-
>AsGo_Ypt10
---------MARHYCCQVKLVLLGESSVGKSSIVTRFTTGEF-RKNQATIGAFTTRSVQWEEDAGTFEIWDTAGQERYRSLAPMYYRNTDVALVVYDVTEQQSFQNARSWIDELNTYIGEAQVVRIVGNKIDL-AGGQLEQ-----PLPSATF--VSAKTGEGIEELFMDIAKHVKPERF-V----LQAEPQESPQRSILNVLGASSADHG---CC-
>SaCe_Ypt10
-------------MEATIKVVLLGDSSVGKTSIVTRLKSGKFLAKHAATIGAFITKTIEVPSNDSHMEIWDTAGQERYKSLVPMYYRDANIALIVFELGDVSSLQCAKTWFQDLQDRAQGT-QVIIVGNKYDLEGEVTIP-----AELQGLPYVAVSAKTGYNFDTLNKIIISLVPESQFKT-------LSKNNEQGNILEINKKKSGSG----CC-
>CaAl_Ypt10
----MSETSHSSILPPPYKIVLLGDSSVGKTSLVHRFTTNRFDTHTPNTIGAFITKEFSPHENHERLEIWDTAGQERYRSLTPMYYRNARVALVCFDLSKFESFNTAKYWIQQLELNNSSDSEIRLVGTKRDLTDQVNKLI----TEQSNVVFHETSSKEGTGIESLFEDIVTNIEETFFTQ--YYEQNRDTSDQIGNMLRTRQTSNSY-----CC-
>CaEl_Rab21
-----MLETNVDQKSFKFKIVLLGEGCVGKSSLVLRFVENKFSCKHLSTIQSFQNKTVNVEDCQADLHIWDTAGQEKYHALGPIYYRGSNGVLLVFDITDRKSFEKVKNWVLEIKCL-GNTAEILIVGNKIDLERQVTRQDAEAA------LYMETSAQDNVGISDAFESLTA-KMIEHSRT------RSTEPPSTNRSIRLIDNDEAERSKK-CCR
>CaBr_Rab21
-------MSSITRKEFKFKVVLLGEGCVGKSSLVLRFVENKFSTRHLSTIQSFQNKTVQVDDCKAELHIWDTAGQEKYHALGPIYYRGSNGVLLVFDITEQRSFKKVKNWVLEIKCL-GKTAEILIVGNKIDLDRQVSRQEAESA------LYMETSAQENRGISEAFTALTE-KMIQHSRT------ATAEAPLSNRSIRLIDEEPLEESRRKCC-
>AmQu_Rab21
-----MAARTGGGGSLQVKVVLLGEGCVGKTSIVLRYVQNQFNDKHIQTLQSFLQKNLTINRRRLCLNIWDTAGQERYHALGPIYYRDSHAAIVVYDITDEDSFTKAKNWVRELRML-GDSCVLVIVGNKSDLEKVIQEKDAQEA------KHFYTSAKQNKGIEEMFLDLSK-RLLEKEGNNSNPSSTNPSSTRRPGGITVTTDRPSGGGGGGCCG
>DrMe_Rab21
----MSSSRTRNGPTLNFKAVLLGEGCVGKTSLVLRYMEDRFNAQHLSTLQSFVSRKMSLEGRRAQLNIWDTAGQERFHALGPIYYRGSDGALLVYDITDRDSFQKVKSWVRELRMR-GTEIALIIVGNKTDLERAVTHDEALQA------QYVETSAKENEGVAELFELLTQ-LMLEQLSQRQPDASPLRLQNPDTDNLNNSDDSEAPDPGDPCCI
>DaPu_Rab21
----MSRNFGSNLGQLHFKIVLLGEGCVGKTSLVLRYVEDKFHEKHFSTIQSFLTKKINLEGQRVTLAIWDTAGQERFHALGPIYYRDSHAAILVYDITDQDSFVKVQNWVKELRIL-GDKVVLAIVGNKIDLDRNVPAEEALEA------THYQTSAKTNRGIEELFLDLTQ-QLLRMAES-------INLTSNRNPEVVIVDDSLAPKKS--CCG
>SaSp_Rab21
----------------QFKIVLLGEGCVGKTSIVLRYCQQTFNENHVSTLQSFLKKKINLNQQRVELAIWDTAGQEKFHALGPIYYRNSHGAVLVYDITDQDSFQKVKNWVRELKML-GSNIALTICGNKSDLERTVDQAEAEAA------KHFQTSARLNRGIDEMFLDLAK-RLVQQGAK------APKAQSRVSVLVEDDDVQPDSKGG--CC-
>StPu_Rab21
-----------MLMLSNYKIF---------TSSVI-------------GPASFLNKKLNIGGKRVNLDIWDTAGQERFHALGPIYYRDSNGAILVYDITDEDSFTKVKSWVKELKML-GNDISLCIAGNKIDLERNVSVADAEAA------KHFHTSAKLNKGIEEMFLDLSK-RMLESTFL---DDGASSSRASKHKSVTIVEDAEEPKSGG-CC-
>BrFl_Rab21
-------MAAGGARGHQFKVVLLGEGCVGKTSLVLRYCEDKFNDKHISTLQSFLTKKLNIAGKRVNLAIW------------------------------------VKNWVKELRML-GSEVTLCIAGNKIDLERNVPADEAEAA------KHFHTSAKLNKGVEEMFLDLTK-RMLEKDSN--SKPDATAKPGSTRRNIQITEDEPQEQKSG-CC-
>ApMe_Rab21
----MASSISNTNNVYNFKVVLLGEGCVGKTSVALRYVENKFNDRHISTLQSFLNKKLTIHEKKVNLAIWDTAGQEKFHALGPIYYRMSNGAIIVYDVTDYDTFLRVINWVTELRML-GSGICLAIAGNKIDLERRVYIEEAEEA------MHFHISAKLNENIEEMFFQLTV-RMIEHADLMEQKSTLSRTSSIRRNVVVVEDEGEESEPIKSCCS
>NeVe_Rab21
--------MAAASRQNQFKVVLLGEGCVGKTSLMLRYVQDKFNDKHLTTLQSFLNKRLNINGQRVNLAIWDTAGQERFHALGPIYYRDSNGAILVYDITDEDSFLKVKNWVRELKML-GDDICLCIAGNKIDLERHVEASDAEAA------KHFHTSAKLNKGIEEMFFELTK-RMVDQQEK---TNSLERGTSRRKNVVIVDEQPSKQKSGG-CCS
>XeLa_Rab21
MAAAGGGGGAGVSKTYSFKVVLLGEGCVGKTSLVLRYCENKFNDKHITTLQSFLTKKLNIGGKRVNLAIWDTAGQERFHALGPIYYRDSNGAILVYDITDEDSFQKVKNWVKELRML-GNEICLCIVGNKVDLERHVSIQEAEEA------KHYHTSAKQNKGIEELFLDLCK-RMIETAQVERAKGNGPTQSGTSRRGVQIVDDEPQAQSTGGCCG
>GaGa_Rab21
--MAAGTGAAAGGRSFSFKVVLLGEGCVGKTSLVLRYCENKFNDKHITTLQSFLTKKLNIGGKRVNLAIWDTAGQERFHALGPIYYRDSNGAILVYDITDEDSFQKVKNWVKELRML-GNEICLCIVGNKIDLERHVSVQEAETA------KHYHTSAKQNKGIEELFLDLCK-RMIETAQVERARGNGSSQSGTARRGVQIIDDEPQVQSSGGCCG
>MuMu_Rab21
MAAAGGGAAAAAGRAYSFKVVLLGEGCVGKTSLVLRYCENKFNDKHITTLQSFLTKKLNIGGKRVNLAIWDTAGQERFHALGPIYYRDSNGAILVYDVTDEDSFQKVKNWVKELRML-GNEICLCIVGNKIDLERHVSIQEAESA------KHYHTSAKQNKGIEELFLDLCK-RMIETAQVERAKGNGSSQAGAARRGVQIIDDEPQAQSSGGCCG
>HoSa_Rab21
AAGGGGGGAAAAGRAYSFKVVLLGEGCVGKTSLVLRYCENKFNDKHITTLQSFLTKKLNIGGKRVNLAIWDTAGQERFHALGPIYYRDSNGAILVYDITDEDSFQKVKNWVKELRML-GNEICLCIVGNKIDLERHVSIQEAESA------KHYHTSAKQNKGIEELFLDLCK-RMIETAQVERAKGNGSSQPGTARRGVQIIDDEPQAQTSGGCCG
>TrAd_Rab21
--------MTSTSKTSKFKVVLLGEGCVGKTSIVLRYCENKFNEKHLSTLQSYLEKKLNIGGKRINLAIWDTAGQERFHALGPIYYRESHGAILVYDITDEDSFMKVKKWVKELRML-GNEICLCIVGNKIDLERTVHVTRAEDA------VHFHTSAKMNKGIEEVFLNLTK-RMLAAQDD---NTNTAGKQGGSRKSVVIIDDEPLQQSSG-CCS
>SaKo_Rab21
----MAAGGTGSAKSFNFKVVLLGEGAVGKTSVVLRYVENKFNEKHISTLQSFLTKKLNIGGKRVNLAIWDTAGQERFHALGPIYYRDSNGAILVYDITDEDSFQKVKNWVKELRML-GNDIALCIAGNKIDLERHVPVADAESA------KHFHTTAKLNKGIEEMFLDLSK-RMIERQSE-DTHKSTTTSRSNRTKTVTIVDDEPEQPSGGGCCS
>LoGi_Rab21
-----MAGQSVGGRNYNFKCVLLGEGCVGKTSLVLRYVENKFNDKHITTLQSFLNKKLNIGGKRVNISIWDTAGQERFHALGPIYYRDSNGAILVYDITDEDSFQKVKNWVKELRML-GQDVCLCIVGNKVDLERHVTVAEAEEA------RHFHTSAKLNRGIEELFLDLSK-NMITKADDSKKSSSLGSGAGSRRSVIVVDDEQPTQKSGG-CC-
>CaOw_Rab21
-----------MGDSLTFKIVLLGEGCVGKTSLVLRYCENRFVDKHISTLQSFLTKRLNIGGKRVNLNIWDTAGQERFHALGPIYYRDSNGAILVYDITDEDSFQKVKNWVKELKML-GNDIALVIAGNKSDLERTVSAEAAEQA------RHFYTSAKLSKGIEELFLDLSK-RMITEADK-----RGGTSTVGRKTAIVVDDVAPKAQSGG-CC-
>CaTe_Rab21
-----------LIDPHTFKVVLLGEGAVGKTSLLLRFVENKFNDKHLTTLQSFLNKKMNIGGKRVNLAIWDTAGQERFHALGPIYYRDSNGAVLVYDITDEDSFLKVKNWVKELRML-GNEISLCIVGNKVDLERHISVQDAESA------RHYHTSAKLNKGIEEMFLDLSK-SMLEQSNTGGSSAPGSREGSTRRQVVTIVDDDDRPERRG-CCT
>CiIn_Rab21
----------MGSRTRQFKVVLLGEGCVGKTSLVLRYCEDKFNDKHITTLQSFLNKKLNIGGKRVNLSIWDTAGQERFHALGPIYYRDSNGAILVYDITDEDSFQKVKNWVKELRML-GQDICLCIAGNKIDLERHVSVQEAEEA------KHVHTSAKLNKGIDDVFLTLSK-KMMQVSDETGGSSTSVPGRGNSRRGVVVISNEEAAASEQKCCS
>MoTe_Rab21
YIVCNLNVDAMSSRSKTFKVVLLGEGCVGKTSLVLRYCEDKFNDKHITTLQSFLNKKLNVNGRRINLSIWDTAGQERFHALGPIYYRDSNGAILVYDITDEDSFQKVKNWVKELKML-GTDICLCIAGNKIDLERHVSVEEAETA------THLHTSAKHNKGIDELFLTLSK-KMLQMSDKIGTSSGVGAIRGASRRGIQVVSDERQLHRTND---
>CoSp_Rab21
---MARHQLPKAASKQSMKIVLLGEGRVGKTSLMARFVHNSFKEDQQATIQAFMSRQLQIDSQQVEVALWDTAGQERFHSLAPLYYRDADAALLVYDITDRDTLERVRHWVKELRMV-GDDIVLTILGNKSDLARTVPEEEAAEA------QHVSVSAKTGQGIETAVSNSAQ-KVLASRKQRGASARPPGGTGRRPGGIVIAEGGGGSNRGSSCC-
>OrSa_Rab21
---MGSKPPPPPQPSVSFKLVLLGDGRVGKTSLVLRYVNDVFSDKQEATVQSYLTKRLVVEGVPITLSIWDTAGQEKFHALGPIYYRDADAALLVYDITDNDTFLRVTKWVKELKMA-NKDIVMAIAANKSDLVKHIDTNEAASA------TLFVTSAKAGTGIDDIFSDIAK-RLLERRKN----SSDGLSLAHPKKGILIVDDEPEKEPPPKCCS
>OsSp_Rab21
-----------MIFIRCNQVVLLGEGRVGKTSLLLRYVKDSFSDSQAPTVQTYLSKTVKLEDARVTLNVWDTAGQERFHALGPIYYRDADAAVLVYDITDADSFARVKTWVKELRIA-GGEISLAVCANKSDLERSVSTSDGEAA------SFFSASAKAGKGVEQVFASVAK-ALDAKRGA----STSGAKGVGRSRSLKIAREEETKPKSGDCC-
>OsLu_Rab21
-----------AQSASAFKVVLLGEGRVGKTSLLLRYVENTFSETQTPTVQTYLSKRVALEDGAATLNVWDTAGQERFHALGPIYYRDADAAVLVYDITDSDSFDRVKSWVKELRIA-GSEISLAVCANKSDLERKVSQSDGETA------AFFSTSAKADKGVAQAFMSVAT-ALDAKRGKGGGGAGTKTSGVGRSRSLKIAEEEMKPRGGD-CC-
>AuAn_Rab21
------------MPIARFKVVLLGEGRVGKTSILLRYVKGEYSDRQVSTLQSYLDKRLSLRGQSASLSIWDTAGQERFHALGPIYYRDADGALLVYDITDFESFQKVRKWVRELRIV-GQEIAITIAGNKVDLERAVPEAEALDA------THVYTSAKLNKGLEDAFAELSE-RMATRRNE-TRGPGAAGLPGAKRSSISIVDDPVAPKKKDSCC-
>PhRa_Rab21
----------GDRSTKKFKVVLLGEGRVGKTSILLRYIKGEYDERQVSTLQSYLDKRLLVDNRRVALSLWDTAGQERFHALGPIYYRDADGALLVYDITDAESFRKVRTWVRELRIV-GDDISICIAGNKSDLHRKVPEDEARRA------AHFDTSAKLNRGLEDVFVELTR-RMLGRSST--------------------KKKKAGS--------
>PhCa_Rab21
---------MGERSTKKCKVVLLGEGRVGKTSILLRYIKGEYDERQVSTLQSYLDKRLLVDNRRVALSLWDTAGQERFHALGPIYYRDADGALLVYDITDAESFRKVRTWVRELRIV-GEDISICIAGNKSDLHRKVPEDEAKRA------AHFDTSAKLNRGLEEVFVELTR-RMLSRTGGNRSEEAPRSRGGGRGQPIQIVGFSPGASRSSGCC-
>PhIn_Rab21
---------MGERSTKKFKVVLLGEGRVGKTSILLRYIKGEYDERQVSTLQSYLDKRLLVDNCRVALSLWDTAGQERFHALGPIYYRDADGALLVYDITDAESFRKVRTWVRELRIV-GDDISICIAGNKSDLHRKVPEDEAKRA------AHFDTSAKLNRGLEDVFVELTR-RMLNRTGGHRTEEVPRSRGGGRGQAIQIVGFSPGASRSSGCC-
>NaGr_Rab21
-----------MNNKKSFKIVLLGEGRVGKTSLTLRFIKDVFDDNQQSTIQTYLQKDIIVGNQQVTLSVWDTAGQERFHALGPIYYRNADGALLVYDITDQDTFDRAKTWVMELRVL-GDDIVITIVGNKCDMIRQVSEEQALEA------NHLLVSAKANKNVAESFLDLTK-RILEKKANNPNQKPVNNRISSRVSGLTITDEEPKKTDNGTCCK
>TrBr_Rab21
----------MRSSVPSYKVVLLGEGRVGKTSLISRFVNDTFDAQQRSTTQMYSSVNVPLLNS-VNLNVWDTAGQERFHALGPIYYRNANGAILVYDVTDADTLEKVRLWIRELRVV-GDQIQLVVCANKSDLEREVSEEKGRRA------QHLSTSARTGMNVAEAFQTLAT-AIASSAGAGGGGSNNNNSASGAGGSVFFERSGGGGKHSTVCCS
>LeIn_Rab21
--------MDARMRELSFKVVLLGEGRVGKTSLISRYVHNAFDEKEASTVQMYSSKAVPINDASVDLALWDTAGQERFHALAPMYYRNADGAIIVYDVTDADTLRKVRTWAKELYVV-GEGIKLVLCGNKADPLREVSEGEGAAA------SHFFASAKTGQNVAEVFSAMAT-QVVRSREVITPPRAHRYGSSGTNQPITLSADDSPDAAAAACC-
>LeBr_Rab21
--------MDVSMKELSFKVVLLGEGRVGKTSLISRYVYSMFDEKEASTVQMCSSKAVPINDPSVELALWDTAGQERFHALAPMYYRNADGAIIVYDVTDADTLRKVRTWAKELYVV-GEGIQLVLCGNKADSPREVSEGEGAAA------AHFFASAKTGQNVAEVFSAIAT-QVVRSREVITPPRAHRYGSSGTNQPITLSDPAAAPSNSG-CC-
>MoTe_RabX1
ICCCNRNLLKAMKPRIQAKVVVVGEQGVGKTSLVLRYTKNEFDDQCSSTIGSYFTKEFDQQK--VNLHIWDTAGQERFKAMMPMYYRNSSAALLVFDVTQPQSFLAAKLWARELHTD--RRLVLYLVGSKVDIDRRVSVEEGKES------------------LSAYYWEVSA----LTMKE------------------TFRPRKH-------CCK
>LoGi_RabX1
-----MSVSDQQSKSLEAKVVVLGSQGVGKTSVVIRYVGGMFSKAVSPTIGSFFTYKLDNYR--VKLQVWDTAGQERFRSMAPMYYRKANAAMLLYDITSPDSFYDIKDWVKELKKD--YPIIMCLLGNKCDLGRKVSIEEAEES------------------IGALFFEVSA--LKNTGKY------------------ILP-----------CMD
>CaTe_RabX1
------------MKSIDAKLVVLGSQGVGKTSVVVRYVSNTFNGHLSPTIGSFFTCKVDNYR--LRIQVWDTAGQERFRAMAPMYYRKSNAAILVYDITSLESFDDMKSWVQELQKD--GDLAMCVFGNKCDLQREVDNNLALQS------------------IGARHFQVSA----LSSEG---------------------LKLEKL--------
>BrFl_RabX1
-------------------------SGVGKTSVVIRYVGKLFSKHVSPTIGSFFTFKVDDYR--VKLQLWDTAGQERFRSMAPMYYRKANAALLVYDITCRESFENIQSWVDELKKE--GTIIMCVIGNKTDLRREVTREKAEQS------------------INALYYETSA----LTNDG--------------------------K--------
>SaKo_RabX1
------------MRSIEAKVVVLGSQGVGKTSVVLRYVSKHFSQKVTPTIGSFFTIKIDEHR--VKLQLWDTAGQERFRSMAPMYYRKANAALLVYDITVPDTFNAIKSWVDELQRD--EGIILCVLGNKCDLHRQVSKEEGQDS------------------IGALFFETSA----LTNEG-----------------------------------
>StPu_RabX1
------------MKALEAKVVILGNEGVGKTSIVVRYVGKIFSNQVSPTVGSFFTFKVDNHR--VKLHLWDTAGQERFKAMAPMYYRKANAAFIVYDITDSKTFENMKFWAEELEQD--GPIVMCILGNKSDLHRQVSSEEGLHS------------------IGALFFETSA----LKDEG-----------------------------------
>TrAd_RabX1
---------------------------VGKSSIVLRYLKRRNPLACNSTIGSFFTNIVDNIK--FHLQIWDTAGQERFRSMTPLYYRKAQAAIIVYDITDSSTFEATKGWIEELHKS--DKLILGIVGNKSDLQRVVSKEDGLED------------------NSAIYMETSA----ATGEG----------------------KARNL--------
>PhCh_RabX1
--------------------------GVGKTSLLYRYTQNKFPKNTTSTTGLFISKKVNGIR--IRLQLWDTAGQERFRSMAPMYYRGAHAALLMYDITNAASFEDIRGWLEELKSS--PDLIIYIVGSKADL-RR--RQVT--D------------------L--------A--------R-----------------------------------
>PhBl_RabX1
---------------------------VGKTSLVTRYISKTFSPNSTSTIGSFMTKKVDNCK--VRLQIWDTAGQERFRAMAPMYYRGAQAALLVYDITSHESFREMHSWIEELKRN--EELVIVVVANKLDM-AT-RREVQLE---------------------------------DAREY-----------------------------------
>DrMe_RabX1
------------MRGIEGKVLVLGSRGVGKTRLVIRYIKNTLKESEVPTIASFFTCNLDEVK--IKLQIWDTAGQERYRAVAPMYYRNANAAILVFDLTQYKTFTEIKSWIQELHRQ--DPMILTLVGNKMDMQRAVSREEAFVS------------------IGATYFETST----ETDQGSTAQGLVRLADEGSHTVAALARSSGNAEGED-V--
>MuCi_RabX1
-------MYGSSASTLEAKVVVLGSQGVGKTSLVVRYIDKTFSPNSTSTIGSFMTKKVDNCK--VRLQIWDTAGQERFRAMAPMYYRGAQAALLVYDITSQESFEELSSWIEELKRT--EDLVIVVAANKLDLTREVSYDDAQKR------------------VETLLYEVSA----KEDDGDIFIHIARVLVEHYHQGYYQVQDHQVQNH------
>AmQu_RabX1
------------MKSIEGKVVILGAQGVGKTSLVVRNMGGVFSENVSPTIGSFFSLQLAGFR--IKLQVWDTAGQERFRSMAPMYYRKANAAMIVYDITNEKTFDEAKLWVNEVQSD--LPMALSIVGNKTDLNRQVSMNKGTTS------------------LGAMFTETSA----AENIG-----VKEAFLKVAQGITELYNNNLLMSTTI----
>FrCy_RabX1
SYISSFVTFYFLYPSTTIQVVMLGETFTGKTSLVLRFAEGYYDSSRNPTVGFFITKRVQGMT--AKIQIWDTAGQEQFKRLAPMYYKTAAAAIICYDVTSPKSFETLEYWMNELQQP--AGIVIAMCATKCDLNPDTSQAEA--Q------------------TGAMFMTTSS----KTNSNLNNNILSNAGSPSSISRTSINNDTNNGSSSLP---
>MeLp_RabX1
----------------EAKVVILGMQGVGKTSIVHRYTTGSFSYSLASTIGSFCTKKVDGCK--VRLQIWDTAGQERFRSMAPMYYRGANAAILVYDITNQSSFEDIQNWLHELSAS--PELVIQIVGSKADLDRSVELEVAYQE------------------WTESF---PFTNHAQSNSRFLVVTRRLVMRKAEIEEIRLRKNHHDRNQNGTCC-
>UsMa_RabX1
----------------EAKVVILGSQGVGKTSLVHRYTSGQFIASTPSTIGSFLTKKVDGVK--VRLQLWDTAGQERFRSMAPMYYRGSHAAVIVYDITSMSSFMDIRTWIEELKKT--TDLVIHIVGAKLDLSRQVELEFARDS------------------WLELYQMQAPLGFSTSGSNSDGSPGSPTRASSRLSGLGTTGIVPAAPPA--ACG
>EmHu_RabX1
-----------MSSKQDAKVVILGASGCGKTCLSLRFVKDQFISYTASTIGSFLVKEIGSQK--ITLQIWDTAGQERFRSMAPLYYRGALAAILVFSLCDAQSFERLKEWVKELSAE--EPLVLAIAANKSDL-RAVPVEAAQAS------------------IGAVLFETSA----KEDVGLVRLRPPGGAAGDGSSTISLPEGDGGTRSK--CC-
>AuAn_RabX1_2
-------MAELSQKNYEFKIVLLGDRGVGKTCLVLRFIEGLYNSRQQSTIGFFLTKKAQGDA--CKIQIWDTAGQERFRAMAPMYYRNAAAAIVCFDVTDESTFNTMKDWVEELKTV--DKLVIAIACNKADL-RQVSRARAEQS------------------ISAIVLDTSA----KENFGSTPGAPRGGGGGPGGRGLSLAARAAGFRDDQQCC-
>AuAn_RabX1
----------------EIKTVVVGDTDAGKTSLSERFCYGDSPMSASPTIGSFLQKRVQDEHGGVALQLWDTAGQERFRSMAPMYYRGATAAIIVFDSSKEFAWDAIKTWQKDLLTE--PGVIIGVAGNKMDMAPGFDLDACRTD------------------WGASLHLTSA----LTGEGAKRSASIVAAQQKHADSLHVTASDNIPKGSS-CCS
>PhCa_RabX1
----------MEDVGLDRKLVIIGPTDVGKTSITMRYCHGSFSTPTSATIGSFLQKRVGDDTGALTLQIWDTAGQERFRSMAPMYYRNAKAAILVFDLQNEASFEKIKEWLQDLQHG--DDIVLAVVGNKSDVDFDFSKAQQ--E------------------IGALVFRTSA----KSGEGSRTYSSAGAGAHNYGGQSPVILSGNKASKGG-CC-
>PhRa_RabX1
----------MEDVGLDRKLVIIGPTDVGKTSITMRYCHGSFSTPTSATIGSFLQKRVGDDAGALTLQIWDTAGQERFRSMAPMYYRNAKAAILVFDLQSEASFDKIKEWLQDLQHG--DDIVLAVVGNKSDVDFDFAKAQQ--E------------------IGALVFRTSA----KSGEGSRAGSAAGAGSYGYGGQSPVILSGGKSSKGG-CC-
>PhIn_RabX1
----------MEDVGLDRKLVIIGPTDVGKTSITMRYCHGSFSTPTSATIGSFLQKRVGDDSGTLTLQIWDTAGQERFRSMAPMYYRNAKAAILVFDLQSEASFEKIKEWLQDLQHG--DDIVLAVVGNKSDVNFDFAKAQQ--E------------------IGALVFRTSA----KTGEGSRAGSAAGAGSYGYGGQSPVILSGNKSSKGG-CC-
>CiIn_RabX1
----------------------------------MRYSRKIFVETSTPTIGAYFEAIVGDQK--LKLKIWDTAGQERFKSMIPMYYRNSKAALIVFDITDSDSFVAAQKWATELHQE--DKLILFLIGNKSDLSRKVKQSEANAM------------------IGGHFREVSA----YSNEGGQVTPTNDSLVSSQYPPIEFKENEAEKNT---CCT
>AmQu_RabX1_2
----MATRSTSRDTGNKIKVILVGESGVGKTSIYKLYEYGTVEVAWPPTLGYTNVVNVGNTHQTVELEMADTGGSEQFRSIATQYYRNADIAFLVYDITDSNSVQHIEDWVEDIKEE--NNIKIVLIGNKLDMARKIKQEDMSSA------------------RDMFFIEMSA---KNADHRVTAPNNPSSDHSHNPSATDLSDGKQKVEQK--KCC
>CaOw_RabX1
QQQGGGRAL-------EAKVVILGSQGVGKTSLVLRYVQGTYAADITSTIGSFMTRKVDRCQ--VRMQIWDTAGQERFRSMAPMYYRGANAALLVYDITDEQTFDDIKSWVKELQHD--SDIVLVLVGNKSDMQRKVSGETAAIE------------------INALFFETSA----KADSGLRTGSDEGDSNVGFGAGSATVRPGAGQAGQPTCCS
>ApMe_RabX1
------------MKILEGKVVALGSQGVGKTSIIMRYIGKSCNEHLNPTIGSFFTCKVENAR--IMLRVWDTAGQERFKSMAPMYYRNANAAMLVFDLTQYNTFAAMKRWVTELRRE--EVMTLVVIGNKSDLERQVDAEEGRVK------------------IGASYHETSV----LQNEGRIYDMLSTPIIEESAQNLNIAHGMQERPYA--CC-
>AnGa_RabX1
------------MKAIEAKIVVLGSQGVGKTSLVVRYVSNVYTKEISPTIGSFFTCKLEDFK--VKMQVWDTAGQERFKAMAPLYYRNANAALLVFDLTQYNSFNEIKGWVQELQRQ--EPMVLSLVGNKLDLKRAVSREEAMLS------------------IGGNYFETSA----LHDQGDVCSSLKRYENGVVQMGIPVENDSIIAHGDEQCCY
>YaLi_RabX1
------------MESMDAKIVLLGAQGVGKTCFVTRYVNNKFQAGQASTIGSFSRKRVNDTT--VRLQIWDTAGQERFRSMAPIYYRSASCGILCYDVTSRASFDAMHLWLLELKQS--SDIIIHIVGTKVDLDEPSLREVPFEE------------------YASEWLQDSA----KDDEGEADEQQKHNSQRQRQSVVYLHTDEDEQKSS--CC-
>SaSp_Rabx1
------------MDSIEAKVVLVGSQDVGKTSLVVRYVNNDFSEKVSSTVGSFFKHKAGKHT--IKLQIWDTAGEERFHSMLPMYYRGASAALLVYDVTNPKSLDDALDWINELRDS--EHLILCLVANKMDLEGCDAIEEGRRE------------------NDALFHQTSA----KTGSGELIGLTGEETPSPNQGTVNVNETTEQKKQ---CC-
>MoBr_RabX1
----------------EAKIVLLGAQSVGKTSLVLRYVDDAFEDAVSSTIGSFFTHKVDGCR--VKLQLWDTAGQERFRSMAPMYYRGSSAALIVYDVTTPKSLDEVKGWMAELQRD--TSTVMCICANKVDLDDAHLVEKGRSQ------------------TNAIFFETSA----KTGAGELISSKRLTPAADQADAIKLAQVSDNTEKKG-CC-
>CaEl_RabX1
-----------HEQTIKAKVVVLGDSGVGKTSIIYRHRYGAHYRPVNATIGSFVSFDDYRDREDVRLQVWDTAGQERFRCMVPMYMRNADAALIVYDVTDRNTFEDVEKWLKDLDRG--TEANVYLIGNKTDLKREVTEAEGKAK------------------INAKFFELSN---DQPNLFELSDDVLQSRQESSEKKTDLQPNIQLKIQKSKCCL
>CaBr_RabX1
-----------HEQAIKAKVVVLGDSGVGKTSIIYRHRYGAHYRPVNATIGSFVSFD---ARDDVRLQVWDTAGQERFRCMVPMYMRNAEAALIVYDVTDRSTFEDVEKWLKDLDRG--TEANVFLIANKTDL-EK--REVSRIY------------------S-------------NKFKFELAEDVLQSRQQTSEKKQELTPNIQLKSRKSKCCL
>GiZe_RabX1
------------MSSLEAKIVVLGAQGVGKTSLVMRYCKGAFPAQITSTVGSFLTKRDSDSDTVVRLQIWDTAGQERFRSISRLYYRGANACILCYSITDAQSFADMGVWLMELRRP--HDVVLHVVGTKADIREPSARQVPFEA------------------YNLAPGVGSTPPPTATPYHIAGADPRGSFRVGRDRRSWLFQTNPEARKETKCC-
>BoFu_RabX1
-----------MSTSLEAKIVVLGAQGVGKTSLLFRYIKNQFPKITTSSVGSFLTKRDAESDTIVRLQIWDTAGQERFRSISRLYYRGANACILCYSITSQTSFTEMSVWLTELRRP--ADIILHVVGTKADLKDPSAREVPFEA------------------YNVTSISGSTPPATALGERIEGQTGYFDGIMRPGGSFRVGRERRDEEGGEVCC-
>MyFi_RabX1
-----MASSSATSSSLEAKIVVLGAQGVGKTSLVHRFVKNTWHSKAQSTVGSFLTTRDPESGTNIRLQIWDTAGQERFRSISRLYYRGANAAILCYDVTSKRSFEEMGSWLQELREG--IEMILHIVGTKSDQEDPTRREVPFEG------------------YQLYPAA-IA-PASKEQAGMLEEGGSFRVGHGDKRKSWLQDEVHKGMRKGRCC-
>AjDe_RabX1
-----------MSSSLEAKIVVLGAQGVGKTSLVQRYVKNSFPATTTSTVGSFVTKRDTTSDTVVRLQIWDTAGQERFRSISRLYYRGANAGLLCYDITDESSFQEMAGWLVELKQG--EDIVIHVVGTKSDIDDPNLRKVPFEA------------------YQLYPSQ-ASTPPPSSGLGEVFRVITRKLVEQRNKSLDADRDGNNSVRGGTCC-
>AsOr_RabX1
-----------MSSSLEAKIVILGSQGVGKTSLVQRYVKNAFPVGTASTVGSFVTKRDSSSDTIVRLQIWDTAGQERFRSISKLYYRGANACLLCYDITDEQSFLEMTGWLLELKKG--DEVVIHVVGTKSDILDPLRRAVPFEA------------------YQLYPSQ-ASTPPPTAGVSTRKLVEQRNKQLGITSGRTLEGNGSFRLGHGDCC-
>AsGo_RabX1
-----------MSSSLEAKIVVLGSQGVGKTSLVQRYVKNAFPATITSTVGSFITKRDTTSDTVVRLQIWDTAGQERFRSISRLYYRGANACLLCYDITDEQSFHEMTGWLLELKNH--GDIVIHVVGTKSDILDPSRRRVPFEA------------------YQLYPSRASTPPPTATMGSTRKLVEQRNKREAGNIGNSLDGSGSFRLGHGDCC-
>NaGr_RabX1
---------MSRRNEQTHKVVLLGDSGVGKTCILCRYNHGKF-KSQSPTIGATFSTRRLKVDGEISLQLWDTAGQERFKSMLPMYYRGAACAVVCFDSMRKQTAENVKNWVKDLQHHADEEILVVINCTKTDLLRETPEWRTFIK-------------------NYI-RDTSR---NRSTLEKKLIDCNRRRRRQEFGYLSLNGDIISTTSSSYCCS
>NaGr_Rab5_2
----MISSSKTPPKFVSYKLILLGSSSTGKTNLVLRFVRGYF-EHEESTIGAFLTQTVPLEDRVVKFEIWDTSGQERYKSLPAMYFRGAYAALVVYDITDAESFIQAQKWVTLV-QQGNSTLVIALAGNNAHLKRQVETFEAKAYAEKHSLIFMETSANTAQNVNEIFTALARKMPVDTS-INGLALQYTTTENCSDEKIILDEKRFDKRGN--CML
>HeRo_Rab24
-MTSYKREVTTVPLGE--KVAIMGQFYSGKTCLNQRIIRGVDDRAYEATIGAYGTKFMEVGDFKIKLGIWDTAGSERFLAISRNYYRNSGAIIVCYDITSLESYNKAVEWWKKL-LE-EKDSLLYLCGNKKDLELKYNRRVDFHD-----AKFFETSSKTGEGVVELMTEIAKLIEKKKRLG---------EIEPDRLVLEHERMKMKK-----ACR
>MoTe_Rab24
RPRTRGSKSRKHNKILDCKVILLGKWSVGKTSLVTRFLHERFSAQYQNTIGAFGAKQLQSNGKIIVLGIWDTAGSEKFQALTRLYYRDAKAAIVCYDITDADSFERSKSWIADL-LE-SENCKIYLCGTKLDLEDRTKRELDFHD-----CVLFETSSKLDIKIAELFQKIADDFVINNKDV----------KLKDIVKLDTISRRNLNNTHQ----
>NeVe_Rab24_2
----------------YLKVVLLGKVNSGKTCLVTRYITRAFSEETPSTIGAFCRKDLYIQGKNLSLAIWDTAGAERYQAMSAMYYRSARAAILCYDLTDSTSFDKAKFWVDQL-KA-APECKIYLCGTKLDLEALQTREVQTRA-----VDTFETSSKRGTNVDKVFEKIAE-------DF-----------------------------------
>BrFl_Rab24
----------MAGSRVDCKVVLLGKAYGGKTSLVERYLHDRFEMPYQNTIGAFGAKRVEVDGKIVTLGIWDTAGSERYEAMSKIYYRGAKAAVVCYDLTDDGSFERAKFWVKEL-ND-NEACRVYLCGTKLDLENRKARRVDYHM-----TEVIETSSKTGFNVNYL-------------RK-----------------------------------
>NeVe_Rab24_partial
-------MQSALSSSNEIKVVLLGKQNGGKSCLLIRYLHDKY-SKVSTTIGGYGSRSVLVDCTNVTLGIWDTAGSEKYNAMSRVYYRGAVAALVCYDLTDATSFDRVRYWVNEL-KS-H-----------------------------------------------------E-------EV-----------------------------------
>StPu_Rab24
----------MSGSRVDLKVVLLGKEYGGKTSLVERYLHDRFDVPYQNTIGAFGAKKVDVYDRTVTMGVWDTAGSERYEAMSRIYYRGAKAAIVCYDLTDELSFGKARFWVEEL-LK-N--------------EEVNAKLVT--------------------------------------CH-------------------LL--------------
>GaGa_Rab24
CRPRSVSRTSTPLCPP------LGPT-------------VPP-LPLQ-TIGAFVAKVLSVGEQTVTLGIWDTAGSERYEAMSRIYYRGARAAVVCYDLTNSSSFQRAKFWVNEL-QN-CEGCRIYLCGTKSDLEDRRKRDVDFHD-----VELFETSSKTGQNVDELFQKVAEYVHFTAFQE-----------MTEEKGVDLGQKSSSYLYS--CCH
>XeLa_Rab24
----------MSGQRVDVKVVMLGKESVGKTSLVERYVHHRF-GPYQNTIGAFVAKTMYVDGRSLTLGIWDTAGSERYEAMSRIYYRGAKAAIVCYDLTDASSFDRVRFWVNEL-QN-FEHCRIYICGTKSDLNDKSLRQVDFHD-----VQVCETSSKTGQSVDELFQKVAECVNFNSMHG-----------PTEAKGVDLNQKRNSTMYS--CCH
>MuMu_Rab24
----------MSGQRVDVKVVMLGKEYVGKTSLVERYVHDRF-GPYQNTIGAFVAKVMCVGDRTVTLGIWDTAGSERYEAMSRIYYRGAKAAIVCYDLTDSSSFERAKFWVKEL-RS-LEGCQIYLCGTKSDLEDRRRRRVDFHD-----VQLFETSSKTGQSVDELFQKVAEYVSVAAFQV-----------MTEDKGVDLSQKANPYFYS--CCH
>HoSa_Rab24
----------MSGQRVDVKVVMLGKEYVGKTSLVERYVHDRF-GPYQNTIGAFVAKVMSVGDRTVTLGIWDTAGSERYEAMSRIYYRGAKAAIVCYDLTDSSSFERAKFWVKEL-RS-LEGCQIYLCGTKSDLEDRRRRRVDFHD-----VQLFETSSKTGQSVDELFQKVAEYVSVAAFQV-----------MTEDKGVDLGQKPNPYFYS--CCH
>ApMe_Rab24
------------MNRVDLKVVLLGNAAVGKTSLVERFVNERFSLSYQNTIGAFAAKQMQVNGKRLIMGIWDTAGSEKYDAMSRIYYRSAKAAVICYDITKSNTFQRAKFWVREL-RS-VEGCKIYICATKNDI--LEHGAVPSSV-----VKFFITSSKTGENVAELFNEIAQFVSDPNNIE------------KIEETIEITNESTTKATY--CCH
>LoGi_Rab24
----------MSGSKVDVKVVLLGKSYAGKTCLVERYIHERYDVPYHNTIGAFGAKKVTVNGKSVVLGIWDTAGSERYESMSRIYYRNAKAAVLCFDLTDKSSFDRVRFWIGEL-QD-HENCKIYLCGTKKDIDDSSHRSVNERE-----AELYETSSKTGENIRELFTKVAQYLENLKPEE-------------KADSFNLEKKGKFP-----CCS
>HyMa_Rab24
----------------DLKVVLLGKEYGGKTSLVERFLYSRFTIPYQNTIGAFGAKSMTVQGKSVTLGLWDTAGSERYEAMSRIYYRGAKAAVVCFDLTDRSSWERAKFWVDEV-RL-HPTCKVYLCGTKLDLVDEKNRPIDYYD-----TKSFETSSKTGENIDELFNQIVSY---LDLQPINKLTQNNLQVLVDQDIVKIEQKTQDDK----CCF
>AmQu_Rab24_2
-----------MAGKVDLKVVLLGKEYGGKTSLVERYIHGKFQAPYQSTIGAFGAKKVTVNGESVTLGIWDTAGSERYESMSRIYYRGAKSAIVCFDLTDPSSFERAKFWVNEL-KQ-TEDCVIYLCGTKYDLDNKKARKVDASS-----AKYVETSAKTGYNIDYLFMMIAEDFVNVTRNK-------VQANKDEDSSVALRLEQPPMNREK-CC-
>TrAd_Rab24_2
-----------MGSKIDAKIVLLGREYAGKTCLVERYLHGKASTPYQNTIGAFGAKKVSVAGRAITLGIWDTAGSERYKAMSRIYYRGAKGAVVCFDLTDSASFGVAREWIDEL-KS-CEACKVYLCGTKKDLSGDKARAVSHSD-----IKAFETSSVTGESVGKF--YIVQ--SFMAYIC-------------------LI-----------QCL
>NeVe_Rab24
-----------TFNFVESKVVLLGRNFSGKTCLLERYLHDRF-GTSEATIGAYGTKTVTVRNTRVTLGIWDTAGSERYDAMSRIYYRGAKAAVICFDLTEEESFLRAKYWVNEL-HT-YSSCRIYLCGTKFDLGKKKSRAVDAWV-----VKLFETSSMTGRDVERLFFCVADCGKEEYPQV--------EENDKELSKVKLEEPKNKRRN---CCS
>NeVe_Rab24_3
-----------MGSKVDVKVVLLGKEYSGKTSLVERYLHHRFNCPYQNTIGAFGANKVTVGNKCVTLGIWDTAGSERYEAMSRIYYRGAKGAVVCYDLTDRTSFDRAKFWVNEL-KT-YSNCKIYLCGTKCDIHDKKLRKVDYHM-----TKVFETSSKTGHNVDEVFYEIAQYTKEEDFAK----------NAEEDHILQLQDSPQKHSQ---CCR
>CaOw_Rab24_3
-----------MTAKVDLKVVLLGREASGKTCLVDRYLHDRF-GVNQATVGAFGAKKLQIGGHTITMGIWDTAGSERYEAMSRIYYRGAKAAITCFDVMDPTSFERLKFWVNEL-RN-NEHCKLYICGTKVDIEGNRSGRVDVHS-----VRYFDTSSKTGQGIQELFTAIAEDFIQSESKT--------RTLAADGATVPLARRGRSAEPAGGCCA
>CaTe_Rab24
-----------GPDKVDLKVVLLGREYSGKTALAHRYLLQKFHMNYQTTVGAYGARKFEVDKQTIFMGLWDTAGSERYECMSHVYYHGAWAALVCFELIDRESWLRARHWANEVMTR-GEGCKIYLIGTKADLEPGTPRKIEYAT-----AKYIETSSKTGQNVEEMYCMIAEYVADMAKKT---------------------------KGEN----
>TrAd_Rab24
-----------MDEVHTTKVVLLGRTGSGKTSLIVRYISSVFSENVKPTIGAFSKKTVQLIHGERKLAIWDTAGDERYESMAPLYYRNSSAAIICFDLADRQSYNKVDFWVKELVEK-VQNCKLYICGTKTDLGGPLKRAVGPTE-----VKFVETSSKSNYGIDDLFKLVAADFAGFTLCE----------APPIEDSLRLQEPNQTDVNEKSCCF
>CaOw_Rab24
-----------KKSRVDLKIILLGTSGAGKTSLTNRYIHDEF-SNTESTIGASFALKS---WKRFKLGIWDTAGQEKYAALGSFYSRNAGAAILVYDPTSKASFDELPRYVKILESA-EPNCVVTLVASKSDLSHPTLRAVSESD-------YFETSSMTGKNVLPLFESIAL-------TCSATPSSAATTNTPANDRIRLHDAPSGAQANKACCS
>CoSp_Rab24
------------MAKVDLKVVLLGQQSVGKSCLVDRYINSIFENTPKNTIGAFAAKKIKVHSGRVSLGIWDTAGAERFESLSRMYYNGAKAAILCFDPCDRKSFDKLKFWVEEV-RE-TPDCRIYIALTKCDQELPAVGTAQP-D-----P----DSINGGDSSTMSRQFSAALTSTSGRREVPRYGAPRVFVTSAKQGIGVHWPQDQRPSSPTCC-
>HoSa_Rab20
------------MRKPDSKIVLLGDMNVGKTSLLQRYMERRF-PDTVSTVGAFYLKQS------YNISIWDTAGREQFHGLGSMYCRGAAAIILTYDVNHRQSLVELEDRFLGLTDT-AKDCLFAIVGNKVDL-TEEGALAGQEK-----E---ECSPNAGDRVSPRAPKQVQEDAVALYKKLVVPMILQQRAERPSHTVDISSHKPPKRTRSGCCA
>MuMu_Rab20
------------MRKPDGKIVLLGDMNVGKTSLLQRYMERRF-PDTVSTVGAFYLKQS------FNISIWDTAGREQFHGLGSLYCRGAAAIILTYDVNHPQSLFELEDRFLGLTET-ANDCLFAIVGNKVDLTSERDTEGGEKE-----G---PASGKVGSCVSTKVPKQVQEDAVALYKKLVVPMIMRQRAEESDQTVDIACKTPKQTRSG-CCA
>GaGa_Rab20
------------MKKPDGKVVLLGDMNVGKTSLLHRYMERRF-QDTVSTVGAFYLKQP------YNISIWDTAGREQFHGLGSMYCRGAAAVILTYDVNSLQSLVELEDKFLALTDS-AADCIFAIVGNKVDLSDDCASPPDENR-----PEKAGCSSKVRKQVRVE-DAIALKKILKYKMLMVVPIIIRQKAEGPPQTVDITDYKPAKRTKSGCCA
>XeLa_Rab20
------------MKKPDLKVVLLGDMNVGKTSLLHRYMERRF-QDTVSTVGAFYLKQP------YNISIWDTAGREQFHGLGSMYCRAASAVILTYDVSNMQSLLELEDRFLGLTDT-ADDCIFAVVGNKIDLTEDYNSDSDIEG-----ER-PRTSSKIRRQVNLE-DAFALKRIMKYKMLMVIPLIVKKKASGLDETVNLAQSKPNKSKSR-CCK
>TrAd_Rab20
----------------DVKIVIMGESGVGKTSFIGRYLKGTF-SVQPHTMGAFSMQKH------YNAAIWDTAGEERYGRLTSFYCRGASGVIIAYDITSKKSFDTLKERFIPLLDE-NTHVLVAVVGTKKDLIDTAGREVSQED-----GKTFETSSKAGINVKEVFKFLLS-----NLLP-----------------LDDS--------------
>BrFl_Rab20
-----------------MKVVIMGDFAIGKTALLQRYISGAF-QDTTSTIGSFMLKQP------YNIAIWDTAGNERYSGLTTFYVRGASAAILAYDISDRRTFDILQERFLPILDG-ADGCLITVVGTKLDLVTEETRQVKQEE-----AERFETSAKTGHSVEELFSAMFG-------IC-LPLDKAPKTPKRNNSTVDLEAPSSSRVPVGECCN
>CaTe_Rab20
----------------DLKVVIMGAASVGKTTIIHRYIEKRF-QETISTIGSFSLKQP------YNIALWDTAGEERFSGLSSFYCRGAGAAILAYDLTSDDSFHALRARFKGLLEA-ADDCLVVVVGTKLDMVTEENRAVPPQD-----AKAFETSSLSGHNVDRLFEYIFQ-------HC----------LPVNESGQAIAEPKNRKRSGT----
>AmQu_Rab20
------------MALSDIKVIILGDTNVGKTCLIQRYLTGEF-AETVTSIGSLALKKE------WNIALWDTAGEEKYASLSSFYCRGAHVAILAIDLTKKSSLEKLEQVFIPLLEE-QPTCFTVVVGTKLDLINSKGREIGSSE-----GKSFETSSKTGAGVTDLFQYIER-------IV-LIQLQKSGVTPGGGDSSRLDNPPPQPSQSG-CCN
>SaKo_Rab20
------MATAVPKRKADLKVVIMGDSSIGKTTLIHRYLDGKF-TDVSTTIGSFFLKQP------YNVAIWDTAGEEKFSTLSSFYCRNASAAILAYDICDRETFDSLQTRHLPLLEA-AKNCLAVAVGTKLDLVSPTSRQVSNDA-----GEQFETSSLTGENIDNVFLYIFS-----TLLPEGNAIDPNAGRKRPSGVVDLDGSPPPPMGTRQCC-
>LoGi_Rab20
---------MSGKRKPDLKVIIMGDYAVGKTSLVCRYIEDKF-IKHEPTIGAFFLKQP------YNVAVWDTAGDERYTGLSHFYCRNAGAAILAYDMSNPQTFESLWARFMPLLNS-SEKCLKIVVGTKMDLIPPEERDITLEE-----GRKFETSSKDGSHVSEVFECIFQ------YCL-PLSGDQRSKFGLSTSTVDLYEKEPKRATAKKCC-
>StPu_Rab20
------MAGPTEKKKADVKVVIVGDATVGKTTFIRRYMDGVF-ENPGQTVGCFFLKQN------SNVALWDTAGEERFSGLSSFYCRDASAAIIAYDVTRRSTFELLQERYIPLLES-AEDCLLCVTGMKSDLVNSNTRQVAQGE-----AKEFETSSKTGVNVDEVFEYIFT--SILPRTG--------ENVPQKKDTVDMSGDSERSKEALKCCN
>NeVe_Rab20
------MQKPPGKKKADLKIVILGEASVGKTSLIQRYIDRVF-EDKLSTIGSFFLKQP------YNVAIWDTAGEEKYAGLSSFYCRGASAAIVAYDITKESSLKVLNDRHLHLLQA-APNCLVVIVGCKKDLVTDDTREITEAA-----GMEFETSSKTGDGVDNVFEFILS-------TCPLDDAETASKSLRRPTGVNMEGGGATVEKKK-CC-
>EmHu_Rab24
------------MEVVDLKLVLLGQPGVGKTCLVYRYLYNTF-GETISTIGSFAMKKIES-NGRCNLGIWDTAGQERFDSLSSFYCRGARAAIICFDLTDRASFECLQKWVKKVLDE-APGCHICIVGTKLDLAGRYGRAVSEEE-----VDVFEVSSKAGTGIGEIFEAVVQ-------HF----HSRGASGGAGHGGLSVSGVQAREGGG--CC-
>HyMa_Rab24_4
-----------QKQKADKKVVILGSAEVGKTCLIRRYIENTY-KDISSTIGSFFLKQW----GNKNIALWDTAGQEVFSGLTNFYCRGAHAVILCYSLVDRASFNDIDTRHKRLLDT-VENCIIVLVGTKMDLDNKINKDLTKRA-----VLVFETSSKENIQIKELFEFVFE---TLEPET-----CLLSEPYTPKGVITLNSPKVVTKKK--CC-
>HyMa_Rab24_2
-----------QKQKVDKKVIILGNAKVGKSCLINRYMNETF-ENARSTIGCYFSKQW----GKKNIAVWDTGGEERFNALTSFYCRYAHAAILCYCLNDRLSFDAIDTIHVPLLSS-AENCLIVLVGTKLDLNTSTVKNSNLRA-----VLVFETSSKENIQVHELFEFVFNLVSETELNP-----------DAPEETVTLEVSRLNELKKK-CC-
>HyMa_Rab24_3
-----------QRQKADKKVVILGNSKVGKSCLINRYMNKTF-ENTISTIGCHFLKQW----GEKNIAVWDTGGQEKFNAINSFYCRYAHAVILCYCLNDRSSFEAIDTNFIPLLSS-VENCLIVLAGTKLDLNTSTVDNSNQRA-----VLVFETSAKENIQVQELFEFVFK-ILVTETCC-------ELEPNNPLETVTLE--------------
>GuTh_Rab22
------------------------ESSVGKSSLVLRFVQGQFIENSLPTVGAFLTQTLHVDG--MKLEIWDTAGQEKFAALAPLYYHGAHVALLVFDITEEGSFGKAKFWVGEMQQH-GNGVKIVLVGNKSDLRRAVSEKEAQDG-----FPYFEVSAKTGQNVQEMFVKAAV---------DQPKDRRKVASSSASGTVNLQSGDGHDFSQSTCCT
>OrSa_Rab22_2
LSHRSSCNLRASGTDLRVKLVLLGDSGVGKSCIVLRFVRGQFDPTSKVTVGSFLSQTLALEDS-VKFEIWDTAGQERYAALAPLYYRGAGAAIVVYDITSSESFNKAQYWVKELQKH-GSDMIMALVGNKADLNRSVSSQDAQET-----MFFIETSAKTADNINQLFEEIAK--------------------------------LPRP--------
>OrSa_Rab22
LNNISNDNSATDSKDLRAKLVLLGDSGVGKSCIVLRFVRGQFDPTSKVTVGSFLSQTLALEDS-VKFEIWDTAGQERYAALAPLYYRGAAAAVVVYDITSPESFSKAQYWVKELQKH-GSDIIMVLVGNKADLNRHVSSQEAQEN-----MVFIETSAKTADNINQVFEEIAK--------------------------------LPRPTAS-----
>ArTh_Rab22
GLSNSENAVPADAKNLRVKLVLLGDSGVGKSCIVLRFVRGQFDATSKVTVGSFLSQTIALQDS-VKFEIWDTAGQERYSALAPLYYRGAGVAVIVYDITSPESFKKAQYWVKELQKH-GSDIVMALVGNKADLKREVPTEDGMEG-----MFFIETSAKTADNINQLFEEIGK--------------------------------LPRP--------
>ArTh_Rab22_5
GLSNSENAVPADAKNLRVKLVLLGDSGVGKSCIVLRFVRGQFDATSKVTVGSFLSQTIALQDS-VKFEIWDTAGQERYSALAPLYYRGAGVAVIVYDITSPESFKKAQYWVKELQKH-GSDIVMALVGNKADLKREVPTEDGMEG-----MFFIETSAKTADNINQLFE--CT--------------------------------------------
>ToGo_Rab22
NAGGSLDDGFSERLNLEAKIVLLGDSGVGKSSLALRFCRGRFPQYHEVTIGAFLQQTIRVGDDGLKLYIWDTGGQERFRAMAPLYYRDAAGAVVVYDVTNPASMDAVRFWVEELKQR-GPNCCIAVAANKSDSVEAERRAEMKKG-----MLFVECSAKTGCNVGLLFEQLAK------------------------VFEQLKQSMMEL--------
>PlBe_Rab22
TTKNINVLTSSGGQQKKVKVVLLGDSGVGKSSIALYLCHGRFSDSHQVTIGAFLHHTIHLKNG-MKLHIWDTGGQERFRAMAPLYYRDAYGAIVVYDSNNVDSFNSLKYWINEIKSS-GPNCCIMVVANKKDLPQKINSEMVMKH-----VSFIECSAKTGENIKTLFERLGM--------------------------------------------
>PlFa_Rab22
STKNINIVTSPAQQQKKVKIVLLGDSGVGKSSIALYLCHGRFSEKHQVTIGAFLHHNIELKNG-MKLHIWDTGGQERFRSMAPLYYRDAYGAVVVYDSNNVESFDSLKYWINEIKSN-GPNCCIMVVANKKDLPQKLNSEMVMKN-----VSFIECSAKTGENITTLFEKLAS-------------------IYSRFKEVLYY---NNP--------
>CoSp_Rab22
----------------RIKLVLLGDSGVGKSCLVLRYVRGQFDANSKVTVGAFMSHSVHLPDG-VKFEIWDTAGQERYASLAPLYYRGASAAAVVYDITSGESFQKAKHWVSELQKN-ASNIAIILVGNKSDLQREVTTETGQES-----MLFIETSAKTAANVAAIFDTVAM-----------------LASNGGASQLPTAPVTASS--------
>ChSp_Rab22
----------------RCKLVLLGDSGVGKSCIVQRQCRGTFNPASSATVGAFLAHTLALPSG-IKFEIWDTAGQERYESLAPLYYRGATAAAVVYDVGSERSFRRAAHWVAELARN-SATPLLVLVGNKSDLERAVGGEEAAAG-----MLHIETSAKTGSNVAALFELIAE-------------------------------VAAPA-----A--
>OsSp_Rab22
----------------RVKLVLLGASAAGKTALSARYVRDDFLPECKATVGAFASHAVRLEPEDCKFEIWDTAGQERYQSLAPLYYRGATAALIVFDVTSEESFERARYWAEELSRH-GDACRTLLVGNKSDLRVENVVESAEAG----MVGYVETSAKENVGVREAFE-LVA--------------------------------------------
>OsLu_Rab22
-----------------VKLVLLGASGAGKTALSTRFVRGTFDENASATVGAFASTTRALDDARIKFEIWDTAGQERYASLAPLYYRGATAAMIAFDARDGASFERARYWAEELRKH-GDRCRVLLVGNKIDAERATAREACEAG----MAAYRETSAKTGEGVQEAFEDVAR-------------VMTREMSAREDATVVDA--------------
>MoBr_Rab22
------------MAFQNVKLCLLGDAGCGKSSLAQLYVYGSCPPRLEPTIGSFLTKMITLDN--LKLSIWDTAGQEKYRGLAPMYYRDAEAAVIVYDITKASTFQNVRSWVSELTAI-NPQLALAIAGNKADLQRQVAYQDASKG-----AIFFETSAIQGINVHELFDQLAV------------------------------WNEALACGS--ACQ
>PhTr_Rab22
------------------KVVMLGDTNTGKTCLVLRFAEGYYREGRSSTIGFFLTKRLTVNS--CKMLLWDTAGKEQFHKLAQTYYKNAAAAVLCYDISNPCSLVRLRGWLKEVQES--TQIVLAIAACKGDLPVPGLPEEAQSG-----ALYVHTSAKDNEGVSELFQLTAE--------------------------------------------
>ThPs_Rab21
-----------------YKVVLLGEGCFGKTSILLRYIENSYVEGRPSTLQSYLDKHIVINDDDEAQLSIWDTAGQERYHSLGPIYYRDAKGAILVYDITDRPSFERVRNWTKELKMV-GDNICIVIVGNKLDERRVVDTDEARTA------GFGEVSAKTGYGVEDVFVELT--------------------------------------------
>HeRo_Rab21
MANNTNISGEGADHRLSFKVVLLGEGAVGKTSLVLRYVENKFNDKHLSTLQSYLTKKLNISDKRITLALWDTAGQERFHALGPIYYRDSNGALLVYDITDEDSFKKVQTWVKELRML-GSDICLRIVGNKIDLDRHVSLEEAENA------KHFQTSAKLNKGLDELFYDLSR--------------------------------------------
>HyMa_Rab21
--------MASNTRKNNFKVVLLGEGCVGKTSILLRYCQDKFNDKHLTTLQAFLNRRLNIDSKRINLSIWDTAGQERFHALGPIYYRDSQGAILVYDITDEDSFQKVKNWVKELRML-GEEICLCIAGNKIDMERHVLVSEAE--------------------------------------------------------------------------
>StPu_Rab21_partial
-------MAASSAGGKNFKVVLLGEGCVGKTSLVLRYVENKFNDKHITTLQSFLNKKLNIGGKRVNLDIWDTAGQERFHALGPIYYRDSNGAILVYDITDEDSFTK---------------------------------------------------------------------------------------------------------------
>MoBr_Rab21_partial
----------------EFKIVLLGEGCVGKTSIVRRYCENVFVDGHQTTLQSCLSKMMNIQAKRVRLNIWDTAGQERFHALGPIYYRNSQGAVLVYDITDQDSFKKVKNWVKELKML-DN-ISIVIV------------------------------------------------------------------------------------------
>NeVe_Rab22
-----MSAYGSQDSIRELKVCLLGDAGVGKSCLVHRFVSDIFNASSPPTIGAFMTKMMIVNDKAYKFNIWDTAGQERFKSLAPLYYRDAAAAILVYDITIESTFHSLRPWIRELQRY-GPDIVIAVAGNKCDKQRDVQVQDAQDD-----AIFAETSALTSKNVHWLFEELCK------------LPHENMEVPYHHKKIGTFRPEERPNKSGNCCN
>CaTe_Rab22
------------MSVHEVKLCLLGDSGVGKSSIVHRFVYDSFRPAMTSTIGAFLTKTVIVDGTTYKYQIWDTAGQEKYRALAPMYYRGAAAAIIVYDITQESSFRATKSWITELQKH-ASNIVLAIAGNKLDLLRDVQYSTALSG-----TVFVETSAKSAANIPALFMEISE--------------------------------THQN--------
>TrAd_Rab22
------------MAVREIKLCLLGDAGVGKSSLVLRFVCDTFNACSESTIGSFMSKTIEVNEQSYKYQIWDTAGQEKYRGLAPMYYRGAAAAIVVFDITREESFHTLKDWVKELQQL-GPNLVMAIAGNKSDLMREVSSHDARTD-----ALFAETSALTAKNVLELFVEIS---------------------------------------------
>AmQu_Rab22_1
------------MSVREVKVCLLGDVGVGKTSLVGRFVHDTFSQNITTTLGSFMSKSLTVDNSTIKFQIWDTAGQERYRSLLPMYYRNAAAAIVVYDITNEGSFTVLQDWIAELHRL-GPNIVLAIAGNKCDLKRELN-KVRLIN-----AIFGETSALTARNVEEMFIEISE--------------------------------------------
>HyMa_Rab22
---------MSYNPMREIKLCLLGDSGVGKSSLVLRFVTDRFDIQSTATIGSFMSKTISLGENSYKYQIWDTAGQEKYKSLAPMYYRGAAAAIVVYDLTVENTFKSVKTWVRELREL-GPGLVIAIAGNKSDLQREVSLEAGENG-----AVFAEVSALTSQNVAYIFQEITK---------------LPEESSQYIQNFDLKNQTIKSKGG--CCN
>LoGi_Rab22
------------MSMRDVKLCLLGDSGVGKSSLVMRFVTDSFKPALESTIGSFMTKTVEVDGNTYKFQIWDTAGQEKYRALAPMYYRGAAAAIIAYDVTRESSFKSVKSWVQELRHQ-GHNIVLAIAGNKCDLLREVRLKDAEDD-----ALFCETSALTAVNVADIFTKICK------------LPSEDFSSSRVGSTVNLRKKRDVKKEKK-CCS
>CaOw_Rab22
---------MSSLSLREVKLCLLGDAGVGKSSLVLRFVADSFNENSESTIGSFMSKTLIVEDQTFKYQIWDTAGQEKYRGLAPMYYRNAAAAIIVYEITRKQSFEALKHWVKELRQF-GPNIILAIAGNKSDLQRQVSSDEAKED-----ALFVETSALTADNVSYLFEALSK------------LPQESIAQPKPASTVQLVDETPNKPKNEKAC-
>StPu_Rab22
------------MAMREIKLCLLGDSGVGKSSIVQRFVSDTYYESIPPTIGSFMSKTLAVDEKMYKFQIWDTAGQEKYRGLAPMYYRGAAAAIVVYDITSQASFSKVRDWIRELRQH-GPNIVISIAGNKCDLLREIPVKIAAEG-----AVFTETSAKTAANIKELFIAISK------------LPPEVLVPSYGTDTVNLRNQKEKKKRGR-CC-
>BrFl_Rab22
------------MSMREIKLCLLGDSGVGKSSLVVRFVTDTFTANLESTIGSFMSKTLVVNDTSYKFQIWDTAGQEKYRGLAPMYYRGAAAAIVVYDITREGSFQTLKDWIRELKQY-GSNIVLAIAGNKCDMLREVSTRMASDN-----AIFLETSAKTAHNVAQMFTLITQ-----------PSESLLPQGLTDSGSIQLQKRVSSSASGKKCCQ
>SaKo_Rab22
------------MSMREIKLCLLGDSGVGKSSLVQRFVSDTFNTHSQPTIGSFMSKTLVVDDQSYKFQIWDTAGQEKYRGLAPMYYRGAAAAIIVYDITRESSFSAVKMWVRELEQY-GPDVVLAIAGNKADLQREVTYDEAHKN-----ATFVETSAKTAVNVTQLFT--AI---------------SWDVGDYDSILMHVL--------------
>AmQu_Rab22
------------MALHEVKLCLLGESGVGKTCIVNRFVSDVFSDKEPLTVGAFSTKTIQVNDHSILFQIWDTAGQEKYRGLAPMYYRGSAAAVVVYDITNLKSFIEMQSWIQELRQL-GPNLVLAIAGNKLDISRQVTASKGEEN-----AIFMECSAKDDTNVKDLFSRIAD------------IPLDKLNVDLKLGTVKLNRKSGHSSSG--CC-
>GaGa_Rab22b
-----------MMEIRELKVCLLGDTGVGKSSIVCRFVQDHFDHNISPTIGSFMTKTVPCGNELHKFLIWDTAGQERFHSLAPMYYRGSAAAVIVYDITKQDSFHTLKKWVKELKEH-GPNIVMAIAGNKCDLIREVPMKDAKEG-----AIVVETSAKNAVNIEELFQGISQ------------IPPLDPHENGNNGAIKLGRQTSQTGRR--CC-
>HoSa_Rab22b
-----------MMAIRELKVCLLGDTGVGKSSIVCRFVQDHFDHNISPTIGSFMTKTVPCGNELHKFLIWDTAGQERFHSLAPMYYRGSAAAVIVYDITKQDSFYTLKKWVKELKEH-GPNIVMAIAGNKCDLIREVPLKDAKEG-----AIVVETSAKNAINIEELFQGISR------------IPPLDPHENGNNGTIKVEKPTMQASRR--CC-
>MuMu_Rab22b
-----------MMAIRELKVCLLGDTGVGKSSIVCRFVQDHFDHNISPTIGSFMTKTVPCGNELHKFLIWDTAGQERFHSLAPMYYRGSAAAVIVYDITKQDSFHTLKKWVKELKEH-GPNIVMAIAGNKCDLIREVPLKDAKEG-----AIVVETSAKNAINIEELFQGISR------------IPPLGPQENGNSGGIKLGNQSLQASRR--CC-
>XeLa_Rab22a
------------MALRELKVCLLGDTGVGKSSIVWRFVEDSFDPNINPTIGSFMTKTVPHQNELHKFLIWDTAGQERFRALAPMYYRGSTAAIIVYDITKEETFSTLKNWVKELRQH-GPNIVVAIAGNKCDLVREVLEKEAKDN-----AVFVETSAKNAININELFIEISK-------------IPSANAGATSGKGFKLRRQSSEVERR--CC-
>GaGa_Rab22a
------------MALRELKVCLLGDTGVGKSSIVWRFVEDSFDPNINPTIGSFMTKTVQYQNELHKFLIWDTAGQERFRALAPMYYRGSAAAIIVYDITKEETFSTLKNWVKELRQH-GPNIVVAIAGNKCDLVREVMEKDAKDH-----AIFVETSAKNAININELFIEISR------------IPSTDTNPPSSGKGFKLRRQPSVTKRS--CC-
>MuMu_Rab22a
------------MALRELKVCLLGDTGVGKSSIVWRFVEDSFDPNINPTIGSFMTKTVQYQNELHKFLIWDTAGQERFRALAPMYYRGSAAAIIVYDITKEETFSTLKNWVRELRQH-GPSIVVAIAGNKCDLVREVMERDAKDH-----AIFVETSAKNAININELFIEISR------------IPSTDANPASGGKGFKLRRQPSEPKRS--CC-
>HoSa_Rab22a
------------MALRELKVCLLGDTGVGKSSIVWRFVEDSFDPNINPTIGSFMTKTVQYQNELHKFLIWDTAGQERFRALAPMYYRGSAAAIIVYDITKEETFSTLKNWVKELRQH-GPNIVVAIAGNKCDLVREVMERDAKDH-----AIFVETSAKNAININELFIEISR------------IPSTDANLPSGGKGFKLRRQPSEPKRS--CC-
>ThPs_Rab22
----MASTDGVAGNEQSVKVVLLGESGVGKSSLALRFVTEKFRPYSEATIGSFIPKKQSTSFGTIGFKIWDTAGQEKYRSLAPMYYRGASAAILVYDITNPSSFAALKDWASELKQN-GPDLVLVVCGNKLDLYRSVGRSVGEEG-----AMYVEASAKDGKGVENMFTDVAR-----------VPPLENLDDYLEEDVLDLAKSNTNTSSR--CC-
>AuAn_Rab22
-------MPAQPTRTRECKVVLLGDTGVGKSSLAQRYVTNTFKPYSESTIGSFMSKMILVDGAPCKCQIWDTAGQEKYHSLAPMYYRGAAAAILVFDITKPASLDKLKAWVRELQTQ-GPRLALAIAGNKADLRRAVPADDAKAG-----ALYCETSAKDDTNVSQLFADLVR--------------APAGGAARTDDAFDLGHDAAPRRG---CCG
>PhIn_Rab22
------MADAGNSKAREVKVVLLGDTGVGKSSLVLRFVTNNFRPYSESTIGSFMSKMIVVNDTPIKYQIWDTAGQEKYHSLAPMYYRGAAAAIVVYDITRKQSLTTLKNWVKELKQL-GPNIVIAIAGNKSDLKREVPASQARAG-----ALFIETSAKEDTNVSDLFIQISQ------------LPTASAESNALPEIVDPYGGGKKKSSG--CC-
>PhCa_Rab22
------MADAGNSKAREVKVVLLGDTGVGKSSLVLRFVTNNFRPYSESTIGSFMSKMIVVNDTPIKYQIWDTAGQEKYHSLAPMYYRGAAAAIVVYDITRKQSLTTLKNWVKELKQL-GPNIVIAIAGNKSDLKREVPASQARAG-----ALFIETSAKEDTNVSDLFIQISQ------------LPTASAESNALPEIVDPYGGGKKKSGG--CC-
>PhRa_Rab22
------MADAGNSKAREVKVVLLGDTGVGKSSLVLRFVTNNFRPYSESTIGSFMSKMIVVNDTPIKYQIWDTAGQEKYHSLAPMYYRGAAAAIVVYDITRKQSLTTLKNWVKELKQL-GPNIVIAIAGNKSDLKREVPASQARAG-----ALFIETSAKEDTNVSDLFIQISQ------------LPTASAESNALPEIVDPYGGGKKKSGG--CC-
>EmHu_Rab5b
---------MAAPRTTECKLVLLGDSNVGKSCLVNRFVKNQFNTEHPTTVGAFLQSPVPLDDSDDQFGIWDTAGSERYKALAPMYYRGAEAAIVVYDITSFESFEGAKSWVHDLKLYGQPHVVIALAANKSDLYRVVTTQEGQAYARENEMSYFETSAKTGHNVRRMFVDLAQCVPRKVR-LRPLACSPPRPPAPPQDALSSSTKLDDAKGGGGCC-
>OrSa_Rab5B
----------------QAKLV----------------VYLGISNILESTIGAFFSQVLIMDEATVKLDIWDTAGQERYHSLAPMYYRGAAAAVVVYDISSTDSYIRARKWVDELQRQGNPHLVMALVGNKVDLKRQVGTQEAMEYAERNGLFFIETSAKTSQNVTELFYELGKHYRNNSV-GCTAGAAATTAAAGHGGSVAPADAPLPTPEIRH---
>OrSa_Rab5B_2
--------MLSRPSWW----VLLGDLGAGKTSIVVRFAKGLYYD-QESTIGAFFSQVLIMDEATVKLDIWDTAGQERYHSLAPMYYRGAAAAVVVYDISSTDSYIRARKWVDELQRQGNPHLVMALVGNKVDLKRQVGTQEAMEYAERNGLFFIETSAKTSQNVTELFYELADRLVKVRPHR--------------PSGMVLHDGRRRRDDGGGCCG
>PlBe_Rab5A
---------------------------------------------------AFMTQLIDIGECTIKFEIWDTAGQERYRSLAPMYYRGAAAAVIVYDITNKKSFEGAKGWIHELKSVHSNDIVIALAGNKCDLNRVIDKELAESFANSNNILFIETSAKTGTNVNDLFLKIAKKLPRNKK-D-----------KDTYGGIQINNTEETSKK---CC-
>RhOr_Ypt51_2
-----------------------------------------------------------------------------------MYYRNAQAAVVVYDVTKASTLEKAKGWVKELQRQAHSQIVIALVGNKVDLERQVPLEEASAYASEAGLLFFETSAKSSVNVDSVFIEIAKNIPHEYLMN-----NRSGVNSGSSARLDLLRDGSANNKNSSCC-
>PlBe_Rab5B
-----------MEKKSSYKTVLLGESSVGKSSIVLRLTKDTFHDNTNTTIGSFCTYVVNINELKTKFDIWDTAGQERYASIVPLYYRGATCAIIVFDISNSNTLDRAKTWVNQL--KISGNYIIILVANKIDK-FQVDMLEVQKYAQENNLLFIQTSAKTGFNIKNVFYMLAEEIYKNIINS----KNHIDNKTVNNNLINLNSEKQQKTN---CC-
>PlFa_Rab5B
-----------MEKKSSYKTVLLGESSVGKSSIVLRLTKDTFHENTNTTIGSFCTYVVNLNDINIKFDIWDTAGQERYASIVPLYYRGATCAIVVFDISNSNTLDRAKTWVNQL--KISSNYIIILVANKIDK-FQVDILEVQKYAQDNNLLFIQTSAKTGTNIKNIFYMLAEEIYKNIINN----NNTSKNKTVNKNLINLDNQTLSKKG---CC-
>ThAn_Rab5B
-------------MKRSYKTVLLGDASVGKSSFAVRLTKGEFSDNTNSTIGAFFTYTVHNDGSDVKFDIWDTAGQERFKSIAPIYYRGAACAIVILDVSSPPTLQHAAFWVNQIRVANNNETIIVLVANKTDLTTLQTLANAKVYAKEQ-SSFVETSAKTGKNISYVFELLSQEISKDPF-R----WDKSTTNTSKSSSKPLKDDNKDKINKKSCCL
>BaBo_Rab5B
-----------MGSKRSYKTVLLGDASVGKSSFVLRLTRGEFADSTTSTIGAFFMHTVRCSPPAAKFDIWDTAGQERFKSIAPIYYRGAACAIVILDVSSSSSLQHAISWVDQIRMTNSSNTLTILVANKIDLTYEQTLSSARTYARENSLLLVETSAKTGQNISKVFELLAKEILRNPQ-R-----FDKPSATSSTRAINVDDSRSRMLRLK-CCF
>SaSp_Rab5
-----------MPRPENVKLVLLGASGVGKSSLVLRFVRDEFRDHHEITVGAFLSKVVDLPNSRQKLEIWDTAGQERYRSLAPMYYRGAQGAIVVFDITQHDSFASAREWIKELHTEEDKEKLVVLVGNKVDKERQVNPADVQAFTQANNITYMETSAKTAVNTSRVFEYIAEELVKRRASS----------DSDDDTSVDLD--QPQSSGG--CC-
>TrBr_Rab5A
--MSVSATPYKRQDAITAKTVLLGESAVGKSSIALRFARNEFSSNQETTIGAFLSRSVTVSATSQKFEIWDTAGQERYRSLAPIYYRGACGALVVYDITSAESLKKAQMWMRELRANADPTLLIILVGNKKDMLRQVSYEDGAAVAQEEDVNFFEVSAKENVNVEEVFAKLAR-LLLEHG-L--GANSGPGSLSGPRGAQRLEPPTRQQKKEGGCC-
>LeIn_Rab5A
------------MNTHSAKIVMLGESGAGKSSIALRFTRNEFLANQETTIGAFLSKTVMIPPPRGKYEIWDTAGQERFRSLAPIYYRGACGALVVYDITNSESLKKAQTWIKELRANADPSLIIVLVGNKKDLLRQVSFEDGQRLAAEEQLAFYEASAKDNNNVEQVFLDLAAKLLDQGLGNRGGTAGGARGGVVAPRGERVEQSNESVSQST-CC-
>LeBr_Rab5A
------------MNTHSAKIVMLGESGAGKSSIALRFARNEFLANQETTIGAFLSKTVMMPPARGKYEIWDTAGQERFRSLAPIYYRGACGALVVYDITNSESLKKAQTWIKELRANADPSLIIVLVGNKKDLLRQVPFEDGQRLAAEEQLAFYETSAKDNNNVEQVFLDLAGKLLDQGLGNRGGATGGARGGVIAPRGERVEQHNESAAQST-CC-
