# Supplementary material for: Untangling the evolution of Rab G proteins: implications of a comprehensive genomic analysis
Source: BMC Biol. 2012 Aug 8;10:71. doi: 10.1186/1741-7007-10-71 (PMC3425129; doi:10.1186/1741-7007-10-71)
Supplement: Additional file 6 — Alignment of group III Rab proteins in FASTA format. Format: TXT Size: 53 kb. [file 1741-7007-10-71-S6.TXT]

>CaGl_Ypt7
---MIARKKNILKVIILGDSGVGKTSLMHRYVNDKYSQQYKATIGDFLTKEVLDDKVTMQ
VWDTAGQERFQSLGVAFYRGADCCVLVYDVTNAKSFENIKSWKDEFLSSPESFPFVILGN
KVDEKVVSEKAGQE--------DVPLFLTSAKSAINVDTAFEEIAKSALQQNQN-DAFED
DFNDAINIQLEGESNS----CSC
>AsGo_Ypt7
---MSSRKKNILKVIILGDSGVGKTSLMHRYVNDKYSQQYKATIGDFLTKEVVDGKATMQ
VWDTAGQERFQSLGVAFYRGADCCVLVYDVTNAKSFENVKSWRDEFLPSPESFPFVILGN
KIDEKVVTTRTSQE--------NIPFFLTSAKNAINVDDAFEEIARSALQQSQA-DAYED
DFNDAINIQLDGEPSS----CNC
>SaCe_Ypt7
---MSSRKKNILKVIILGDSGVGKTSLMHRYVNDKYSQQYKATIGDFLTKEVVDGKATMQ
VWDTAGQERFQSLGVAFYRGADCCVLVYDVTNASSFENIKSWRDEFLNSPETFPFVILGN
KIDEKIVSEKSAQE--------DIPLFLTSAKNAINVDTAFEEIARSALQQNQA-DAFED
DYNDAINIRLDGENNS----CSC
>YaLi_Ypt7
---MPPKKRTMLKVVILGDSGVGKSSLMQQYVNNKFSTQYKATIGDFLNKELLEGRVNMQ
IWDTAGQERFQSLGLAFYRGADCCVLVYDVNNSKSFDALTLWRDEFLRDPENFPFVVIGN
KVDERAVSAKRAQA--------NIPYFETSAKEDTGVDQAFETVARNAMAQVDS-EDYTD
DFADTINIHLDNEQSN----CAC
>MyFi_Ypt7
---MSSRKKILLKVIILGDSGVGKTSLMNQYVNKKFSASYKATIGDFLTKEVVDDRVTMQ
LWDTAGQERFQSLGVAFYRGADCCVLVYDVNNSKSFDTLDSWRDEFLMDPESFPFVVLGN
KVDERVISSKRAMA--------GIPYFETSAKEAINVEQAFEVIARNALAQEES-QDFNP
DFPETIPINIDNQDQG----CSC
>AjDe_Ypt7
---MATRKKLLLKVIVLGDSGVGKTSLMNQYVNKKYSSSYKATIGDYLTKDVVDDRVTLQ
LWDTAGQERFQSLGVAFYRGADCCVLVYDVNNSKSFETLDSWRDEFLRDPESFPFVVLGN
KIDERMISSKRATT--------NIPYFETSAKEAINVEQAFEEIAKSALVQEES-EEYSG
DFADPINIHLDNDRDS----CAC
>AsCl_Ypt7
---MASRKKVLLKVIILGDSGVGKTSLMNQYVNKKFSASYKATIGDFLTKEVVDDRVTMQ
IWDTAGQERFQSLGVAFYRGADCCVLVYDVNNSKSFEALDSWRDEFLRDPENFPFVVIGN
KIDERMISSKRAMT--------NIPYFETSAKEAVNVEQAFEVIARSALAQEEA-EEFNG
EFSDPINIHLDSDRDG----CAC
>AsOr_Ypt7
---MSSRKKVLLKVIILGDSGVGKTSLMNQYVNKKFSASYKATIGDFLTKEVVDDRVTMQ
IWDTAGQERFQSLGVAFYRGADCCVLVYDVNNSKSFEALDSWRDEFLRDPENFPFVVIGN
KIDERMISSKRAMT--------NIPYFETSAKEAVNVEQAFEVIARSALAQEEA-EEFSG
EFSDPINIHLDSERDG----CAC
>BoFu_Ypt7
---MASRKKVLLKVIILGDSGVGKTSLMNQYVNKKFSASYKATIGDFLTKEVVDDRVTMQ
LWDTAGQERFQSLGVAFYRGADCCVLVYDVNNSKSFDTLDSWRDEFLRDPESFPFVVLGN
KIDERVISSKRAMT--------NIPYFETSAKEAINVEQAFEVIARNALAQEES-EEYNG
DYSDPINIHIENDRDG----CAC
>GiZe_Ypt7
---MSSRKKVLLKVIILGDSGVGKTSLMNQYVNKKFSASYKATIGDFLTREVVDDRVTMQ
LWDTAGQERFQSLGVAFYRGADCCVLVYDVNNAKSFEALDSWRDEFLRDPPNFPFVVLGN
KIDERVISNKRAMT--------DIPYFETSAKEAINIDQAFEVIARNALAQEES-EEFSG
DFDDPINIHIENDRDG----CAC
>ChGl_Ypt7
---MSSKKKVLLKVIILGDSGVGKTSLMNQYVNKKFSASYKATIGDFLTREVVDDRVTMQ
LWDTAGQERFQSLGVAFYRGADCCVLVYDVNNSKSFDALDSWRDEFLRDPDNFPFVVLGN
KIDERVISTKRAMT--------GIPYFETSAKEAINVEQAFEVIARNALLQEES-EEFSG
DFQDPINIHIENDRDG----CAC
>ArTh_Rab7B2
--MDSLKNRTLLKVIVLGDSGVGKTSLMNQYVYKKFNKQYKATIGDFVTKELIDEKVTLQ
IWDTAGQERFQSLGAAFYRGADCCVLVYDVNNLKSFETLNNWHTEFLMEPETFPFVLIGN
KTDGRVVSNKRAIE--------NIPYHETSAKEDTNIDEAFLSVAHIALSNERK-QYPRG
QYHDSVTDIIDPDQSG----CAC
>ArTh_Rab7B1
---MSTRRRTLLKVIILGDSGVGKTSLMNQYVNNKFSQQYKATIGDFVTKELIDDRVTLQ
IWDTAGQERFQSLGVAFYRGADCCVLVYDVNHLKSFESLDNWHNEFLRDPMAFPFILLGN
KVDGRVVSEKKARE--------NIVYFETSAKEDYNVDDSFLCITKLALANERD-Q-DIY
FQPDT----GSVPEQRGG--CAC
>ArTh_Rab7B1_2
---MATRRRTLLKVIVLGDSGVGKTSLMNQYVHKKFSMQYKATIGDFVTKELIGEKVTLQ
IWDTAGQERFQSLGAAFYRGADCCALVYDVNVLRSFDNLETWHEEFLSDPKTFPFIVLGN
KIDGRVVSDKKAAD--------NIPYFETSAKDDFNVDEAFLTIAKTALANEHE-QIYFQ
GIPDAV---TENEPKGGG--CAC
>OrSa_Rab7B1_2
--MASSRRRTLLKVIVLGDSGVGKTSLMNQYVNKKFSQQYKATIGDFVTKEVIEDRVTLQ
IWDTAGQERFQSLGVAFYRGADCCMLVYDVNAKRSFNALNTWHDEFLSDPKHFPFILLGN
KIDARAIPEKKAKE--------NIPYFETSAKDDYNVDSAFLCIAKLALEHEHD-Q--DI
YFKTVAQPAPDTEHTSG---CAC
>OrSa_Rab7B1
--MSTSRRRTLLKVIVLGDSGVGKTSLMNQYVHKKFSQQYKATIGDFVTKEVIEDRVTLQ
IWDTAGQERFQSLGVAFYRGADCCVLVYDVNSNRSFDTLNTWHDEFLSDPKTFPFILLGN
KIDGRVVSEKKAME--------NIPYFETSAKEDRNVDSAFLSVAKLALEHERD-Q---D
IYFQTVVPDPEAEQRSG---CAC
>OrSa_Rab7A1
---MASRRRTLLKVIILGDSGVGKTSLMNQYVNKKFSNQYKATIGDFLTKEVFEDRFTLQ
IWDTAGQERFQSLGVAFYRGADCCVLVYDVNSMKSFDNLNNWREEFLSDPDNFPFVLLGN
KVDGRVVSEKKAKA--------NIPYFETSAKDGTNVEEAFQCIVKNALKNEPE-E--EL
YVPDTVDVVGGNRAQRSS--GCC
>ArTh_Rab7A1
---MPSRRRTLLKVIILGDSGVGKTSLMNQYVNKKFSNQYKATIGDFLTKEVFEDRFTLQ
IWDTAGQERFQSLGVAFYRGADCCVLVYDVNSMKSFENLNNWREEFLSDPENFPFVLIGN
KVDDRVVSEKKAKA--------NIPYFETSAKVGTNVEEAFQCIAKDALKSGEE-E--EL
YLPDTIDVGTSNQQRSTG--CEC
>ArTh_Rab7A3
---MPSRRRTLLKVIILGDSGVGKTSLMNQYVNKKFSNQYKATIGDFLTKEVFEDRFTLQ
IWDTAGQERFQSLGVAFYRGADCCVLVYDVNSAKSFEDLNNWREEFLSDPENFPFVVIGN
KIDGRVVSEKKARA--------NIPYYETSAKVGTNVEDAFLCITTNAMKSGEE-E--EM
YLPDTIDVGTSNPQRSTG--CEC
>OrSa_Rab7A2
---MASRRRMLLKVIILGDSGVGKTSLMNQYVNKKFSNQYKATIGDFLTKEVIDDRFTLQ
IWDTAGQERFQSLGVAFYRGADCCVLVYDVNVTKSFERLNSWREEFLSDPENFPFVVLGN
KIDGRTVSEKKAKA--------NIPYFETSAKEGFNVEAAFECIARNAIKNEPE-E--EI
YLPDTIDVGGAGRQQRSSG-CEC
>ArTh_Rab7A2
---MSSRRRVLLKVIILGDSGVGKTSLMNQFVNRKFSNQYKATIGDFLTKEVIDDRFTLQ
IWDTAGQERFQSLGVAFYRGADCCVLVYDVNVMKSFDNLNNWREEFLSDPENFPFVVLGN
KTDGRVVSEKKAKA--------NIPYFETSAKEGFNVDAAFECITKNAFKNEPE-E--EP
YLPDTIDVAGGQQQRSTG--CEC
>ArTh_Rab7A4
---MASRRRVLLKVIILGDSGVGKTSLMNQFVNRKFSNQYKATIGDFLTKEVIDDRFTLQ
IWDTAGQERFQSLGVAFYRGADCCVLVNDVNVMKSFENLNNWREEFLSDPENFPFVVLGN
KTDGRVVTEKKAKS--------NIPYFETSAKDGVNVDAAFECIAKNALKNEPE-E--EV
YLPDTIDVAGARQQRSTG--CEC
>ChRe_Rab7
---MSTKKRRLLKVIILGDSGVGKTSLMNQYVQKKFTKEYKATIGDFLTKEIVDDKVTMQ
IWDTAGQERFQSLGSAFYRGADCCVLVFDVNNAKSFDDLDNWRDEFIPDPDNFPFMVLGN
KIDGRQVSEKKAKA--------SIPYFETSAKEDINVEAAFTCITRNALRNEKE-E--EL
FMPDAVDMNTTATQRKRA--GCC
>VoCa_Rab7
---------------------------MNQYVQKKFTKEYKATIGDFLTKEIVDDKVTMQ
IWDTAGQERFQSLGSAFYRGADCCMLVFDVNNAKSFDDLDNWRDEFISDPDNFPFVVLGN
KIDVRQVTEKKAKA--------SIPYFETSAKEDINVEAAFTCITRNALRNEKE-E--EL
FVPDAVDMNTSATQRKRG--GCC
>CoSp_Rab7
-MGARQTKRTLLKVIILGDSGVGKTSLMNQYVNKKFSSQYKATIGDFLTKEVVDDRVTMQ
IWDTAGQERFQSLGVAFYRGADCCVLVYDVNSQKTFENLDNWRDEFLSNPDNFPFVVLGN
KVDERVVTEKKAKQ--------GIPYFETSAKEDLNVDSAFQCIARNALKNETE-E--EL
YMPDTVDMNAQAIPKRNS--SCC
>ChSp_Rab7
---MASRKRTLLKVIILGDSGVGKTSLMNQYVNKKFSSQYKATIGDFLTKEVVDDRVTMQ
IWDTAGQERFQSLGVAFYRGADCCVLVYDVNSSKTFDNLENWRDEFLSDPDNFPFVVLGN
KVDGRQVSEKKAKQ--------GIPHFDTSAKEDLNVDDAFQTIARNALKNESE-E--EL
YIPETVDVNAQAAPRRAQS-SCC
>ScPo_Ypt7
---MAGKKKHLLKVIILGESGVGKTSIMNQYVNRKFSKDYKATIGDFLTKEVVDDKVTLQ
LWDTAGQERFQSLGVAFYRGADCCVLVYDVNNSKSFETLDSWRDEFLSNPETFPFILLGN
KVDERMVSKSKALA--------EIPYFETSAKEAINVQEAFETVAKLALENMDS-DDIAA
DFTDPIHLDMESQKTS----CYC
>ScPo_Ypt7_2
---MSAQKRVFLKVVILGDSGVGKTCLMNQFVNQKFSREYKATIGDFLTKDVVDDKVTLQ
LWDTAGQERFQSLGMAFYRGADCCVIVYNVNNSKSFDSVENWRQEFLQDECAFPFIIVGN
QIDDRAVSLHRALD--------GSIHFEASAKENTNVTDLFETVSRLALENESS-RDFVN
DFSEPLLLSKPLNNTSS---CNC
>OsSp_Rab7
---MSTKKRTLLKVIILGDSGVGKTSLMSQYVNNKFSKQYKATIGDFMTKEIIDDTVTLQ
IWDTAGQERFQSLGVSFYRGADCVMCVYDVNSAKSFESLENWRNEFLSNPDTFPVVIVGN
KIDGRVISEKKAKS--------GLLHFECSAKEDINVGAAFEAVARFAVQNEEK-E-EDI
YLPDTVSIDTSAPQSSG---GCC
>OsLu_Rab7
----MASRRTLLKVIILGDSGVGKTSLMAQYVNNKFSKQYKATIGDFMTKEIIDDTVTLQ
IWDTAGQERFQSLGVSFYRGADCVMCVYDVNSAKSFESLENWRNEFLSDPEKFPVVVVGN
KIDKRVISEKKAKS--------GLMHFECSAKEDINVDAAFEAVARFAVQNEDA-E-EDV
YLPDTVSIDTRGAAPSS---GCC
>AlMac_Ypt7
-MATQPKRKLILKVLILGDSGVGKTSLMNQYVNRRFSMQYKATIGDFLTKELVGDTVTLQ
MWDTAGQERFQSLGVAFYRGADCCVLVYDVNNAKSFDSLQSWRDEFLQNPDDFPFVVLGN
KVDERQVTLKRALA--------NLQHFETSAKEAINVEAAFQAIAEQALKNVHE-D-VAY
DFPEPIRLDASARNQNNG--CAC
>CaAl_Ypt7
-MSSSSRKKTLLKVIILGDSGVGKTSLMQQFVNSKFSHQYKATIGDFLTKEIVDNKVTLQ
IWDTAGQERFQSLGVAFYRGADCCVLCFDVTNEKSLNNLTSWKDEFLSNPQDFPFIIIGN
KIDVKKIPSLSKKL--------QMPVFETSAKDGVNVEAAFEVIAKMALQQEEL-NDVND
DYNDAINIHLDSEASA----CGC
>EmHu_Rab7
------MGRKLLKVVILGDSGVGKTSLMNQFVNRKFQSQYKATIGDFLTKELVDGRVTMQ
IWDTAGQERFQSLGVAFYRGADCCVLVYDSNDERTLQSLDSWRDEFLSDAEAFPFVVLGN
KVDVGAATQKRALA--------NVPLFETSAKTAINIEQAFELIARNSLLQEAR-E-ADL
YLPDTIDMSHAGTSSIGRQGGCC
>NaGr_Rab7_1
---MSSRKKVLLKVIILGDSGVGKTSLMNQYVNKKFSNQYKATIGDFLTKEVVDDRVTMQ
IWDTAGQERFQSLGVAFYRGADSCVLVFDATVAKTFENINSWRDEFLPDPDNFPFVVIAN
KID-RIVPQKRALA--------NIPYFECSAKEGTNVEQAFQTIARNALGKEED-T----
PYTGGQSITEFPDEPQPKKSCCG
>NaGr_Rab7
-----MSKKELLKVIVLGDSSVGKTSLMNQFVSKKFSTQYKATIGDFLTKEVIEDKCSLS
IWDTAGQERFHSLGFAFFRGSDACVLVFDITVPKTFENVNNWRDEFLEDPDNFPFVLIGN
KVDMRQVQQKQVTN--------NIPYFECSAKDGTNVENAFVTLAKRALSVAKE-D-IIQ
RNEGLTDFGDEPKPQQNG--CSC
>PhBl_Ypt7
--MSTNRKKVLLKVIILGDSGVGKTSLMNQYVNKKFSSQYKATIGDFLTKEVVDDRVTMQ
IWDTAGQERFQSLGVAFYRGADCCVLVCDVNNSKSFESLDQWRDEFLRDPDRFPFVLLGN
KIDERMVSQKRAMA--------NVPYFETSAKEAINVEQAFQTIARNALAQETD-V--DI
DFPDTINIPNGHQNNDPG--CAC
>MuCi_Ypt7
--MASGRKKVLLKVIILGDSGVGKTSLMNQYVNKKFSNQYKATIGDFLTKEVVDDRVTMQ
IWDTAGQERFQSLGVAFYRGADCCVLAYDVNNSRSFESLDQWRDEFLRDPDRFPFVLLGN
KIDERMVSQKRAMA--------NVPYFETSAKEAINVEQAFQTIAKNALSQETD-V--DI
DFPDTIQIPSGRQEQDPG--CAC
>RhOr_Ypt7
--MASGRKKVLLKVIILGDSGVGKTSLMNQYVNKKFSNQYKATIGDFLTKEVVDDRVTMQ
IWDTAGQERFQSLGVAFYRGADCCVLAYDVNNSKSFEALDQWRDEFLRDPDRFPFVLLGN
KIDERMVSQKRAMA--------NVPYFETSAKEAINVEQAFQTIAKNALSQETD-V--DI
DFPDTIQIPSGRQEHDPG--CAC
>MeLp_Ypt7
---MASRKKVLLKVIILGDSGVGKTSLMNQYVNKRFSTQYKATIGDFLTKEVIEDRVTMQ
LWDTAGQERFQSLGVAFYRGADCCVLVYDVNSSKSFETLDSWRDEFLRDPDNFPFVVLGN
KIDERQVSQKRAMS--------NIPYFETSAKESINVEQSFVAACRNALSVGDS-MDGFS
DYPDPIMLNSEGQQSYG---CGC
>SpPu_Ypt7
---MATRKKVLLKVIILGDSGVGKTSLMNQYVNKKFSNQYKATIGDFLTKEVVDDRVTMQ
IWDTAGQERFQSLGVAFYRGADCCVLVYDVNNVKSFETLDSWRDEFLRDPDNFPFVVLGN
KIDERQVSQKRAMT--------NIPYFETSAKEAINVENAFQTIAKNALQQESD-V--EL
DFPDPIKIDGETGRQGGDAGCAC
>UsMa_Ypt7
---MASRKKVLLKVIILGDSGVGKTSLMNQYVNKRFSSAYKATIGDFLTREVVDDRVTMQ
LWDTAGQERFQSLGVAFYRGADCCCLCYDVNNAKSFETLDSWRDEFLHDPENFPFVVLGN
KIDERMVSQKRAMT--------NIPYFETSAKEAINVEQAFQTIARAALQQEAE-AELYA
DYPDPIRIDQDNQQSG----CNC
>PhCh_Ypt7
------MGRVLLKVIILGDSGVGKTSLMNQYVNKRFSNQYKATIGDFLTKEVVDDRVTMQ
LWDTAGQERFQSLGVAFYRGADCCVLVYDVNSSKSFETLDSWRDEFLHDPENFPFVVLGN
KIDERQVSQKRAMT--------NIPYFETSAKEAINVEQAFQTVAKNALQQEAD-EIYNV
DYPDPIRIDSESSQNYG---CTC
>LaBi_Ypt7
------MGRVLLKVIILGDSGVGKTSLMNQYVNKRFSNQYKATIGDFLTKEVVDDRVTMQ
LWDTAGQERFQSLGVAFYRGADCCVLVYDVNSAKSFETLDSWRDEFLHDPENFPFVVLGN
KIDERQVTQKRAMT--------NIPYFETSAKEAINVEQAFQTVAKNALQQEAE-ELY-V
DYPDPIQLDSESSQSYG---CNC
>CaEl_Rab7
--MSGTRKKALLKVIILGDSGVGKTSLMNQYVNRRFSNQYKATIGDFLTRDVIDDRVTLQ
IWDTAGQERFQSLGVAFYRGADCCVLAFDVTNAASFKSLDSWRDEFLRDPDHFPFVLLGN
KVDLRAVSSKRAQS--------NIPYYEVSAKEALNVEAAFLAIARDALARESQ-ENDFP
EFPDQIRLNPNQQNQQNSG-CNC
>CaBr_Rab7
--MSGTRKKALLKVIILGDSGVGKTSLMNQYVNRRFSNQYKATIGDFLTRDVIDDRVTLQ
IWDTAGQERFQSLGVAFYRGADCCVLAFDVTNAASFKSLDSWRDEFLRDPDHFPFVLLGN
KVDLRAVSSKRAQS--------NIPYYEVSAKEALNVEAAFLAIARDALARESQ-ENDFP
EFPDQIRLNPNQQNQQNSG-CNC
>AmQu_Rab7
---MSARRKVLLKVIILGDSGVGKTSLMNQYVNKKFTSQYKATIGDFLTKEVVDDRVTMQ
IWDTAGQERFQSLGVAFYRGADCCVLVYDVTNANTFKTLDSWRDEFLRDPENFPFVVIGN
KIDLRQVPARRAQN--------NIPYYETSAKEAVNVDQAFQKIARDALAKEND-DKPQV
ASVPDIRLDSNTKQKSG---KCC
>SaSp_Rab7
---MATRKKVLLKVIILGDSGVGKTSLMNQYVNRKFSNQYKATIGDFLTKEVVDDRVTMQ
IWDTAGQERFQSLGVAFYRGADCCVLVFDVTVPRSFESLEAWRDEFLRDPEHFPFVVLGN
KVDLRAITENRAKS--------NIPYFETSAKEATKVETAFLTIARAALQQEKD-EDIYH
DFKDAVNLDDVPDKKQDG--CGC
>OiDi_Rab7
---MASRKKVLLKVIILGDSGVGKTSLMNQYVNKRFSSQYKATIGDFLTKEVVDDRVTLQ
IWDTAGQERFQSLGVAFYRGADCCVLVYDTTAPNTFKSLESWRDEFLRDPDNFPFVVIGN
KID-RAVTPKRAQA--------DLPHFECSAKEATKVDEAFVTIARAALQQEAD-TELYK
EVPERVDLRRNDAARSNSSDCAC
>AnGa_Rab7
---MATRKKALLKVIVLGDSSVGKTSLMNQYVNKRFSNQYKATIGDFLTKEVIDERVTMQ
IWDTAGQERFQSLGVAFYRGADCCVLVYDTTAPNTFKNLESWRDEFLRDPDHFPFVVLGN
KIDLRAVSTKRAQQ--------DIPYFETSAKEGINVDLAFQTIAKNAIAQETE-VLY-N
DFPDQIKLNT-------------
>DrMe_Rab7
---MSGRKKSLLKVIILGDSSVGKTSLMNQYVNKRFSNQYKATIGDFCTKEVVNDRVTMQ
IWDTAGQERFQSLGVAFYRGADCCVLVYDVTAPNSFKNLDSWRDEFLRDPDHFPFVVLGN
KVDLRQVSTRRAQQ--------DIPYYETSAKEGINVEMAFQVIAKNALELEAE-AEVIN
DFPDQITLGSQNNRPGNPDNCQC
>HeRo_Rab7
--MSGSRRKTLLKVIILGDSGVGKTSLMNQFVNKKFSNQYKATIGDFLTREVVDNKVTLQ
IWDTAGQERFQSLGVAFYRGADCCVLAFDVTVASTFKNLDSWRDEFLRDSEHFPFVVIGN
KIDLRAVTAKRAQQ--------HAPYFETSAKDAIGVEQAFQTVARNALAQEAD-SMY-N
EFPEPITLTGNPGNNQGSGSCSC
>CaOw_Rab7
---MSSRKKVLLKVIILGDSGVGKTSLMNQYVNKKFSNQYKATIGDFLTKEVVDDKVTMQ
IWDTAGQERFQSLGVAFYRGADCCVLCFDVTTPKTFETLDSWRDEFLRDPENFPFVVLGN
KIDLRAVSDKRAKA--------NIPYFETSAKESINVEQAFQTIAKNALQQESE-AVLYN
EFPDPIKITGDTAGGDKGG-CGC
>TrAd_Rab7
---MASRKKVLLKVIILGDSGVGKTSLMNQYVNKKFSNQYKATIGDFLTKEVVDDRVTMQ
IWDTAGQERFQSLGVAFYRGADCCVLVFDVTVANSFKSLDGWRDEFLRDSENFPFVVLGN
KVDLRAVTMKRAQN--------NIPYFETSAKEAINVEQAFQTIAKNALARESD-VSVYN
DFPDPIKLNNSETPKSDG--CGC
>StPu_Rab7
---MTSRKKVLLKVIILGDSGVGKTSLMNQYVNKKFSNQYKATIGDFLTKEVVDDRVTMQ
IWDTAGQERFQSLGVAFYRGADCCVLVFDVTSPNSFKSLDSWRDEFLRDPEHFPFVVLGN
KVDLRIVSAKRSQS--------SIPYFETSAKESINVEQAFQTIAKNALAQEPD-DSTYQ
DFPSQIKLDNDNKGKTEG--CAC
>CiIn_Rab7
---MASRKKTLLKVIILGDSGVGKTSLMNQYVNKKFSNQYKATIGDFLTKEVVDDRVTMQ
IWDTAGQERFQSLGVAFYRGADCCVLVYDVTMPNTFKTLDSWRDEFLRDPENFPFVVIGN
KIDLRVVSYKRAQG--------DIPYFECSAKDNINVEQAFQTVAKQALMQESD-AELFN
EFPDRIDLKNNESKPKSGD-CSC
>BrFl_Rab7
---MSSRKKVLLKVIILGDSGVGKTSLMNQYVNKKFSNQYKATIGDFLTKEVVDDRVTMQ
IWDTAGQERFQSLGVAFYRGADCCVLVYDVTMPNTFKSLDSWRDEFLRDPENFPFVLLGN
KVDLRAVSTKRASG--------DIPYFEVSAKEAINVEQAFQTIAKNALAQETE-VELYN
EFPDQIKLTNDAKQKNDG--CAC
>CaTe_Rab7
TANMTSRKKVLLKVIILGDSGVGKTSLMNQYVNKKFSNQYKATIGDFLTKEVVDDRVTMQ
IWDTAGQERFQSLGVAFYRGADCCVLVYDVTVPNTFKTLDSWRDEFLRDPENFPFVVIGN
KIDLRAVSTRRAQQ--------DIPYFETSAKEAINVEQAFQTVAKNALAQETE-VELYN
EFPDQIKLSNDQNKPKDG--CGC
>SaKo_Rab7
NIRMSSRKKVLLKVIILGDSGVGKTSLMNQYVNKKFSNQYKATIGDFLTKEVVDDRVTMQ
IWDTAGQERFQSLGVAFYRGADCCVLVFDVTMPNTFKSLDSWRDEFLRDPENFPFVVLGN
KIDLRAVSTKRAQA--------DIPYFETSAKESINVEQAFQTIAKNALLQETD-AELYQ
DFPDQIKINQDQKPRSDG--CGC
>RhAp_Rab7
GFTMSSRKKVLLKVIILGESGVGKTSLMNQYVNKKFSNQYKATIGDFLTKEVVDDRVTMQ
IWDTAGQERFQSLGVAFYRGADCCVLVFDVTVPGSFKALESWRDEFLRDPENFPFVVIGN
KVDLRGVSTKRAQG--------GIPYFETSAKEALNVEQAFQTVAKNALAQETD-VELYN
EFPDQIKLTNEQKPRSQG--CCS
>LoGi_Rab7
---MASRKKVLLKVIILGDSGVGKTSLMNQYVNKKFSNQYKATIGDFLTKEVVDDRVTMQ
IWDTAGQERFQSLGVAFYRGADCCVLVFDVTMPNTFKSLDSWRDEFLRDPEHFPFVVIGN
KIDLRAVSAKRSQS--------EIPYFETSAKEAINVEQAFQTVAKNALAQETD-VELYN
EFPDQIKLSNDGNKPKEG--CAC
>NeVe_Rab7
---MASRKKVLLKVIILGDSGVGKTSLMNQYVNKKFSNQYKATIGDFLTKEVVDDRVTMQ
IWDTAGQERFQSLGVAFYRGADCCVLVFDVTQPNSFKTLDSWRDEFLRDPENFPFVVLGN
KIDLRAVSAKRAQA--------DIPYFETSAKEAINVEQAFQTIAKNALAQETD-VELYN
DFPDQIKLSGDTKPKQDN--CAC
>ApMe_Rab7
---MASHKKILLKVIILGDSGVGKTSLMNQYVSKKFSNQYKATIGDFLTKEVVDDRVTMQ
IWDTAGQERFQSLGVAFYRGADCCVLVFDVSAPSSFKSLDSWRDEFLRDPDNFPFVVLGN
KVD-KVIHGKKAQQ--------NIPYFETSAKEAINVEQAFQTIAKNALAQESE-VELYN
EFPDQIKLTNDQRNNGKSDSCAC
>DaPu_Rab7
---MASRRKILLKVIILGDSGVGKTSLMNQYVNRKFSNQYKATIGDFLTKEVVDDRVTMQ
IWDTAGQERFQSLGVAFYRGADCCVLVFDVTSPTSFKDLDSWRDEFLRDPENFPFVVLGN
KVDLRAVSTKRAQQ--------DIPYFETSAKEGINVEQAFQTIARNALAQETQ-VDLYN
EFPEQIKLTPGDQRGNGRQDCSC
>XeLa_Rab7a
---MTSRKKVLLKVIILGDSGVGKTSLMNQYVNKKFTNQYKATIGDFLTKEVVDDRVTMQ
IWDTAGQERFQSLGVAFYRGADCCVLVYDVTAPNTFKTLDSWRDEFLRDPENFPFVVLGN
KVDLRQVTTKRAQV--------NIPYFETSAKEAINVEQAFQTIARNALKQETE-VELYN
EFPEPIKLDKNDRAKASAESCSC
>GaGa_Rab7a
---MTSRKKVLLKVIILGDSGVGKTSLMNQYVNKKFSNQYKATIGDFLTKEVVDDRVTMQ
IWDTAGQERFQSLGVAFYRGADCCVLVFDVTAPNTFKTLDSWRDEFLRDPENFPFVVLGN
KIDLRQVTTKRAQA--------NIPYFETSAKEAINVEQAFQTIARNALKQETE-VELYN
EFPEPIKLDKNDRVKASAESCSC
>HoSa_Rab7a
---MTSRKKVLLKVIILGDSGVGKTSLMNQYVNKKFSNQYKATIGDFLTKEVVDDRVTMQ
IWDTAGQERFQSLGVAFYRGADCCVLVFDVTAPNTFKTLDSWRDEFLRDPENFPFVVLGN
KIDLRQVATKRAQA--------NIPYFETSAKEAINVEQAFQTIARNALKQETE-VELYN
EFPEPIKLDKNDRAKASAESCSC
>MuMu_Rab7a
---MTSRKKVLLKVIILGDSGVGKTSLMNQYVNKKFSNQYKATIGDFLTKEVVDDRVTMQ
IWDTAGQERFQSLGVAFYRGADCCVLVFDVTAPNTFKTLDSWRDEFLRDPENFPFVVLGN
KIDLRQVATKRAQA--------NIPYFETSAKEAINVEQAFQTIARNALKQETE-VELYN
EFPEPIKLDKNDRAKASAESCSC
>CrMu_Rab7
SSSRSNRKRVLLKVIILGDSGVGKTSLMNQYVNKKFSMQYKATIGDFLTKDIIDNKVTLQ
IWDTAGQERFQSLGVAFYRGADCCALVYDMTNPKSFDGLEAWREEFLKDPNCFPFVVIGN
KLDDRKVSSQRALA--------I-QYFETSAKNATNVDEAFEEIGRRALSRETT-D-EQA
YFPEPLTLNNQNQQEFGLSGCSC
>CrPa_Rab7
VQSKSNRKRVLLKVIILGDSGVGKTSLMNQYVNSKFSTQYKATIGDFLTKDIIDNKVTLQ
IWDTAGQERFQSLGVAFYRGADCCALVYDMTNPKSFEGLDAWREEFLKDPNSFPFVVLGN
KLDDRKVSSQKASA--------I-EYFETSAKNATNVDAAFEEIGRRALYRETS-E-DQV
YIPEPLTLNNNNQQHHEIGFCSC
>AuAn_Rab7
----MHRKKVLLKVIILGDSGVGKTALMNQYVNKRFSASYKATIGDFLTKEVIDDKVTLQ
IWDTAGQERFQSLGVAFYRGADACILVYDITQPKSFDNLDSWREEFLPDIENFPFIVLGN
KVDRRRVSKAKAHS--------SAQYFETSAKEAVQVEAAFQEAAQLALSQENT-E--AD
FLPETINLGSAGGVAKS---SCC
>PhIn_Rab7
---MSHRKKVLLKLIILGDSGVGKTSLMNQYVNQKFSNQYKATIGDFLTKEILDDKVTMQ
IWDTAGQERFQSLGVAFYRGADACVLVYDITNPKSFEKLDTWRDEFLRDPDAFPFIVLGN
KVDKRRVQKQRAQE--------VQQHFETSAKEATSVEEAFQTIASSALQKGQE-D---I
YVPETIDLSGTSSKRESS--SCC
>PhRa_Rab7
---MSHRKKVLLKLIILGDSGVGKTSLMNQYVNQKFSNQYKATIGDFLTKEILDDKVTMQ
IWDTAGQERFQSLGVAFYRGADACVLVYDITNPKSFEKLDTWRDEFLRDPDAFPFIVLGN
KVDKRRVQKEKAQE--------MQQHYETSAKEATSVEEAFQTIASSALQKGQD-DLWRS
YVPETIDLSGTSSKRESS--SCC
>MoBr_Rab7
------------------------------------------------------------
IWDTAGQERFQSLGVAFYRGADCCVLVFDVTVPKSFETLGSWRDEFLRDPENFPFVVLGN
KID-RGISQKRAMT--------GIPYFETSAKDAVNVDTAFQTIAKNALKQKDS-D-HFH
DFDNKIVLDSAEGNKSDG--CAC
>PlBe_Rab7
--------MF---------FSVG---------------------ADFLTKETVDNELTMQ
IWDTAGQERFQSLGVAFYRGADCCVLVFDLTNYKTYESLESWKDEFLKDPENFPFVIIGN
KVDERKVQSVKVLQ--------NIPYFETSAKNAINVDQAFDEIARKAMKQELQ-E-EQI
YLPETFTLNSQNDQKIYKS-RCC
>PlFa_Rab7
---MSNKKRTILKVIILGDSGVGKTSLMNQYVNKKFTNQYKATIGDFLTKETVDNEITMQ
IWDTAGQERFQSLGVAFYRGADCCVLVFDLTNYKTYESLESWKDEFLKDPENFPFVIIGN
KVDERKVQSLKVLQ--------NIPYFETSAKNAINVDQAFDEIARKAMKQEHQ-E-EQI
YLPETFALNNQEQKMYKS--RCC
>BaBo_Rab7
YFISMARKRPILKIIILGDSGVGKTSLMNQFINKRFTNQYRATIGDFSTQEVVDDKVTLQ
IWDTAGQERFQSLGKAFYRGADCCMLVYDTTNQKTFESIESWKSEFLKDPESFPFALIGN
KVDDRKVSANKATN--------DIPHFETSAKTAQNVAAAFMEIAKKAVMRDTQ-D-DEI
YIPDTLLLDQRHVQHTGN--NCS
>ThAn_Rab7
----MPRRKSILKIIILGDSGVGKTSLMNQFINKRFTNQYRATIGDFLTMEMVDDKVTLQ
IWDTAGQERFQSLGKAFYRGADCCMLVYDTTNQKTFESIESWKSEFLKDPDSFPFALIGN
KIDDKKVSTNKALS--------DIPHFETSAKTSLNVANAFNEIAKKAILRDIQ-D-DEV
YIPDTLLLDQRNVQRSS---GNC
>TrBr_Rab7
----MAPNRQLLKIIILGDSGVGKTALVHQYVNKNFDNRYKATIGDFLTRDVIDGKVTLQ
IWDTAGQERFQSLGSAFYRGADACVLVFDLTDSESFSHINSWLEEFR---GQRECVLIGN
KSDLRQVTSRTAEA--------NGQYFEASAKANVGVEEAFLTVSKAALAKKAT-AEEGV
ALPQSIRLGQQRPSTKKSD-CAC
>LeBr_Rab7
----MPMKRQLLKIIILGDSGVGKTSLMHQYVSHTFDSRYKATIGDFLSKDVVNGRVTLQ
IWDTAGQERFQSLGSAFYRGADACILVFDVTQQESFAHIGSWMEEFS---GRRDSVLVGN
KTDLRQVASKTVQA--------AAKYFETSAKENAGVEDAFIAVAQLALAKKAT-VEETT
PMPQTVNLNQAQTPQTTSSSCSC
>LeIn_Rab7
----MSMKRQLLKIIILGDSGVGKTSLMHQYVNHIFDNRYKATIGDFLSKDVVNGRVTLQ
IWDTAGQERFQSLGSAFYRGADACILVFDVTQQESFAHVGSWLEEFS---GRRDSVLVGN
KTDLRQVASKTVQA--------AEKYFETSAKDNAGVEEAFIAVVQLALARKAT-VEA-T
PMPQTVNLSQAQQEQAPSSSCSC
>OiDi_Rab7_2
---MSNRPNPILKVILLGDSGVGKSSLINRYVNEKFSENNMQTIGDLFTKIAVEGAVTLQ
IWDTGGQERFRALRTPFYRGADCAVLVYSKDSLQSVDNLNHWRSEFE---GNAPILVAMN
KSE-ENVPSPNGGF--------GIQHFKVSAKTSHGVNDLFEAAARIGVPTAVE-REESL
QQSNIVSIRAQTQVRKS---CCK
>SaSp_Rab9
---MASSTR-MVKVILLGDGSVGKSSLMQQFVRNEFNSESFHTIGEVLNKDRVGSEITMQ
IWDTAGQERFRSLRTPFYRGADCCMLTFDLTDPNSFNNINMWRDEFLKHAAAFPFLLLGN
KADLRQVTAEAARA--------NVPYYETSAKTGSNVEDAFQQAARMLLQHGTQAA---P
DFDDTVDLKKQRRESS----SCC
>MoBr_Rab9
----MASKDGLLKVVILGDGGVGKSSLMARFVNNTFDEHNYHTIGEFLNKDIVDNKCHLQ
IWDTAGQERYKALRRPFYRGSDCCMFVFDLTDRHTFDHLDAWISEFKEFADNFPFLLVGN
KVDVRQVAHAQALD--------DMPYYETSAKTAENVEEAFLTAVRLLMANQVNVK---A
KFTDTVDLKAKERAQ-----GCC
>HeRo_Rab9
----------MLKIVLLGDGGVGKSSLMNVYVTERFDPNSSHTIGEFLKKETTLNRTVLQ
IWDTAGQERFKSLRTPFYRGSDACLLTFAVDDDQSFKNLSIWQEEFCKYSNCFPFIVIGN
KIDVRKVTTQQAES--------NMPYFETSAKDVINVDKAFTMAASKAIELETNFNGTIA
MNVQGINLNSSQRQQKNDNSGCC
>GaGa_Rab9b
----MSGKSLLLKVILLGDGGVGKSSLMNRYVTNKFDSQAFHTIGEFLNRDEVDGRVTLQ
IWDTAGQERFKSLRTPFYRGADCCLLTFSVDDRQSFENLSNWQKEFVYYAERFPFVVLGN
KIDKRQVSTEEAQA--------NYPYLETSAKDDTNVAVAFEEAVRQVLAVEEQLE--HC
MLGHTIDLHSSSKSGS----SCC
>MuMu_Rab9b
----MSGKSLLLKVILLGDGGVGKSSLMNRYVTNKFDSQAFHTIGEFLNRDEVDGRVTLQ
IWDTAGQERFKSLRTPFYRGADCCLLTFSVDDRQSFENLGNWQKEFIYYADHFPFVVLGN
KVDKRQVTTEEAQA--------NYPYLETSAKDDTNVTVAFEEAVRQVLAVEEQLE--HC
MLGHTIDLNSGSKASS----SCC
>HoSa_Rab9b
----MSGKSLLLKVILLGDGGVGKSSLMNRYVTNKFDSQAFHTIGEFLNRDEVDGRVTLQ
IWDTAGQERFKSLRTPFYRGADCCLLTFSVDDRQSFENLGNWQKEFIYYAEHFPFVVLGN
KVDKRQVTTEEAQT--------DYPYLETSAKDDTNVTVAFEEAVRQVLAVEEQLE--HC
MLGHTIDLNSGSKAGS----SCC
>XeLa_Rab9a
----MSTKSSLLKIILLGDGGVGKSSLMNRYVTNKFDTQLFHTIGEFLNKEEVDGHVTMQ
IWDTAGQERFRSLRTPFYRGSDCCLLTFSVDDSQSFQNLNNWKKEFIYYADSFPFVILGN
KIDIRQVSVEEAQA--------NHPYFETSAKDATNVAAAFEEAVRRVLAIEDRSD--QL
IHTDTVNLHRKQKPTT----SCC
>MuMu_Rab9a
----MAGKSSLFKIILLGDGGVGKSSLMNRYVTNKFDSQLFHTIGEFLNKDEVDGHVTMQ
IWDTAGQERFRSLRTPFYRGSDCCLLTFSVDDSQSFQNLSNWKKEFIYYAESFPFVILGN
KTDIRQVSTEEAQA--------DYPYFETSAKDSTNVAAAFEEAVRRILATEDRSE--HL
IQTDTVNLHRKPKPNS----SCC
>HoSa_Rab9a
----MAGKSSLFKVILLGDGGVGKSSLMNRYVTNKFDTQLFHTIGEFLNKDEVDGHVTMQ
IWDTAGQERFRSLRTPFYRGSDCCLLTFSVDDSQSFQNLSNWKKEFIYYAESFPFVILGN
KIDIRQVSTEEAQA--------DYPYFETSAKDATNVAAAFEEAVRRVLATEDRSD--HL
IQTDTVNLHRKPKPSS----SCC
>GaGa_Rab9a
----MAAKSSLLKVILLGDGGVGKSSLMNRYVTNKFDAQLFHTIGEFLNKDEVDGHVTLQ
IWDTAGQERFRSLRTPFYRGSDCCLLTFSVDDSQSFQNLSNWKKEFIYYAESFPFVILGN
KVDIRQVSTEEAQD--------NHPYFETSAKDATNVAAAFEEAVRRVLASEDRSD--HF
IQTDTVNLHRKPKPSS----SCC
>CiIn_Rab9
----MANQPRVLKVVLIGDGGVGKSSIMNRFITGEFDGQSYHTIGEFLTKNEVEGKYTLQ
IWDTAGQERFKSLRTPFYRGADCCMLTYAVNDAQSFHNLKMWKQEFLYYADKFPFVVLGN
KVDVKEVQQSVAQN--------GYPHIETSAKDETNVTECFKTAIRNTVSAQLHQGSISN
LTSDTPNINLKAMAKDKQ--SCC
>CaOw_Rab9
AAGSGAAKSVLLKVVILGDGGVGKSSLMNRFVNNEFDAQSFHTIGEFLNKVALNNEYTLQ
IWDTAGQERFKSLRTPFYRGADCCLLVFGIDDEQSFRNLTMWKKEFLYYAEHFPFVVVGN
KIDVRQVRSEDAEA--------GLAYFETSAKEAIKVEQAFLAAAQQVPKSDGPVA---T
DYSNSVNLAETPGKRT----CCL
>HyMa_Rab9
----MGSKPNFLKVIILGDGAVGKSALMNRFVNNKFDSQSFHTIGEFLNKEKVSGDYTLQ
IWDTAGQERFKSLRTPFYRGSDICLLVYAVDDEQSFYNLDMWKREFLYYADSFPFVVLGN
KLDLHEVTLERAQT--------NMICFETSAKNSINVDQAFVASVERWIQHEHKLDLKTG
TNYTNVDLKKHGTDGSETKKSCC
>AmQu_Rab9
----MSSKPIFLKVVLLGDGGVGKSSLIQRFVSNKFDPSMFHTIGEFLNKDEVDSNYTLQ
IWDTAGQERFKSLRTPFYRGSDCCLLTYAVDDSQSFQNLTMWKKEFLYYADSFPFIVIGN
KVDVRKVTPEEAAR--------KMPYYETSAKDSTNVEQAFEAAIKRISSLGHLSV--SK
KTDYAVDLNKKKQSGG----GCC
>NeVe_Rab9
----MSGKSTLLKVVLLGDGGVGKSSLMNRFVCGKFDTQSFHTIGEFLNKDKLDGEYTLQ
IWDTAGQERFKSLRTPFYRGSDLCLLVYAVDDAKSFTNLSMWKKEFLYYAENFPFILLGN
KVDVRAVSQEEADS--------GVPYFETSAKDSTNVNDAFIAAVKRLNSLEQNKARSGF
TATGGVNLANVKKDKGSG--CCE
>CaTe_Rab9
RNSKTNKNSRLLKVVLLGDGGVGKSSLMNRFVSNKFDTQSFHTIGEFLNKDIVNGEFTLQ
IWDTAGQERFKSLRTPFYRGADCCLLTFGVDDMVSLKNLSLWKKEFLYYADLFPFVVLGN
KVDI-EQEVAEEEA--------HVPYYQTSAKDAINVDTAFHAAVERVIEQERSLDNSAR
NIHDTVDLSKKATRS-----GCC
>StPu_Rab9
----MAGSRPLLKVVILGDGGVGKSSLMNRFVSNKFEQESFHTIGEFLNKDVVEGEFTVQ
IWDTAGQERFKSLRTPFYRGSDCCMLTYGVDDRQSFHNLTMWKKEFLYYAENFPFVLLGN
KVDVRQVGVDEAKQ--------NVPYYETSAKTAVNVEEAFIAAVRRVVELDRKND--VK
DDVNPINLNQKPSTVHKKS-DCC
>BrFl_Rab9
-----MSKSSLLKVVLLGDGGVGKSSLMNRFVTDKFDSQSFHTIGEFLNKDVVDGEFTLQ
IWDTAGQERFKSLRTPFYRGADCCLLTFALNDVQSFKNLGMWKKEFLYYADNFPFVVLGN
KCDMREVATEQAEA--------DLPLYETSAKDAINVDTAFTAAVRRLVRLEERVE---A
GYSNTVDLNAQAKQS-----SCC
>SaKo_Rab9
----MAGKTQLLKVVILGDGGVGKSSLMNRFISNKFDSQSFHTIGEFLNKDVIDGHYTLQ
IWDTAGQERFKSLRTPFYRGSDCCLLTFGVDDVQSFHNLNMWKKEFLYYADSFPFVVLGN
KVDVRQVTADEAKL--------RSPYYETSAKDAINVDEAFTAAVKLLLKMEERVE-MRS
GYTDTVNLHKNRSRKDH---CQC
>DaPu_Rab9
PRKPQVETRSVLKVLILGDGGVGKTCIMGRFINDQFEDNSFHTIGEFLNKDALTGKYTLQ
IWDTAGQERFKSLRTPFYRGTDICLLVFSLDDKSSFSNLSLWRQEFLHYAQDYPFIIVGN
KVDLRTVHAEEIKQ--------NPPYYETSAKTDVNIGEVFKESVQQWIKRESDLDLNFK
AAGNTLYLTPESQGNSKIRRYCC
>TrAd_Rab9
--MANDKAAILLKVILLGDGGVGKSSLMTRFIQDKFDENSYHTIGEFLSKNNVNGIYTIQ
IWDTAGQERYRSLRTPFYRGADCCLLTFALDNRNSFDNLATWRKEFIFYAETFPFVVLGN
KVDIRQIHRSEAEE--------QMPYLETSAKDSTNVEVAFVKAIEKAVKLEEKVA-IKT
DFNSTIDLTKCKDKSIAS--LLT
>ApMe_Rab9
LQNRNSQRSTLLKVVILGDGGVGKSCLMNRFVSNHFDEHSFHTIGEFLNKDEINGEYTLQ
IWDTAGQERFKTLRTPFYRGSDICLLTYAVDDRTSFKNLALWRSEFLYYASTFPFIVVGN
KVDVKQVSTEEAQA--------DPPLVETSAKDATNVEAAFGAAVAAWAQLEARLE--RP
LVEDTVDLSKQQSPHRSS--CCM
>DrMe_Rab9
TNMRPPQKSKLLKVVILGDGGVGKSALLTRFVANRYEENNFHTIGEFMNKDVVDGEYTLQ
IWDTAGQERFRALRTPFYRGSDICLLCYALDDRDSLKGLGVWRNEFLNYADKFPFIVVGN
KNDIRQVSSDAVQQ--------VACHIETSSKAATNVTDAFVLGLRQWRHMECVAEAELR
QHGDTIDLTRPIRLVQRR--ICC
>AnGa_Rab9
TNMRPPSKNILLKVVILGDGNVGKSCLMNRFVSNYFDANSFHTIGEFLNKDQVDQEFTLQ
IWDTAGQERFRALRTPFYRGTDICLLTYAINDRLSFRALVSWRDEFLRYYDHFPFVVVGT
KNDLREVTAEEVSQ--------ITAYIETSAKTSENVATAFALAVQQWRKLERSTELR-A
QGQDTIDLMKSVNLNANRNRFCC
>XeLa_Rab7b
---MNSGNKVDLKINIIGPMGTGKTSLLNQYVHKWFLNDYQNTLGHLLSKIILDNTLNLQ
IWDTGGQERFRTLVSTFYKGSDGCLLVFDVTDEESFSCLEFWRKDFLPA-ADFPMIVLGN
KID-RQVSKESAMT--------L-SYLEVSAKNNVNVERAFEMLAKKALIHYQE-S-KES
CLGESIKLYPTEDSNSN---TCC
>GaGa_Rab7b
GPSMDSSKKVDLKIIIIGALGVGKTSLLHQYVHKTFYEDYRTTLGSILTKVVVDKTLKLQ
IWDTGGQERFRSMVSTFYKGSDGCMLAFDVTDMESFEALDNWRDDFLRD-HDFPMVVLGN
KID-RQVSKEIASA--------I-PYFEVSAKNNINVAQAFETLAKQALTTPSA-VNATV
SLQDVVFLIPALITLLIPTADGC
>MuMu_Rab7b
---MNPRKKVDLKLIIVGALGVGKTSLLHQYVHKTFFEEYQTTLGSILSKIILDDTLKLQ
IWDTGGQERFRSMVSTFYKGSDGCILAFDVTDPESFEALDIWRDDVLME-QSYPMVVLGN
KID-RKVSQEVVHG--------M-PYFEVSAKNDINVVQAFEVLASRALLRYQG-T-AEN
HLIDSIKLSPGQPKS-----RCC
>HoSa_Rab7b
---MNPRKKVDLKLIIVGAIGVGKTSLPHQYVHKTFYEEYQTTLGSILSKIILGDTLKLQ
IWDTGGQERFRSMVSTFYKGSDGCILAFDVTDLESFEALDIWRGDVLME-QSYPMVLLGN
KID-RKVPQEVAQG--------I-PYFEVSAKNDINVVQAFEMLASRALSRYQS-I-LEN
HLTESIKLSPDQSRS-----RCC
>AuAn_Rab7_2
-MGDAKPAATLLKCVVLGSSNVGKTSLLMQFVHGKFTPARRVTTGDFASKVLLGDRVRLV
IWDTAGQERFHTLGGAFYRGADAALLVYDTTDIRTFEQIEMWRRELLGPPEEFPVVVVGN
KVDPREHEQAAVVR--------I-GLCLTSAKDGTGVAVAMEAVAMLALENKRR-RAEPE
QKRQTVVLDELHARPVARDACCK
>CaAl_Ypt9
TNNPKAGPTPTLKVVLLGDSGVGKTCLRSQFVHHVFTNAYKATIGDYLTTSVLPQQVNLQ
IWDTAGQERFNSISQAFYRGTDVCVLVYDVTNYESVLSIRDWFNRFMEHCG---IVIVGN
KSDKRNVGDYIDD---------DNSLMEISAKRLELVEELFVRVAKIGVDLLMGNKFDKI
DLRETHNRINDNTTSTSSS-CAC
>SpPu_Ypt9
------MPKDILKVVLLGDGGVGKTSLRYQFIHKRFTLAYKATIGDFITKEETEDGVAMQ
IWDTAGQERFQSLGIAFYRGADACVLVYDVTKPETSTNLLKWLTEFIQQAENFPFVLVGN
KIDN---QRDRAI-----------TK-----------RQGQELAIR--LKRICK-D----
-----------------------
>UsMa_Ypt9
TSLHRILPKRTLKIVLIGDGGCGKTSIRNHFLSNTFFPSYRATIGDFITKTPIDPSATLQ
IWDTAGQERFQSLGSAFYRGADAVIIAFDVTKDQALERVKMWYNAFMQKADEQRWICAAN
KVDL-QEGVVQGVV---------LEQRKEGQKDWGDVVETAEVPSGAEEPANPH-E----
-----------------------
>HyMa_Rab32
----MDKKKHEFKILVIGDAGCGKTSIIRRYVNNNFFPDYGPTIGHYLLKVWDERLIHLH
LWDISGEERLRKMNKVFYKEAVGCMIIF-DVTQQAFETVIKWKLDLDKVHQPIPCVLLAN
KCDGLYNFYYKSCMDKYCIDNGFHSWFETSAKENINVDNAAKSLIKKMPKKCCVYG----
-----------------------
>SaSp_Rab7L1
-MADDLEPDGPYKVIVIGDGAVGKTSIISRYALGTFDEGYKKTLGDFALKLVKKQDVYLQ
LWDIAGQDQFSSLTRVYFRHASACVTVF-DLTAQTFENVKKWMDEVEKVNGPVPAILLAN
KCDLKPHEVSDAEIEEMKERYNFVAWFKTSAKDNTNIDKAMATLVDHIKPTEFDDP---E
PFPEP----PKDDSRCA---ACS
>AmQu_Rab7L1
------MCESVFKVLLIGDHSVGKTTFVASYVLNKWVPNLKTTVGDYAVKSVSTETIRLH
LWDIAGQERFHSIARTYFRGASGCVVMF-DVTNKSFESAREWKQELDKVEEKVPCVLLGN
KDDLVDKKVTQSQVDKFARENGFIHYSFCSVKEGKGITEPMSELIKCMLEQEHSSG-EVL
QAFDRLNPDIFEERSNSG--CCS
>StPu_Rab7L1
MDGATEVKEKLFKVIIVGDSLVGKTTFVHRYVSGKFDPGFKTTVGDFALKKISQDIVRLQ
LWDIAGQERVSSLTRVYYKDASACVIMF-DVTQKTFNNVMNWKNDVEKVASPVPCLLLAN
KIDLPSPNVKEEEIKELCNNNNFIGWNKISVKDNTNIEQSMNFLVEEMLVQTSMAREGRL
DSDGRILLQPENNKSRI---SCC
>XeLa_Rab7L1
----MSSFDHLFKVLVVGDSTVGKTSLLQRYVHDVFGKDYKMTMGDFALKVVSAETVRLQ
LWDIAGQERFASMTRLYYKQASACVIMF-DLTNESFRNCQMWKDDLDKVTDFVPCILLAN
KCDLSPWAVSREQIDQFSKENNFIGWTETSVKENININESMRVLIGRMMASKQSGNSSFS
THGDYINLKDIHEGGT----GCC
>GaGa_Rab7L1
----MGQRDRMFKVLVVGDATVGKTSLVQRYANDSFNRHYKSTVGDFALKVVSSETVRLQ
LWDIAGQERFTSMTRLYYREASACVIMF-DVTNSTFSNSQKWKQDLDKLTSPVPCLLLAN
KCDLSPWAVTREEVDRFSKENGFSGWVETSVKENKNINESMRVLIEKMMSSSTGDGAAAS
WRGDYINIKETSPPGW----ACC
>HoSa_Rab7L1
----MGSRDHLFKVLVVGDAAVGKTSLVQRYSQDSFSKHYKSTVGDFALKVLSYEIVRLQ
LWDIAGQERFTSMTRLYYRDASACVIMF-DVTNTTFSNSQRWKQDLDKLTEPVPCLLLAN
KCDLSPWAVSRDQIDRFSKENGFTGWTETSVKENKNINEAMRVLIEKMMRNSTEDIMSLS
TQGDYINLQTKSSSW-----SCC
>MuMu_Rab7L1
----MGSRDHLFKVLVVGDAAVGKTSLVQRYSQDSFSKHYKSTVGDFALKVLSSEMVRLQ
LWDIAGQERFTSMTRLYYRDASACVIMF-DVTNTTFSNSQRWKQDLDKLTEPVPCLLLAN
KSDLSPWAVSRDQIDQFSKENGFTGWTETSVKENKNINEAMRVLVEKMMNNSREDVMSLS
TQGNYINLQAKPSSGW----TCC
>NeVe_Rab7L1
---MLNQYTRNFKVLVVGDILTGKQSFVKRYVNNIWHPLYKPTIGDFALKTIANTTIRLQ
IWLIAGQERFSSMTRVYYKGADACVVLF-DLERTTLDGAIKWKKDLDKYKKPVPCILVGN
KSDLPDRPVDKEIIDKLCKEHSFLCWTEMSVKEDINVKKPMEYLVKHLMEDGKEGN----
---KKLFILGNPG-------VFS
>DaPu_Rab32_1
SSSSLAKRK-YYKLLVIGDQNTGKTSIIHRYVHGSFRDKYEVTVGGINFKEWNNTHLTLE
FFDIGGEERSRFMTSAFYRKAVGAFVVT-DVTQNGFQAATLWKKDLDKLRTLLPCVLLIN
KADQSSNELDPSQVDRFCRHQKFSGWFDTSAKNDINIDEAVQFLVGKVIRRNLV------
-----------------------
>NeVe_Rab7L1_2
------MSEILFKVLIVGDATVGKTSFVQRYVHGNTRREYKPTIGDFALKVIADATVRLQ
LWDIAGQERFTSMTRVYYKGAAACVIMF-DLTSQTFNSTIKWKNDLDKCKKPIPCILVGN
KSDLSARPVPKETIDKLCRDHSFLGWTEMSVKEEVNVSE--------------TME----
-----------------------
>BrFl_Rab7L1
------MTERLFKILIIGDATVGKTSFVQRYVNDSFKREYKATVGDFALKVISEDTVRFQ
LWDVAGQERFTSMTRVYYKDASACVIIF-DVTAQTFHNCIKWKKDLDKVSRCVPCMLLAN
KASAIDLQVTEEEVNEFCKEHNFIGWTEISVKDNVNVKE--------------SMK----
-----------------------
>DaPu_Rab7L1
KLEYNRATEKLFKVIIIGDPGVGKTSFIRRYVQNAFRGDYKATIGDFALKIVSNQTIKLQ
LWDIAGQERFTWMTRVYYKEAQGCIIMF-DLTSNSFENAVKWKKDVDKCVAPVPCMLLAN
KCDLRQREVDQWEIETLCREHSFIGWTETSAKDDLMVGD--------------CMR----
-----------------------
>CaTe_Rab7L1
-------MDRTFKLLTIGDPGVGKTSLVQRYVHGYYTKDYKATLGDFALKLVSNVTIKLQ
LWDIAGQERFTSMTRVYYRDAHACIIMF-DLTQSSFQNALKWKADLDKCCSSVPCILLAN
KCDLSRREVNQDEIESFCREQNFIGWTEVSVKEGLMVEESMRYLVNW-----NNAG----
--------A--------------
>LoGi_Rab7L1
------MAEVLFKVIIIGDPTVGKTSFVQRYVNNSYRKDYKMTIGDFALKVISNRNIKLQ
LWDIAGQERFTSMTRVYYKDAHACIIMF-DLTQSTFQSAIKWKKDLDKCSSAVPCLLLAN
KADLTHREVEQQEIEDMCKEHDFLGWTETSVREGLMIEE--------------SMR----
-----------------------
>AuAn_Rab32
------------KVLVLGDPATGKTSIIKRYVHNFFSNHHRTTVGDFALKQVGRRGARLQ
LWDIAGQDRFGAIARVYYKDAFGAFLVY-DISRETFKTIVKWKDEIDKVHMALPVVLLAN
KCDLVAI--DRQELDDFCRSHGFIGWFETSAKADVNIDTAAR------------------
-----------------------
>HeRo_Rab32
--------EYLFKVLVIGDLGTGKTSFIKRYVHHSFSDHYRATIGDFALKVWDDEVVRLQ
LWDVAGQERFGNMTRVYYKEAVGCILVY-DVNKSSFEGCNRWKEDLDKVSDRIPCVLVGN
KKDKESEPFVTGNLEEFCKSKGYAGWFETSAKDNINVDETIKFLIS------CVSD----
--------------------VKI
>TrAd_Rab32
-ANIAAKKEYLYKILVIGDLGVGKTSIIKRYVHQFFSTQYRATIGDFALKVWKDSSVRLQ
LWDIAGQERFGNMTRVYYREAVGAFIVF-DISRSTFDAVQKWKSDLDKVTMAIPVVLLAN
KCDIESLANFRGTLDNYCKEKGFAGWFETSAKENINIDEAANFLVS------KVFS----
--------------------FIN
>CaTe_Rab32
SAGQGEKREHLYKVLVIGELGTGKTSIIKRYVHQFFSQHYRATIGDFALKVWDADLIRLQ
LWDIAGQERFGNMTRVYYKEAVGCFIVF-DVTRSTFDAVQKWKNDLDKVQSPIPCVLLAN
KCDQEGMVTSQTQMEEFCRERGFITWFETSAKENINIDESARCLVS---------K----
----------------------V
>ApMe_Rab32_2
NAGLGEKREHLYKILVIGELGAGKTSIIKRYVHQFFSQHYRATIG---------------
-----GQERFGNMTRVYYKEAVGAFIVF-DVTRATLDAVVKWKQDLDKVQSPIPCVLLAN
KCDQEGLVNSPAKMDEYCKEKNFAGWFETSAKENINIEEAARFLVN---------K----
-----------------------
>PhCa_Rab32
ERRVNAAQDAVIKVLVLGDAATGKTSIIKRYVHDAFSEHHRTTIGDFALKAVSGTV-RLQ
LWDIAGQEHFRALNRVYYKDALGALLVY-DMSRETFDSILKWKKEIDKVEKPLPVILCGN
KCDL-EI--DRDFLDEFCKTNNFTGWFDTSAKENIHIDDAAKALVTGILEHQDIFESDAK
KRNDTFRPTSAANGGNSSQSWCC
>PhRa_Rab32
ERRVNAAQDAVIKVLVLGDAATGKTSIIKRYVHDAFSEHHRTTIGDFALKAVNGTV-RLQ
LWDIAGQEHFRALNRVYYKDALGALLVY-DMSRETFDSVLKWKKEIDKVEKPLPVILCGN
KCDL-DV--DREFLDEFCKTNNFTGWFDTSAKENIHIDDAAKALVTGILEHQDIFESEAK
KRNDTFRPTGAANGGNANQSWCC
>PhIn_Rab32
ERRVNAAQDAVIKVLVLGDAATGKTSIIKRYVHDAFSEHHRTTIGDFALKAVSGTV-RLQ
LWDIAGQEHFRALNRVYYKDALGALLVY-DMSRETFDSIMKWKKEIDKVEKPLPVILCGN
KCDL-DV--DRDFLDEFCNTNNFTGWFDTSAKENIHIDDAAKALVTGILEHKDIFKSEAK
KRNDTFRPTSAANSGNANQSWCC
>CaOw_Rab29
EGAAGPTADQLFKIIVIGDYA---TSLIRRYSEGFFTPNYKLTIGDFATKVLEGAKITLQ
LWDIAGHERFGHMTHVYYKYAIAAVIVF-DMTRATFDSVIKWLNDVNKVMKPVPVMLLAN
KADMSDKSVYKQKLDDFCKEHGLIGWFATSAKNNANIDQAMNFLVGSVIQISKRAPLVKS
PIEEFVRLSGNDIPTREQRQCCS
>AmQu_Rab29
----------------------------------------------------------MQ
LWDIAGHERFGHMTRVYYKYAIAAIIVF-DLTRPTFDAVQKWLDDVRKVVEPVPVLLLAN
KCDLDNTTVDQSKLDQYCEDHNLIGWFPTSAKDNTNIEEAMSFLIEKIMQISSIQIVIGL
ESNGNGHLTSHQISNQTKANGCC
>ApMe_Rab29
LLSKFGHKELLFKFLVIGDYGVGKTALVRRYTEGKFTSNYKITIGDFAIKTLDLTKINLQ
LWDVAGHERFGYMTRVYYKYAVAAALVF-DISRATFQSIKKWLCDLRKVTSNIPVVLLAN
KCDIPCPVVPTEQIARFCKENNIGAWYVTSAKENTNVDVAMRYLVENVLKTKIDGG----
-IRDSVRLRDKPTIREKSG-CCK
>NeVe_Rab29
QDEMGEVKEHLYKVLVIGEYGVGKTSIIRRYTEGYFSPNYKLTIGDFALKIIDKTKINLQ
LWDVAGHERFGHMTRVYYKYAIAAIIVF-DLSRATFDAILKWYRDVNKVMNPIPVIILAN
KCDLEDYPVDEEKLDQFCQNNGFAGWFATSAKEDYNIDDAMRFLVQAILSTSGECRIDYS
YAHKGTDESQQNKPQKKS--CCS
>SaKo_Rab29
ASSSASVQEHLYKILIIGEFGVGKTSIIRRYTEGYFSPNYKLTIGDFALKSINLTKINLQ
LWDIAGHERFGHMTRVYYKYAIAAIVVF-DLSRATFDSVLKWYNDVNKVMQPVPVMLLAN
KSDLEDVSVDNQALDQFCNENKFIGWFATSAKEDKNINEAMVFLVQNILRLTSEGQ----
QQEECIMLPSYPDETEES-----
>CaTe_Rab29
CVNQVYPKEYLFKVLVIGEFGVGKTSIIRRYTEGYFVPSYKMTIGDFSMKSINMTHVNIQ
LWDIAGHERFGHMTRVYYKYAMAAIVVF-DLSRSTLEAVSKWIEGVRKVMDPIPCFLFAN
KCDIDSIEIDTVEMNNFCQQNNIETWFPTSAKDDINIGK----------KVERVGF----
-------MN--------------
>LoGi_Rab29
-------QEHLYKILVIGEFGVGKTSIIRRYTEGTFFPNYKLTIGDFALKTIDNVKVNLQ
LWDIAGHERFGHMTRVYYKYAIAAIIVF-DLSRATFDSVLKWLNDVNKVMQPVPVMLIAN
KCDIEDVQVQQEVLNKFCKDHKFIGWFATSAKTDVKIDEAMKFLINHILKLPTD------
-----------------------
>BrFl_Rab29_2
---------MLYKVLVIGEFGVGETSIIRRYTEGYFSPNYKLTIGDFALKSLDQTKINLQ
LWDIAGHERFGHMTRVYYKYAIAAIIVF-DLSRTTFESVLKWYNDVNKVMQPIPVILLAN
KCDIDDSTFDKSSLEEFCKQHKFIGWFETSAKLDKNIGK-------YIMQFCFSIF----
--------R--------------
>BrFl_Rab29
-----------------------------------FSPNYKLTIGDFALKSLDQTKINLQ
LWDIAGHERFGHMTRVYYKYAIAAIIVF-DLSRTTFESVLKWYNDVNKVMQPIPVILLAN
KCDIDDSTFDKSSLEEFCKQHKFIGWFETSAKLDKNIGK---------YIMQFCFL----
--------------------IFR
>CaEl_Rab32
MAALTNNDKISYKVLVIGDPGVGKTSIIRRFVHNVFSSNYKTTIGDFALKILDNTVVHLQ
IWDISGQDRYGVMTRVYYKDAHAAIIVL-DSTRRTIEGALRWKTDLDKVTSPVPAILLAN
KCDIDNK-LGDDKLYDLETNNGFVGSFRTSAKESVGIEEAFKFLANTVISTEQGGQVPFM
NREGNVNLDDNTTHSRYDS-KCC
>XeLa_Rab38
--MGSPQREILCKVLVVGDLGVGKTSIIQRYVHNVFSQCYRATIGDFALKIWDLDVVRLQ
LWDIAGQERFGHMTRLYYREAVGAVVVC-DLGRATVESVSRWKEDLDKVCNPIPVILLGN
KCDQLGT--SVSNLEQLGQELGFSYSHVTSAKENVNIDMAISSLIKEIIANDEDSE--PT
NDPTIIQPSLHPSVNKAC--SQC
>OiDi_Rab32
------MVEYLFKTLVIGDIGVGKTSLIKRYVHHVFGSTYKPTIGDFALKVWDSEIIRLQ
LWDIAGQERFGTMTRVYYRDAVAAFIVF-DINRTTFEGVRKWKDDLDKVMSKIPCFLLAN
KIDMESEIDKKAQLDDFVAEKEFAGWFPTSAKENKNIDRAASELIRTIIDNEKRLS-PPT
IDDDVIDIRSNKPKQNEK--SCC
>SaSp_Rab32
-MADEDMRELLYKVLVVGDSGVGKTSLIKRYVHGVASDKYKATIGDFALKVVNENTVRLQ
LWDIAGQERFGSMTRVYYKEAVGAFVVF-DVTRDTFKAVKTWKEDIDKVFSKIPVVLMAN
KCDLEGF-RTQEEMQEYCANMGFVSWFETSAKLNKNIEEAVNCLVQNILEKEPDSP---H
SDGDVLDIKDTNPKDREKTDGCC
>GaGa_Rab38
-MQKHNQKEHLYKLLVIGDLGVGKTSIIKRYVHQNFSPHYRATIGDFALKVWDAEVVRLQ
LWDIAGQERFGNMTRVYYREAMGAFIVF-DVTRATFEAVTKWKEDLDKLVKPVPTVLLAN
KCDQDVLMNNGIKMDQFCKENGFVGWFETSAKENININEASRCLVKHIIATESDPV--QP
IETDIIKPHLNSGKIVSC--SAC
>MuMu_Rab38
--MQTPHKEHLYKLLVIGDLGVGKTSIIKRYVHQNFSSHYRATIGDFALKVWDPEVVRLQ
LWDIAGQERFGNMTRVYYREAMGAFIVF-DVTRATFEAVAKWKNDLDKLTKPVSVVLLAN
KCDQDVLMNNGLKMDQFCKEHGFVGWFETSAKENINIDEASRCLVKHILANECDLL--ES
IEPDIVKPHLTSPKVVSC--SGC
>HoSa_Rab38
--MQAPHKEHLYKLLVIGDLGVGKTSIIKRYVHQNFSSHYRATIGDFALKVWDPEVVRLQ
LWDIAGQERFGNMTRVYYREAMGAFIVF-DVTRATFEAVAKWKNDLDKLSKPVSVVLLAN
KCDQDVLMNNGLKMDQFCKEHGFVGWFETSAKENINIDEASRCLVKHILANECDLM--ES
IEPDVVKPHLTSTKVASC--SGC
>NeVe_Rab32
MSTAGERREYLFKVLVIGDLGVGKTSLIKRYVHQFFSVHYRATIGDFALKVWDAELIRLQ
LWDIAGQERFGNMTRVYYKEAVGAFIVF-DVTRS-TFSAVKWKNDLDKLQEPIPAVLLAN
KCDQEGLVNNSAQMDEYCADKGFIGWFETSAKEDVNVNEAAKFLVSKILQNEKENNTASQ
SSARQPYQAGQSQPQKN---GCC
>AnGa_Rab32
ATGQAEKREHLYKILVIGELGTGKTSFIKRYVHQFFSQNYRATIGDFALKVWDQNIIRLQ
LWDIAGQERFGNMTRVYYKEAVGAFIVF-DVTRATFDAVIKWKNDLDKVQKPIPCILLAN
KSDQQGIVTTPAKLDEYVKEHGFAGWFETSAKENVNIEEAAKSLVNKILMNDKLLNTGEV
IDSERFALVGGKSDTSQKKSCSC
>AmQu_Rab32
MATGGGKQEHLYKVLVIGDLGTGKTSIIKRYVHQFFSPHYRATIGDFALKVWDNNTIRLQ
LWDIAGQERFGNMTRVYYKEAVGAFVVF-DMTRSTFEAVTMWKSDLDKVLKPIPAVLLAN
KCDLEGFLGNVGQLDDYCKEKGFAGWFETSAKENIGIDEAARCLVAKILENDESIE---Q
QAPDKDVLHVEQETKKKSG-GCC
>LoGi_Rab32
MAGGGEKKEHLYKILVIGELGTGKTSIIKRYVHQFFSQHYRATIGDFALKVWDSDLIRLQ
LWDIAGQERFGNMTRVYYKEAVGAFVVF-DVTRSTFDAVSKWKNDLDKVQTPVPCVLLAN
KCDQEGLVNNSAQMDEFCKEKGFIGWYETSAKENINIDEASRFLVTKILEKDKAMK-END
RDNDKILLDGRNSASSTEKKTCC
>StPu_Rab32
SAAAGEKREHLYKVLVIGDLGVGKTSVIKRYVHQFFSQHYRATIGDFALKVWDADLIRLQ
LWDIAGQERFGNMTRVYYKEAVGAFIVF-DVTRSTFEAVAKWKHDLDKVQTAIPAVLLAN
KCDQEGLVNNSSQMDEYCKDKGFINWFETSAKDNINIDEAARFLVTSILANDKAIHEETE
QDNDPFKLDGEKPPAEEKG-ACC
>BrFl_Rab32
QASSGDKKEHLYKILVIGDLGTGKTSIIKRYVHQFFSQHYRATIGDFALKVWDADLIRLQ
LWDIAGQERFGNMTRVYYKEAVGAFVVF-DVTRSTFEAVSKWKNDLDKVQQSIPAVLLAN
KCDQEGMVNNTSQMDEYCKEKSFIGWFETSAKENINIDEAARYLVTRVLANDKANSYDDQ
VDKDKIMLDTTDEPEGG---SCC
>SaKo_Rab32
MSSSGEKREHLYKVLVIGDLGTGKTSVIKRYVHQFFSQHYRATIGDFALKVWDADLIRLQ
LWDIAGQERFGNMTRVYYKEAVGAFIVF-DVTRSTFEAVQKWKNDLDKVQQNIPVVLLAN
KCDQEGLVNNASQMDDYCKEKGFIGWFETSAKENINIDEAARFLVTAILANDKSMNDQ-H
QDKDALRLDGSGAIEENEGKSCC
>CiIn_Rab32
--MTEQRKEYLFKVLVIGELGVGKTSVIKRYVHQIFSQHYRATIGDFALKVWDGELIRLQ
LWDIAGQERFGNMTRVYYREAVGAFIVF-DATRSTFEAVNKWKNDLDKVTRNIPTVLLGN
KIDQGGLLSNKQQMDNYCDEKGFVAWFETSAKANINIDEAAKYLIDKILDNERSYS-RNL
PDPEALELNKDDDEKSG---CCR
>XeLa_Rab32
IPRAPERKEYLFKVLVIGELGVGKTSVIKRYVHQLFSQHYRATIGDFALKVWDNNLVRLQ
LWDIAGQERFGNMTRVYYKEAVGAFVVF-DVTRSTFEAITKWKSDLDKVFGPIPAVLLAN
KCDQENSIQSPHQMDLFCKENGFAAWFETSAKDNMNIDEAARCLVENILANAKNFP-VEE
NDDGSVRVDQETMPAESKS-QCC
>GaGa_Rab32
VSGVAESREHLFKVLVIGELGVGKTSIIKRYVHQLFSQHYRATIGDFALKVWDSKLVRLQ
LWDIAGQERFGNMTRVYYKEAVGAFVVF-DVTRSTFEAVSKWKHDLDKVLSPIPAVLLAN
KCDQDGS-QNLSQMDQFCREGGFIGWFETSAKDNINIDEAARFLVENILANYKTFPEEND
VGKPRLDLDPLKAESKS---QCC
>HoSa_Rab32
AAPAPETREHLFKVLVIGELGVGKTSIIKRYVHQLFSQHYRATIGDFALKVWDSRLVRLQ
LWDIAGQERFGNMTRVYYKEAVGAFVVF-DISRSTFEAVLKWKSDLDKVHSPIPAVLLAN
KCDQDSS-QSPSQVDQFCKEHGFAGWFETSAKDNINIEEAARFLVEKILVNHQSFP-NEE
NDVDKIKLDQETLRAENKS-QCC
>MuMu_Rab32
ATAAPETREHLFKVLVIGELGVGKTSIIKRYVHQLFSQHYRATIGDFALKVWDSRLVRLQ
LWDIAGQERFGNMTRVYYKEALGAFVVF-DISRSTFDAVLKWKNDLDKVHSPIPAVLLAN
KCDQDNS-QSPSQMDQFCKDHGFTGWFETSAKDNINIDEATRFLVENMLANQQSFP-SEE
IDLDRIKLVEEPPTTKPRS-QCC
>PhBl_Rab32
---MSEVREYLYKILVVGDLGTGKTSIIRRYVHNIFSSNYKSTIGDFALKVWSPEIVRLQ
LWDIAGQERFGNMTRVYYKEALGAFVVY-DVTRQTFEGVTKWKHDIDKVTGNIPVVLLAN
KSDHHGQQVNAEDMDRFCAEQGFLNWFETSAKEDTNIDEAARHLMTAVLKIEEEHGLA-Q
DEAERIRLDQLNKQSEAGSGGCC
>RhOr_Rab32
------MREYLYKILVVGDLGTGKTSIIRRYVHNIFSTNYKSTIGDFALKVWGPDIVRLQ
LWDIAGQERFGNMTRVYYKEALGAIVVY-DITRQTFEGVTKWKRDIDKVAGQIPVILLAN
KTDQHGQHANPAELDHFCKENGFIQWFETSAKDNSNIEEATRSLISAIVELQQENVNNDN
HDENNVSLDQQYQQQTQNS-GCC
>MuCi_Rab32
-----EVREYLFKILVVGDLGTGKTSIIRRYVHNIFSSNYKSTIGDFALKVWGPDIVRLQ
LWDIAGQERFGNMTRVYYKEALGAIVVY-DVTRQTFEGVTKWKNDIDKVAGQIPVILLAN
KSDQHGQHVNPTELDQFCQDNGFIKWFETSAKDNTNIEEAARHLITSILKLEEENADNVA
NDENTVNLNQQQQQQQQNN-GCC
>NaGr_Rab32_2
SNTGGEVQEYLYKILVVGDIGTGKTSIIKRYVHNIFSNTYKSTIGDFALKVWDDNIIRLQ
LWDIAGQERFGSMTRVYYKEAVGAFVVY-DITRPTFEAVQKWKSDIEKVFRPIPCVLLAN
KCDS--VSKSKEEMDQYCQENGFIGWFETSAKDDKNINEAANFLVKKILENHAEMN---Q
PRDDVVQFSPQSQNPKPSSSCQC
>MoBr_Rab32
MASGGEFKEHLFKVLVVGEIGTGKTSIIKRYVHQMFSSHYKATIGDFALKVLDDDIVRLQ
LWDIAGQERFGNMTRVYYKEAVGAFIVF-DVTRSTFEAVQKWKSDIDKVFSKIPVVLLAN
KCDMEGLVKNGAAMDKYCEEKGFAGWFETSAKENVNIDLAAQELVKKILEHEPSAL----
EKNDTIDLDEDKPKSS----GCC
>CaOw_Rab32
--MAGEMKEYLFKVLVVGDIGTGKTSIIKRYVHNIFSMHYKATIGDFALKVWEPDVVRLQ
LWDIAGQERFGNMTRVYYKEAVAAIIVF-DVTRSTFEAVQKWKFDIDKVKEDIPVVLLAN
KCDLEGLVKNSAQMDKFCEDKGFAGWFETSAKENLNIDKACRFLVTKILENTQSNQ-PAP
EENGIIRPGGPEPKQEAKG-GCC
>BiNa_1_Rab29
-----MDDDLLLKVLVVGDVAVGKTSIIQRYTNDSFRKDYKTTIGEFALKPIDKC-VNIQ
LWDIAGQDRFIGLLRNFYRNASAAIVVY-DITSKTLQNAVKWKADIDKVRGIIPCILLGN
KSDLRETEDPEYAM-ELAKKSGFIGCMETSAKTGANVGRACKGLVKKVITSMKNSQAQTV
VKDSNITLKGRSQKKADSS-CCN
>NaGr_Rab32
QVNNKSKPKYMYKIIFVGDSTCGKTAFIQQYVNNYFSKTYKSTLGDFSYKEYDEN--CFN
LQDIAGQERFKAMTSVFYRDAVVAVIMY-DVTNVTFDHTKDWKIDIDKVFDSIPCILVGN
KIDLHEKLNKPNELDEYVKKHGFAGWVETSAKDRTNMDKAVKMIVEQVLKYHEKEVGDMP
KSDDGLNSEDAKKKNSSSG-SCC
>PhIn_Rab7L1
-----------MKVLIVGNARCGKTSTIRRFTQDDFNEEYVSTIGDFVEKIIDQLTISLQ
LWDIAGQDRFAKFTRGYFREARGAVIVC-DITRNTIDAVVNWKNEIDCCKAEIPVVMVAN
KSDLLLDPVDKNNI---------VEWFRASAKSGERIGDAFQCLINRMVNDYRNGE--EE
APPEIIRLSPPQYRAVKQQGCDC
>ToGo_Rab7
GFCMPPKKKALLKVIILGDSGVGKTSLMNQYVNKKFSNQYKATIGDFLTKDVIDDKVTVQ
IWDTAGQERFQSLGVAFYRGADCCVLVFDVTNPKSFESLQSWKEEFLSDPDSFPFVVVGN
KVDERRVSSSKAEA--------NDPYFETSAKTATNVHLAFEEIAKRAMLQEKQ-Q-EQI
YLPETLTLSNADIRPAPIDSGCC
>DaPu_Rab32
SSGSAAGQRSLYKVLVIGELGTGKTSIIKRYVHQFFSQHYRATIGDFALKVWDQSVIRLQ
LWDIAGQERFGNMTRVYYKEAVGAFIVF-DVTRSTFESVAKWKQDLDKVQSPIPCVLLAN
KCDQEGIAASPAKMDEYCREKGFAGWFETSAKDNINIDDAAKFLVGTILQNDQWSTSIKE
EDADKLDLNGKGGTAGGDKKNCC
>DrMe_Rab32
MTSTSDKREHLYKILVIGELGTGKTSFIKRYVHQFFSQNYRATIGDFALKVWDANIVRLQ
LWDIAGQERFGNMTRVYYKEAVGAFIVF-DVTRGTFDCVSKWKEDLDKVQSPIPCILLAN
KCDQQGIITQPEKMDEYVRENGFAGWFETSAKENINIDEAARALVNKILINDKLIS-ADL
ADGDKFNLSAADATGSDAKNCSC
>ApMe_Rab32
NAGLGEKREHLYKILVIGELGAGKTSIIKRYVHQFFSQHYRATIGDFALKVWDPHIIRLQ
LWDIAGQERFGNMTRVYYKEAVGAFIVF-DVTRATLDAVVKWKQDLDKVQSPIPCVLLAN
KCDQEGLVNSPAKMDEYCKEKNFAGWFETSAKENINIEEAARFLVNKILQNDQLMKSQDQ
TDGERFALNQSPNSSKKS--CSC
>MoBr_Rab29
RVKRFHASAHTC------SHATGKTSLIKRYVDGSFDSEYKLSIGDFSLKNLDQP-IALQ
LWDIAGHERYRSMTSTYYRYAMAAVLVF-DLSRATFDSIVKWHTDLNKVMDRVPAILIAN
KADSILGPIDEAMLDEYCSKHGFLGWFATSAKTGQNIGEAFETLAREVIRVANEAG--TS
KDPSSLNVRGQEQPAKRLEVSCC
>PhRa_Rab7L1
SSSSDDVETVIMKVLIVGNARCGKTSTIRRFTRDDFNEEYVSTIGDFVEKVIDQLTISLQ
LWDIAGQDRFAKFTRGYFREAKGAVIVC-DITRNTIDAVVTWKNEIDCCKAEIPVVLVAN
KSDLLTDPVDKNNI---------VEWFRASAKSGEHVDDAFQCLLDRMVEDHRTGKEE-S
ASPDIIRLSQPPQYRVVKQEFGC
>PhCa_Rab7L1_partial
DESDDAPETVIMKVLIVGNARCGKTSTIRRFTRGDFSEEYVSTIGDFVEKLIDQLTISLQ
LWDIAGQDRFAKFTRGYFREAKGAVI----------------------------------
-SDLLLDPMGALDL----------G-----------------------VNMTHTII----
--------R--------------
>TrAd_Rab32_3
KNNPVETKEHSFKFIIVGKNHTGKSSIIRRYVDGLFTDYYKITMGDFALKVWDAKTIKLQ
LWDVQGQDFNEKMTHVYFKDAVGAFVVY-DVTDKTFESTKMWKEDIDKVFCKIPVVLLAN
KCDKVGNHNSPEYLDNYIQDNGYIKWFETSAKTGINIDKAFRSLVEEVYESSDKSDKKET
TDTENIKLNDTSEKDVTKS-SCC
>TrAd_Rab32_2
QNNSTEKKEHLFKIIVVGSKFTGKTSIIRRYVHQYFSENYKATIGDFALKVWDAEVIKLQ
LWDIAGQDNYEKMTRVYFKDAVGAVVVY-DITDKTFESTKKWKDDVDKVFSTVPVVLLAN
KCDKIGDHNDPEYLDKFIQDNGYIKWFETSAKTNVNIDKAFRSLVEEIYEKSTKFDGKET
ADPERVNLNNTNEKEGTKSSCCF
>CaOw_Rab7L1
AGSTSGALEHVFKVIIIGEGTTGKTALIRRYVDNTWDRTYKSTLGDFALKVISQEHVRLQ
LWDIAGQERFQHMTRVYYRSAAAAVVVF-DLTQWSFQKVRGWKADVDKVREVIPCMLIAN
KCDLPDRQVSREEIDEFAREMGFLCWFETSAKENINIEKAIKTLVSHILTIPIAPGFPGG
RSDGALQVKEDAPAPQEG--GCC
>NaGr_Rab29
NQPSNKTNNHLYKVLVVGDYAVGKTSLIRRYCTGEFTSNYRITIGDFCLKHINNTSVSLQ
LWDIAGHERFGAMTRVYYKYAIAAVVCF-DISRSTLDNVKKWRDDINKVVTPIPMILLAN
KCDLPEITIDKTKMNKFAKENGFIAWFETSARKNVNIDTAFHFLVSHIMKITKNMTATQN
SNFDKNDKDKENETTSSNKKCCY
>MoBr_Rab7L1
MATGGKGEHEPQKVLIIGDSAVGKSSLIARYVAKKFEANYLTTLGNSKLT----------
-----GQERFGQLLRVYYKNANACMVVC-DVTRQTLDNVSQWKRELDKVTGPLPAILLVN
KCDMKEARVSTEDI--------------------ERVAK------EYGLSLRSTQP----
---------PF------------
>ToGo_Rab23
MALLEESFDNSVKVIIVGNGTVGKSSLITRFSDGKYTSDYKKTLADFIEKTIKDETLTFF
LWDTAGQEEYNSITRAYYRGASAAVIVFSTTDRASFHAVHHWHRSVSNDAGSLTTLFVGR
RPSLSSGTS---LP-----------LFK-SPQRDQPTTAFFTVLCT--------SV----
-----------------------
>LaBi_Ypt9
--------MPTIKLVVIGASGVGKTSLRGKYISGRFSTGYRATIGDFITKTPHPRNVTLQ
IWDTAGQERFSSLSSAFFRGADAALLIFDVTSPESMHALKKWWNDFKDKADVHECVVVGN
KM-----------------------------------------------------D----
-----------------------
>OiDi_Rab23
--MSLSDDEVALKIVVVGNGGVGKSSLIQRFATGLFTQEYKKTIGDFLQRSLAGISINLM
LWDTAGQEEFHSVTRAYYRGAHGAVIVYSRDDPESFANVEDWKKRVSNECGEIPM-----
-----------------------------------------------------DGG----
-----------------------
>NaGr_Rab23
-----------MKVIIVGDGQVGKTSLVRRFVDSKYDPDYRQTIGAFKEKQIPNEAVTFM
LWDTAGQVKFADMTRQYYRGAKGAILVFSTTDRRSFEAIKAWNEKVDTQCTNLCKVLIQN
KIDLQAVIQPSEAE--VLATELGIKFFRASVKENLNVKE-----SKLSHYYPSQILIIMF
SFPNHSH----------------
>MoTe_Rab23
QTMLEEDLEVAIKVVVVGNGAVGKSSMIQRYCKNIFTKDYKKTIGDFLEKRLDSEEILLM
LWDTAGQEEFDALTKSYYRGAQACVLAFSTTDRDSFEAIEKWKEKVEVEVPNIPTCIIQN
KIDLRAVVSKDEAE--EVAKKLKFRFFRTSVKEDLNVNDVFEYLAKEHIKRIKAEATSQA
DQPTPSK----------------
>SaSp_Rab23
--MQEEDLEHPVKVLIVGNGAVGKSSMIQRYCKGIFTREYKKTIGDFLEKKVKGEELRLM
IWDTAGQEEFDSLTKAYYRDAEACVVAFSTIDRDSFEAVESWIKKVEDEVGRIPMVLIQN
KVDLEAAMTKEEAE--ALADRIKLKFYRTSVQENYNVDQVFQYLSELYVDELKKSERTFA
TSEGVVKLQPKQRTGGRKNKQLC
>MoBr_Rab23
--MLQEDIEHPVKVLIVGNGAVGKSSMIQRYCKGVFTQEYKKTIGDFLEKKVSGEDLRLM
IWDTAGQEEFDSMTKAYYRDAEACVVAFSTIDRASFEAVKSWIGKVEAEVGSIPMVLIQN
KIDLDAVMTKEEAE--ELAKEVKLKFYRTSVQENYNIDEVFKYLSELFVQRLSTAS-VDF
ATGGAVRLQPQPKQRTGGKKGPC
>CaTe_Rab23
GDMREEEVETAIKVVIVGNGAVGKSSMIQRYCKGIFTKDYKKTIGDFLERQVNCEDVRLM
LWDTAGQEEFDAITRAYYRGAQACVIAFSIVDRDSFEAIQDWKRKVEDEVGQIPTVFVQN
KMDLETLVAQKEVD--DLVANSRLKLFKTSVKNNVCVDDVFKYLAEKYLEQLDERFEMKK
LDTSTIQLQPSKRRTKGKKHSLS
>StPu_Rab23
--MKEEDIEVAIKVVIVGNGAVGKSSMIQRYCKGIFTKDYKKTIGDFLERQFNDEDVRLM
LWDTAGQEEFDAITKSYYRGAQAGVLVFSTVDRDSFEAIDKWRVKVEDEVGNIPLVLVQN
KIDLQAVLEPEEAE--ALAKRMKLRFYRTSVKENLNVEDVFRYLTERYIERIHSTEKNGN
DSNPTIQLKPMKQRTKGKKSLKC
>SaKo_Rab23
--MREEEIEVAIKVVVVGNGAVGKSSMIQRYCKGIFTKDYKKTIGDFLERQISGEEVRLM
LWDTAGQEEFDAITKSYYRGAQACVLAFSTVDRASFDAVESWKKKVEDEVGNIPMVLVQN
KIDLNALIDHEEAD--ALAKKLKLRFYRTSVKEDLNVNDVFRYLSDRYLARIQNCENKHI
DTGSTIQLKPTKQRTHGKKRSFC
>CiIn_Rab23
--MLEEDLEIAVKVVVVGNGAVGKSSMIQRYCKGIFTKDYKKTIGDFLEKQLNDDDVRLM
LWDTAGQEEFDALTKAYYRGAQACVLAFSTTDRNSFEAVENWKSKVEEEVPNIPIALVQN
KIDLDAVVEQHEAE--GLAKRLKLRFYRTSVKEDLNVDEVFKYLATKHIQKMRQEGDSGN
IGGETITLQPSKSVPSKSKNSRC
>XeLa_Rab23
--MLEEDMEVAIKVVVVGNGAVGKSSMIQRYCKGIFTKDYKKTIGDFLERQLNDEDVRLM
LWDTAGQEEFDAITKAYYRGAQACVLVFSTTDRESLESIPSWREKVVAEVGDIPTVLVQN
KIDLDTVIKNEEAE--ALAKRLKLRFYRTSVKEDLNVTEVFKYLSDKYLQRLKRQTNGLN
GSGDVINLRPNKQRTKKNKSTNC
>GaGa_Rab23
--MLEEDMEVAIKVVVVGNGAVGKSSMIQRYCKGIFTKDYKKTIGDFLERQVNDEEVRLM
LWDTAGQEEFDAITKAYYRGAQACVLVFSTTDRESFKAIPTWKEKVTTEVGDIPTVLVQN
KIDLDSCIKNEEAE--ALAKKLKLRFYRASVKEDLNVTEVFKYLADKYLQRLKQQTSNTL
NGGDVINLRPNKQRTKKSRSSNC
>HoSa_Rab23
--MLEEDMEVAIKMVVVGNGAVGKSSMIQRYCKGIFTKDYKKTIGDFLERQVNDEDVRLM
LWDTAGQEEFDAITKAYYRGAQACVLVFSTTDRESFEAVSSWREKVVAEVGDIPTVLVQN
KIDLDSCIKNEEAE--ALAKRLKLRFYRTSVKEDLNVNEVFKYLAEKYLQKLKQQISGTL
NGGDVINLRPNKQRTKKNRNSSC
>MuMu_Rab23
--MLEEDMEVAIKMVVVGNGAVGKSSMIQRYCKGIFTKDYKKTIGDFLERQVNDEDVRLM
LWDTAGQEEFDAITKAYYRGAQACVLVFSTTDRESFEAISSWREKVVAEVGDIPTALVQN
KIDLDSCIKNEEAE--GLAKRLKLRFYRTSVKEDLNVSEVFKYLAEKHLQKLKQQISSSL
NGGDVINLRPNKQRTKRTRNSSC
>LoGi_Rab23
--MREEDMEVAIKVVVVGNGAVGKSSMIQRYCKGIFTKDYKKTIGDFLERQVNNEDIRLM
LWDTAGQEEFDAITKAYYRGAQGCVLAFSTVDRDSFEAIETWKKKVENEVGEINMVIVQN
KIDLDAVVQDEEAE--ALAKKLRLRFYRTSVKENVNVDEVFRYLSEKYIQELSMVSLKHK
NNNDTITLKPSKKTKKLLMNSKC
>NeVe_Rab23
SNMREEDVEVAIKVVVVGNGAVGKSSMIQRYCKGIFTKDYKKTIGDFLERQANGEDIRLM
LWDTAGQEEFDAITKAYYRGAQACALVFSTVDRDSFEAVESWKTKVEDECGSIPMVVVQN
KIDLEAVVKPDEAE--SLAKKLKLKFYRTSVKEDLNVNDVFMYLSERHLDRIHNEEQPSS
GTGEIITLKPNKQRTQGKKNKIC
>HyMa_Rab23
--MREEDLEISIKVVVVGNGAVGKSSMIQRYCKGYFSKEYKKTIGDFLEKMVNGEDVRLM
LWDTAGQEEFDAITKAYYRGAQACVLTFSVVDYASYAAIVRWKEKVVVECANIPMVLVQN
KMDLSAVVRQEDAE--NLAKSLRVNLYCTSVKENVGVSDVFEYLAKCYIQSLSSTQENWV
NGKTFIFLEENGLKLKSKALLFD
>ChRe_Rab23
---MEEDFDREIKVVVLGNGGVGKTSMIRRFCKGIFTDEYKKTIGDFLEKAVDQEEVRFM
LWDTAGQEEFDAITRTYYRGAGAAVIAFSTTDLDSFKAVQSWREKINAECGDIAMCLVQN
KVDLRAVVTPEEVE--ALARQLGLKLYRTCVKENINVTEVFGYLAELHHKKLQAGQTEKL
HDPMTVNLKPSKVRTKGKKSTAC
>VoCa_Rab23
---MEEDFDREIKVVVLGNGGVGKTSMIRRFCKGVFTDEYKKTIGDFLEKAVDQEEVRFM
LWDTAGQEEFDAITRTYYRGAGAAVIAFSTTDLESFKAVQGWKDKIIAECGDIAMCLVQN
KVDLQAVVTPEEVE--AMARQLGLKLYRTCVKENINVTEVFGYLAELHHKKLQKGEAPVR
EGPVTVDLKPSKVRTKGKKSTAC
>AmQu_Rab23
--MIEEDLEVAIKVVVVGNGAVGKSSMIRRYCKGVYTQDYKKTIGDFLEREVDDDNVRLM
VWDTAGQEEFDSITKAYYRGAQVCVLAFSTTDKDSFDAIERWKNKVEAECGAIVMVVVQN
KIDLESAVSAEDVE--ALTKRLKLHLFRTSVKENFNIDEVFLYLSRKFLSQQRKEAKLKT
NEEKSFKIKPTKERVQRKHRPFC
>BrFl_Rab23
--MREEDVETAIKVVVVGNGAVGKSSMIQRYCKGIFTKDYKKTIGDFLERQVNNEDIRLM
LWDTAGQEEFDAITKAYYRGAQACVLVFSTTDRQSFEAIESWKGKVEDECGDIPTVLVQN
KIDLDAKVETEEAD--TLAKKLKLRFYRTSVKDNLNVDDVFRYLADKYLERVQAMV-KKK
EDNGTIQLAGPNKRRTHGKKGKC
>TrAd_Rab23
--MIEEDIEIAIKVVVVGNGAVGKSSMIQRYCKGIFTKDYKKTIGDFLERQIDSKDIRLM
LWDTAGQEEFDAITKSYYRGAQACVLAFSTTDRDSFEAIESWKRKVEAEVGSIPMVLVQN
KIDLDAKMDSEETE--KLAKKLHLRFYRTSVKDNVKVDDVFKYLATKYLKLIEKSG-SKG
NDEGVIQLDANKRKSQSKKNGAC
>DaPu_Rab23
--MREEDLEIAVKVVIVGNGAVGKSSMIQRFCKGVFTRDYKKTIGDFLERIVNCEEVRLM
LWDTAGQEEFDAITKAYYRGAQAAVLAFSTVDRVSFDAIRSWKKKVEDECGEIPMVIVQN
KIDLQAVVDAEEVE--MLARELHCRLYRTSVKEDLNVRQVFQYLAEKYLSQLDALDDYCT
EPPRSITIGTRDS-------ILV
>ApMe_Rab23
--MREEELEISLKVVIVGNGAVGKSSMIQRFCKGTYTRDYKKTIGDFLERQVDGEDVRLM
LWDTAGQEEFDAITAAYYRGAHACVLAYSATDRDSFDAIPSWKQKVKNECGEIPTVLVQN
KMDLQCVIDLDEAE--RLGHILGCKLLRTSVKEDVGVMSVFRHLASRCLHEMRRCD----
-YQDDLRLYSAGPRSPSVISSTC
>DrMe_Rab23
TSMREDDIELAIKVVIVGNGGVGKSSMIQRYCKGIFTKDYKKTIGDFLERQIDGEDVRIM
LWDTAGQEEFDCITKAYYRGAQASVLVFSTTDRASFDAIKDWKRKVENECNEIPTVIVQN
KIDLQAVVTADEVE--TLAKLLNCRLIRTSVKEDINVASVFRYLATKCHQLMTQSYAFSP
TFTKSSSGTIVLRPAKKGHSCGI
>AnGa_Rab23
GNMLEEELEIALKVIVVGNGGVGKTSMVQRYCKGIYTKDYKKTIGDFLERQIDGEDIRIM
LWDTAGQEEFDAITKAYYRGAQACVLTFSTTDRASFEAIREWKRKVENECSEIPTVLVQN
KIDLQAVVSFEEAE--ALAHSLGCRLIRTSVKEDVNVATVFRYLATKCHQMMKQQYSAPI
SQPTISAFSPTFQSKAASN-TIT
>TrBr_Rab23
--MLKRGGLNGVKVIVIGDGNVGKSSLLRRFVTGTFSNQYNRTVGEYMEKSLRSTTVNLF
LWDTAGQETVSSVKDIYYLDAAVAILVFSTDSSESFARIEMWKRCVERVCGSIPMVLCQT
KFDLQAAVVAEEVE--KLAVKLQLPLFRVSTKDGFNVTQLFEYVAAMCVSEAPGGESTGA
GNAGKSSKSGGAKKSSKKSKKKC
>PhIn_Rab23
EDFGCDDFEKTLKVIVVGNGNVGKTSMATRYAKGRYTGTYKKTIGDFMEKTLRGETIKLM
IWVTAGQEEFDTLTSRYYKGAGAVIYVFSTVDRASFDDLPKWKRKVEEECGPICSVLVQN
KIDLDAAMTRDEVE--DMADYLNMRLYRACVQDNINVGEVFRYLCRRFLKRGDDGD--RD
YASDSGDEDPDSSRRRQQSRRCI
>PhRa_Rab23
EDFDCDDFDKTLKVIVVGNGNVGKTSMTTRYAKGRYTGTYKKTIGDFMEKTLRGETINLM
IWDTAGQEEFDALTSRYYKGAGAVIYVFSTVDRASFDDLPKWKRKVEEECGQICSVMVQN
KIDLDAAMTRDEVE--DMADYLNMRLYRSCVQDNINVGEVFCFIRSLSVPVPSQPE----
-SSDTPKLNPSKRRTNGKKTCVI
>PhCa_Rab23
EDFDCDDFEKTLKVIVVGNGNVGKTSMTTRYAKGRYTGTYKKTIGDFMEKTLRGETINLM
IWDTAGQEEFDTLTSRYYK------------DRASFDDLPKWKRKVEEECGQICSVLVQN
KIDLDAAMTRDEVE--DMADYLNMRLYRSCVQDNINVSEVFRYLCRRFLKRGDDGD---A
EFSETPKLQPSKRRTNGKKTPDC
>AlMac_Rab23
ASLAFTDLETPVGILVVGSGAVGKSSLVKRFTTLSNTGAYRKTVGEFAERTTPYGDARLQ
LWDTAGQEDFDALARQYYAGAHAVALCCSVTDRGSLRALPAWRAKVLATCPDLAVAVVLN
KVDYAAKVRPGEVA--ALAKEWNLPLFQVSVKSGQNVDAVFMHLATEAMRRAMAPAEY-P
APTATAAADIPAPSSRAFPTSLG
>LeBr_Rab23
----MPDEEESIKVIVVGDGNVGKTSLLHRFVKGYFIDQYRKTIGEFMEMDLRNSTVKLM
LWDTAGQEVFNALTQAYYRGAGAAILAFSSVDRDSFMSVSAWKQRVESVCGPITMVLCQT
KFDLEAVITNAEAE--KLANQLEVPLFRVSTKDDFNVTQLFEFAAQRCVSSATQDEAVTA
HAPSTAAAFPSPPAARKSKACNS
>LeIn_Rab23
---MLCDEEECIKVIVVGDGNVGKTCMLRRFVRGDFVEQYRKTIGEFMEKDLRNTTVKLM
LWDTAGQEVFNALTQAYYRGAGAAILTFSTVDRDSFMNIAGWKQRVESVCGPITMVLCQT
KFDLEAVITNTEAE--KLANQLGVPLFRVSTKDDFNVTQLFEFTAQQCVENSAQDE-ALS
SAKNSVTLKEQHGQHHKKKQSLC
>CoSp_Rab23
----MLQSQRGMKVLVVGSRCVGKTCLIKQFCRATYSDEYTKTMGDFMEKVVGSEDVKLM
LWDTAGQEGFTSITRSYYKGAEAAVLVFSTTDRASFEALPAWRDKVLDECGDVAMALLQN
KVDLQSAVSSEEVE--AMARRLNLCLYRGCVREDLNVESVFTYLVELADKKANRKARARL
SMSESIRNQTQQKKQQPKKDLVC
>SpPu_Rab23
QTIMAEDVLPCVKILVIGNGSVGKSSMIRRFCKGAYNENYKKTIGEYLEKEIDYGDVRLM
LWDTAGQEEFDEITREYYKDTDAVVLAFSTDDRPSFETVKSWCSKIKTICADVSMVLVQN
KIDLQAAVSSQEAE--ALARDLRMRLFRVSVKESLNVEEVFTYLAQKQLEKEREKRKDSK
NTSDRRVTSARPPHMIGKKDCII
>ArTh_Rab7B2_2
------MEKTKLKIILLGDSGVGKTSLLKRYNDKDFKQLHNSTIYDLVTKEIIAERVILQ
IWDTAGQERFKSLPSRFYRDTDCCVLVYDVNTLKTFESIDNWHDEFIETPTKFPFVLMGN
KTDNRVVAKEIADQ--------NIVYFETSAKAKINVEEAFLEIAKKALTNERQ-IDDME
RYRSVVPTIEKETPRSR---CSC
>PhBl_Ypt9
------MPKDILKVVLIGDGGVGKTSLRNQFIHKRFTNAYKATIGDFITKEQKDDNVMLQ
LWDTAGQERFQSLGVAYYRGADACILVYDVNNYSSFQHLGRWREDFLKQSEAKHFLMVGN
KIDIRVVSRRQARA--------RIPCFEASAKDGTNVEEAFTYIAKMIKVPQLELD--LN
GEILTLSSDSLYGRRKSTINLCC
>MuCi_Ypt9
------MHKDILKVVLIGDGGVGKVFLAKWYIHKRFTNAYKATIGDFITKEETDDGVTIQ
IWDTAGQERFQSLGIAYYRGADACVLVYDVNNFLSFQHLERWREDFLKQSEAKIFIMIGN
KIDIRVVSRRQARA--------QIPCFETSAKNGDNVEKAFAQIAKMVKVPQMELD---M
NENHSFSLTSDTRSVKKG--FCC
>PhTr_Rab7
---MAAHRPKTLKIVILGDSGVGKTSLMNRYSTGKFTGQYKATIGDFLTKQVVTQHVMLQ
IWDTAGQERFQSLGVGFYRGADAALLCYDVTDLHSIDNLNHWRQEFLGLSAQFPFAVLGN
KVDKRLVPLARAEQ--------GAPHFETSAKTAVNVDEAFHEVARLALQYEDY-KLFVP
PSVPPIDLRRQTSSTYEERNTCC
>HyMa_Rab7_partial
--MSASRKKVLLKVIILGDSGVGKTSLMNQYVNKKFSNQYKATIGDFLTKEVVDDRVTMQ
IWDTAGQERFQSLGVAFYRGADCCVLVFDVTAPNSFKTLDSWRDEFLRDPENFPFVVLGN
KVD------------------------------------------------ENR-A----
-----------------------
>FrCy_Rab7
-----SNYKKTLKIVILGDSGVGKTSLMNRYSTGTFTGQYKATIGDFLSKDNVVTTTTLQ
IWDTAGQERFQSLGVGFYRGADACLLVYDITDPHSLDNLDHWRKEFLGDATQFPFVVVGN
KMDKRLVSREQAAD--------SNPHFEASAKTSESVEEAFQEAAR-------R-A----
-----------------------
>ThPs_Rab7
-------KKHMLKLVILGDSGVGKTSLMNRYHSNKFTGQYKATIGDFLSKHVITSRVTLQ
IWDTAGQERFQSLGVAFYRGADAVALVYDVGDAKSFDHLENWRGEFLGGGAGFPFVLLGN
KIDPRRVPRQLAEE--------LGPHFEVSAKTSDNVEGAFLELATLA------------
-----------------------
>BrFl_Rab9_3
----MSGK--KIKAVVLGNAGVGKTCLIRRFADDFYTDGAKSTVGDMLVKNEIDGQVTVE
LWDTGGQERFWSLRTPFYRETDVCILSFAVDDENSFKKLDAWKDEFEFYASSFPYAVIAT
KADVRAVSEQAAQA--------DMPYFETSAKNGQNVDKTLTRIAKMASAMIDRRL----
---------GQ------------
>PhCh_Ypt9
--------MRNVKLVVVGASGVGKTSLRNQYISGRFTTGYRATIGDFITKSPHHANVTLQ
IWDTAGQERFSSLSSAFFRGADAVLLMFDVNQPQTLEALRKWWDDFRDKAEVDSVVFVGN
KIDVGRIRQEQALT--------QAPPFFTSAKTGEGVADVFEYVARRVVQRGGYRE----
--------G--------------
