# Supplementary material for: Untangling the evolution of Rab G proteins: implications of a comprehensive genomic analysis
Source: BMC Biol. 2012 Aug 8;10:71. doi: 10.1186/1741-7007-10-71 (PMC3425129; doi:10.1186/1741-7007-10-71)
Supplement: Additional file 7 — Alignment of group IV Rab proteins in FASTA format. Format: TXT Size: 86 kb. [file 1741-7007-10-71-S7.TXT]

>OsSp_Rab11A
MSLSKDSDDYDYLFKVVLIGDSGVGKSNLLSRFTRNEFCLESKSTIGEFATRSVDGKTIK
AQIWDTAGQERYRAITSAYYRGAVGALLVYDITSFESFNNARKWLTELRDHSSNIVVLLA
GNKNDLLRAVSVEQAHVFANSEDLTTIETSALNSSNVEQAFTDLLSMTYSVMCKETLQGA
SPSVTHRQDI-------IELSSAARSSTRKCCD--
>OsLu_Rab11A
-MSGETDDSYDYLFKIVLVGDSGVGKSNLLSRFTRNEFCLESKSTIGEFATRTIQNKIIK
AQIWDTAGQERYRAITSAYYRGAVGALLVYDVTSGDTYDNIEKWLSELRDHAASIVIMLV
GNKCDLLRVTEAATAQQFAEKEGLMFIETSALNATNVEHAFIDSLGRVYDVVSKLKMACT
PSQSAAASLV-------------CRTVSTT-----
>PlBe_Rab11A
---------FSFFYLVVLIGDSGVGKSNLLSRFTRDEFNLESKSTIGEFATKSIKDKIIK
AQIWDTAGQERYRAITSAYYRGAVGALLVYDITKKNTFENIEKWLKELRDNASNIVILLV
GNKSDLLRVINDNDATQFAKKEKLAFIETSALEATNVELAFHQLLNEIYNVRQKKQATKS
EDNVNIQPRG--KKINVDNDNDEDEKKTKTKCC--
>PlFa_Rab11A
--MAMKEDYYDYLFKIVLIGDSGVGKSNLLSRFTRDEFNLESKSTIGEFATKSIKNKIIK
AQIWDTAGQERYRAITSAYYRGAVGALLVYDITKKNSFENIEKWLKELRDNASNIVILLV
GNKSDLLRVINDNDATQYAKKEKLAFIETSALEATNVELAFHQLLNEIYNVRQKKQATKN
DDNLSIQPRG--KKINVDDDNDKNETKKKNKCC--
>ToGo_Rab11A
--MAAKDEYYDYLYKIVLIGDSGVGKSNMLSRFTRDEFNLESKSTIGEFATKSVDGKVIK
AQIWDTAGQERYRAITSAYYRGAVGALLVYDITKRQSFENVERWLKELRDHAPNIVILLV
GNKSDLLRAVSVEEATKFANREHLAFIETSALDATNVEQAFHQILAEIYLLRQKKQIEDN
PQSTTQPGRG-QKIHLDEERTDSQIRQSRRGCCSA
>CrMu_Rab11A
--MNVKDEYYDYLYKIVLIGDSGVGKSNLLSRFTRDEFNLESKSTIGEFATKSIQGKVIK
AQIWDTAGQERYRAITSAYYRGAVGALLVYDISKRSSFENVERWLKELRDHAPNIVVLLV
GNKSDLLRAVTQEEACMFSEKEGMACMEASALNSSNVEQAFHRILSEIYMLRSERQTTLP
IGSQGVRVDP------VRVDLDSKGLKRKSSCC--
>CrPa_Rab11A
--MSSKDEHYDYLYKIVLIGDSGVGKSNLLSRFTRDEFNLESKSTIGEFATKSIEGKVIK
AQIWDTAGQERYRAITSAYYRGAVGALLVYDISKRSSFENVERWLKELRDHAPNIVVLLV
GNKSDLLRTVTQEEACAFSEREGMACMEASALNSSNVDEAFHRILSEIYTLRSERQLTAN
QHDLNKATLPQGVRVDPIRIDLNSKGSKKRSCC--
>PhBl_Ypt34
----MSEDEYDYLFKIVIIGDSGVGKSNLLSRFTNDEFNLESKSTIGEFATKNIKNHTIK
AQIWDTSGQERYRAITGAYYRGAVGALLVYDITRQSSFQNIEHWLKELRDHAPNIALMLV
GNKSDLSRAVSTEEAKEYAADSKMLFFETSALDSTNVSQAFYTAFEEIYNTVPKSV--TQ
DGNVGVNGPATSGFQDEGQADRGGQAKAGGGCC--
>MuCi_Ypt34
----MSEDDYDYLFKIVIIGDSSVGKSNLLSRFTNDEFNLESKSTIGEFATKNIGEHTIK
AQIWDTSGQERYRAITGAYYRGAVGALLVYDITRQSSFQNIDHWLKELRDHSDKISLMLV
GNKVDLSRAVSTEEAAQYAEDSEMLFFETSALDATNVDSAFKTVFERIYENMPKSVNVNA
PGQNTIKLSPSTAGGSPRSGGNAQEKAAGGGCC--
>RhOr_Ypt32_3
-----MDDEYDYLFKLVLIGDSGVGKSNLLSRFTTNEFNLESKSTIGEFATKNLDNHTVK
AQIWDTSGQERYRAITGAYYRGAVGALLVYDITRQSSFQNVQHWLKELRDHAPNIVIMLV
GNKVDLSRQVTTEDGGSLAEQEGFLFVETSALDATNVDKAFATVFDTIYSNLPKKTNQSA
DAATNQPTAGSVRGLSSREEKGQQKKENGGGCC--
>MuCi_Ypt32
---MLSDDEYDYLFKLVLIGDSGVGKSNLLSRFTTNEFNLESKSTIGEFATKNIEKRSIK
AQIWDTSGQERYRAITGAYYRGAVGALVVYDITRRNSFQNVSHWLKELRDHASNIVIMLV
GNKVDLSRAVTTEEGGALAEKDGFLFMETSALDATNVDNAFEKVFTTIFENLPKPSTADE
KATSGPTNGESRNSSLDENREYRKKEKAGGGCC--
>NeVe_Rab11_3
STTSNPEDNYDYLFKIVLIGDSGVGKSNLLSRYTKNEFHLGSKATIGELAHRNVEGKTVR
AQIWDTAGQERYRAITSAYYRGAMGAVLVYDIAKGTSFMNLNKWVEELRQHASDDLSILI
GNKSDLLRMIENRRGKQFAAEHGMLFMETSALDSTNVAEAFEFIFAHIFDKVRQNELEKS
GQAHEKPNGELAELPATPNGKEHARTRQSKSCCGT
>LoGi_Rab11_2
-MAAVTDDHYDYIWKVVLVGDSGVGKTNLLSRFTRNEFNAESKSTIGEFATRNVKGKTIR
AQIWDTAGQERYRAITSVYYRGAVGALVVYDITKQLTFESLEKWLEELREHAPNCRIMLV
GNKIDLLKEVVQDEGRAFAEKERISFVETSALDSTNVGEAFNNLLVDIFKTQVEDPPSPA
PPKESARRLE---------LPQETSKPQSDCNC--
>BaBo_Rab11A
---MVADQSYDYLFKIVLIGDSNVGKSNLLDRFVKGNFKLDSKSTIGEFATKTVNGKIAK
AQIWDTAGQERYRAITSAYYRGAMGAIIVYDIACKTSFTNVSKWLTELHDYASNITICLV
GNKSDLLREVNKEDGEAFARENDLLFFETSCLNSENVDVAFKELLSKIGDKNTMYD----
--NTGFSLNDAQVPKNAIVLGAKTGKKKKSKCCR-
>ThAn_Rab11A
----MAEQTYDYLFKIVLIGDSNVGKSNLLDRFVKGNFKLDSKSTIGEFATKNVKGKIAK
AQIWDTAGQERYRAITSAYYRGARGAIVVYDIASKQSFYNVSRWLSELNEYGPNMIIALV
GNKSDLLREVTFEDGERYARSNNLLFFETSCLNNENIDTTFGELLNLICDNHEKFG----
ETVTGSQVSK-----TITLTKPKKMKKKLSKCC--
>CiIn_Rab11
NQTRSPFVDYDYLIKVVVVGDSGVGKSQLVARFTRNEFSTNSRQTIGEFATKTIESRSIC
AQLWDTAGEERYRALASAYYRGAVGVLLVYDVTNMKSYQNIAHWLSEIKAYTPTCQVLMV
GNKIDLVRKITEPQAKTFASSNGMKYVETSALECTNVADSFTTLVHGIYKNTIEAKLNRN
NYDDARNTNK--ASAVLELTSESTTMKYRAKCCGT
>OiDi_Rab11
-------MSYDYLFKIVLVGDCGVGKTQIRNRYTLDEFNPQSKSTIGEFAFKTVNGNDIK
GQIWDTSGEERYRAITSAYYRGSVGAILVFDVTKPKSFESLENWASQLRQYAENIVVCVV
GNKIDLTREVSTVEAERFARGNGFFYMETSALDGTGVENAFRQVTKKIFEIVDSRQQARK
KTVRASSIGQRSIKLGEADEVAKPSIFSSSDCCKT
>ArTh_Rab11D2_3
----MAEEEVDYVFKVVLNGDSAVGKSQLRARFTRDEFSMDSKATI--------------
----------RFQYSNAPYYKGAVGAMLVYDMTIRESFEHIPQWLEELRVHAKNIVIILI
GNKTDLQRSVPVEDAKEFAEKEGLFFLETSALNSTNVENSFNTLLTEIFNKVNKKNLAKT
TVSCSSQVSL-----------LRPPCVAAQ-----
>RhOr_Ypt32_4
-----MVAWYDNLYKLILTGVSGVGKSNAMSRFATIILSKCQ---FGSLQKKNS-G----
--------------LSFQH------------ITSRFSFENARCWLHEIRKSAPNAVIMLV
GNKVDLSREVKTEEGRSLAEEEGLLFIETSALDATNIDAAFTILISKICSNFSTKT----
---------------------QGCPESTDN-----
>RhOr_Ypt32
-----MDDEYDYLYKLVLTGDSGVGKSNVVSRFARNEFDLVYRKTYGDFTTKTLDNHIVK
AQLCDTAGEERFRVIITAFYRNAAGAFIVYDITSRSSFENVHIWLRKIREYAPNAVIMLV
GNKVDLSREVETEEGRLLAEEEGLLFIETSALDATNIDAAFTILISKICSNFSTKT----
---------------------QGCPESTDN-----
>YaLi_Ypt32
-----MEELENHALKILVVGDSGVGKTNIVGRFLHNTYNPHANSTTHQQHIHTLGRRKVT
AQVWDTPGGEEHMGTMSGLYEGAVGAMLVYDVTSAQSFQNITEWLEDMKEERDYIVPMLV
GNKCDLQRAFPVFDAEFFAIRNDMLFMEISALEGTDVDFAFKTLLNHCCRYSSSHSTSTK
SFTSSSFTSS-------------------------
>GiZe_Ypt32
-----MTDTYDLRWKVLLLGDSTVGKTNIVNQFTQAQFDAESKPTLGKPTNKIVGSDAVK
VNIWDTAGLERY-RASVNYYHDAVAVLIVYDVTNRKSFDNAARWLQEIRTHGPGITVMLV
GNKSDLLRVVETQRAVRT-------------------EEASLFALFHISKKISAGS----
-----------------------------S-----
>PhCa_Rab11A
---------------VVLVGDPGVGKTNLLAAFLAISFSAIRKPTIGEFATAIVPGKRIK
AQIWDTAGQERYRAITSSHYRRAAGALVVFDISSRETFINAQDWLKELKSSTMNCL-MLV
GNKVDLVNYVDQELHESTASTLGLMHCRASAKTCYNVRRAFEELVIAIYNADKKKT-QKP
DVEPIIQLDQ-----QAQTSEPRKGKATNTKCC--
>PhRa_Rab11A
--------------KVVLVGDPGVGKTNLLATFLAASFSAVRKPTIGEFATAIVPGKRIK
AQIWDTAGQERYRAITSSHYRRAAGALLVFDVTSRESFNNAQEWLKELKSSTTSCI-MLV
GNKVDLTNYVDQELHESTAATLGLMQQRASAKTCHNVRRAFEDLVIAIY------N----
-----------------------------------
>ThPs_Rab11B_2
-----------YSFKIVLLGDSGVGKSNLVFRFTKNEFNKDSKSTIGEFATKTVEDKLVK
AQIWDTAGQERYRSIASSYYRGAVGALLVYDVTDRNSFNHVPMWLKEVEENAKDCLIMLV
GNKMDLQRTVFVRDGRSFARKNGLAFIETSALDATGVDTAFQRILQEIYKTQTKKQ----
-----------------------------------
>BrFl_Rab11_3
--------EPDHTFKIVIVGDSGVGKSNLLSRFAFSRYDSGSKPTIGEFATKTMEGKTIK
AQIWDTAGDDRYLVTQLACCRGAVGAFLVYDITRHGTFEHAQNRLKELQEDADQGIVMLV
GNKCDLIRTVPIREARDFAKQSSLHFFETSAADVKNVDDAFERLMTEVYYSVTGTR--PE
DSGSSEEEFY-------------------------
>BrFl_Rab11
-------------FKIIMTGDPGVGKTCLAARFGNNRFDKDQKPTIGEFVSKTADGRIIK
AQVWDTSGQQKYRPMISAFCPGALGAMVVYDITRKETFEHARTHLKEVREKSTNIVIMLV
GNKGDLNRAVTTQEGREFADKRHILFAETSAMEGRNVETAFERLISEVY-----------
-----------------------------------
>ThAn_Rab11B
-----MAEEYEHVYKIILLGDATVGKSHLLCRYIKGNLPIQSKATIGEFATKTVAGGSIK
AQIWDTAGQERYRSITSAHYRRAVGALLVYDVTNRISFYNCKKWLNELRASSDDIVILLI
ANKIDLVDVVLMIEGMEFANENNLYFFEASAVTGYNVKEIFEFLIQQIYNLKSRLPIRDS
NTLNTLTNNDFTGTENFTGTKNLEKNSRQFGCLEQ
>BaBo_Rab11B
----MPQDDYDNVYKIILLGDATVGKSHLLSHYIRGTLPKQAKATIGEFATRTVAGGTVK
AQIWDTAGQERYRSITSAHYRRAVGALLVYDITNRQSFYNCHKWLDELRMAAPDIVVVLV
GNKIDLVRQVHREQATMFANEWNLHLFEASAVSGYNVKDVFEFLLQEIHNLKSRADATHG
NDEATINTMEARRTSNEGLLGCLPQDGCRGGSCLF
>PlFa_Rab11B
----MSNEEYDHLYKIILVGDATVGKTHLLSRYIRGSLPSVAKATIGEFATRTIAGGTVK
AQIWDTAGQERYRSITSAHYRRSAGAILVYDITKKKTFLSISKWLEEIRQNAKDIVIMLV
GNKVDLKRKVTYEQGANFARENNLFFAEASAVSKLNVKHIFENLLQEIYNNRLKNNRSVA
TCESAIQLTKVIKLNEVYDNQSEDNNMNKVKCC--
>PlBe_Rab11B
-------MLTIP------------GKTHLLSRYIRGSLPSVAKATIGEFATRTIAGGTVK
AQIWDTAGQERYRSITSAHYRRSAGAILVYDITKKKSFLNISKWLEEIRQNSKDIVIMLV
GNKVDLKRKVTYEQGASFAKENNLFFSEASAVSKLNVKHIFENLLQ-IYNNRLKDSSTRS
HETYEIQITNNIIKLNDTNEKYNENNPNQMKCC--
>ToGo_Rab11B
--MAGGSEDYDHLYKVILVGDATVGKTHLLSRYIRGTLPKSPKATIGEFATRTVAGGTVK
AQIWDTAGQERYRSITSAHYRRAVGALLVYDVTRKSTFLNASKWLEELRQNSPDIVIMMV
GNKLDLARDVPYELAAKFAQANGLYFSEASAVTAFNVKHIFEHLLQEIYNHRTQGEEFSG
RANGADAYRDLGGVRLAANANMYGRNPQNLSCCG-
>CrMu_Rab11B
--MASVSDDYDHLYKIILVGDATVGKTHLLSRYTRDTLPKTPQPTIGEFATRTVAGGTVK
AQIWDTAGQERYRAITSAHYRRSVGALLVYDITRKTTFLNAAKWLEDLRQNAPDIVVMLV
GNKLDLKREVPFDVAANFAQENGLFFSEASAVTRCNVKHIFEHLLQEVYNQKMKGNLRNI
DIGGCFPTNT-----TIGIQLSQNKNQKSSGCC--
>CrPa_Rab11B
--MGSSPDEYDHLYKIILVGDATVGKTHLLSRYTRDALPKTPQPTIGEFATRTVSGGTVK
AQIWDTAGQERYRAITRAHYRRSVGALLVYDITRKSSFLNASKWLEDIKQNSPDIVVMLV
GNKLDLKREVPFDIAANFAQENNLFFSEASAVTRCNVKHIFEHLLQEVYNQKMKDN-SSN
LDMNGKFIKD-------------------------
>CiIn_Rab11_1
-MTYSQECKYDQVMKVLLIGDPGVGKTQIVNKFTRDQFDDDVKPTVGEYVTKVIKGKVVC
LHIWDLAGREMF-SITNAYYHGAVGALIVYDITKVRTFENVSNWFENLAEYVSPVT-MMV
GNKVDLQRSVPIETAMRVAKQRNSTFVETSALTGCDVEKAFQRLAERIMDKLEEAERHKV
TVGGGLEVGSPKPNKFKFSSVVEKCSENAQVCCKS
>NaGr_Rab2_2
---MNQSNAYHYMFKFIIIGDSGVGKSCILLQFTDDRFDARSECTIGEFGTKTIGSKYIK
TQIWDTAGQEG------NYYRGSACAFLVYDITRRSTFQSVQTWLTDASSSNHSLVVVLV
GNKSDLQRQVSYKEGLKNNIHI---FMETSAKTAENIHKSFYESAEIIYRKVLNHEFDDD
VVGSGVKGGVRVRGSDLANQTSPQKTEKKEGCCGG
>TrBr_Rab4
-----MSERYQQLMKLIVVGDSGTGKSSLLHRFVEDTFSEERAQTIGEFGSKIIS-RRIK
LQIWDTAGQERYKSVTRSYYRGAVGCLIVYDITERTSYESVPQWLNDVRLAGPDVVVMLI
GNKSDMNRAVQHNEASLL-------HFETSASTGEFVTDAFLKVAKTGLSLGTDDNDGEN
GHAETLYDGP----------------KRFSCAC--
>LeBr_Rab4
-----MADKYQQLMKLIVIGDSGVGKSCLLHRFIEDIFSEEQTQTIGEYGAKIIGGVKVK
LQIWDTAGQERYKSVTRSYYRGATGCLIVYDVMNRSSYESVPQWLSDVRLAGSDVVVMLI
GNKIDVGRAVQHNEASLL-------HFETSAATGEFVTEAFLRVAKSAVSLAIAAE----
-PANDVQLSQ---------DNKTNSSYLSSCSC--
>LeIn_Rab4
-----MADKYQQLMKLIVIGDSGVGKSCLLHRFIEDTFSEEQTQTIGEYGAKIIGGAKIK
LQIWDTAGQERYKSVTRSYYRGATGCLIVYDVNNRGSYESVPQWLSDVRLAGSDVVVMLI
GNKIDVARAVQHNEASLL-------HFETSAATGEFVSEAFLRVAKSAVSLASAAE----
-PENDTQLSQ---------DNTANNSYLSSCSC--
>NaGr_Rab4
---MTTANALDYCFKLIVIGDSGAGKSCVMRRYLEANFYEDQTHTIGEFGSKNVGGKRIK
LQIWDTAGQERYRSVVRSYYRDAIGAIVVYDITNEESFKNVKRWIEDARLSDDNVTCIIV
GNKKDKERKVNFMRGSAA-------FFEASAVTGDGVSDVFNKLTKLILTKVENNDLKPK
AKESIIIPGVKTPENSASEEAGADQSWSSYCQC--
>ToGo_Rab4
ADSSKDLDHYDYLFKFIIIGDAGAGKSCLLHQFIENKFKKGCSHTIGEFGSKLIAGKRIK
LQIWDTAGQERYRSVTRSYYRGAAGALLVYDISNRDSYNHLMNWLADARLARADISIIAV
GNKVDLKRAVSFLEASIL-------FLETSAFTGEGVEDVFVKVARLILNKIEDGLIDPN
TMISGIHATR------SSLGSPGPKPPPSSCSC--
>CrPa_Rab4
-MSRQEKEQYDYLFKFIVIGDAGAGKSCLLHQFIENKFKKGSSHTIGEFGSKIIGGKRIK
LQIWDTAGQERYRSVTRSYYRGAAGALIVYDITNRESYNHLVNWLADARLARVDISIIGV
GNKLDLKRQVTFLEASIL-------FLETSALTGEGVEEVFVKVTRLILSKIEDGTIDPS
TMTSSGVQAP--SRAQLTSSSKDDETRSSGRCC--
>CrMu_Rab4
-MSRQEKEQYDYLFKFIIIGDAGAGKSCLLHQFIENKFKKGSSHTIGEFGSKIIGGKRVK
LQIWDTAGQERYRSVTRSYYRGAAGALIVYDITNRETYNHLVNWLADARLARVDISIIGV
GNKVDLKRQVTFLEASIL-------FLETSALTGEGVEEVFVKVTRLILSKIEDGTIDPS
TMTSSGIQSS--TRSQLNASSNNDNTKTSKCLC--
>MoTe_Rab4
------------LFKFLVIGNAGTGKSCILHQLLENKFKGDSTHTIGEFGSKVIGGKTIK
LQIWDTAGQERFRSVTRSYYRGAAGALLVYDITSRESFNALTNWLSDAKLASPNIVIILC
GNKVDLEREVTFLEASIM-------FLETSAMSGDNIEESFNKCAKSILAKIESAI----
-----------------------------------
>CiIn_Rab4
-----MSERYDFLFKFLVIGSAGVGKSCVLHQLLNNKFNDDSTHTIGEFGSRICGGKSIK
LQIWDTAGQERFRSVTRSYYRGAAGAILCYDITRRDTFNSLTDWLTDAKLASPNIVIVLC
GNKKDLEREVTFLEASIL-------FLETSAVTGENVEDSFNKCAKSILTRIEAGEIDPE
RMGSGIQYGDRQLRSTNRQRNVTPTIEDKCKCA--
>DaPu_Rab4
-----MAENFEFLFKFLVIGSAGTGKSCLLHHFIEKKFKQDSSHTIGEFGSKIVGGKQVK
LQIWDTAGQERFKSVTKSYYRGAAGALLVYDISSRESYNAVSNWLTDAQLANPNLVVLLV
GNKRDLDRQVSFLEASLM-------FLEASALTGENVEEAFLQCAKTILSKVETGELDPN
KLGSGIQHGETAIRRFQRQSTSTSVNPPSCSGCKI
>TrAd_Rab4
----MASESYDFLLKFLIIGSAGTGKSCLLHQFIENKFKQDSSHTIGEFGSKVISNKTVK
LQIWDTAGQERFRSVTKSYYRGAAGALLVYDISNRDSYNALGAWLTDARLASPQIVIILI
GNKKDLEREVTFLEASLM-------FLETSALSGENVEEAFLRCSKNILTRIESGELNPD
RVGSGIQYGD-GTIRKLSSNKPEVSSSDGNCGC--
>MuMu_Rab4a
MAQTAMSETYDFLFKFLVIGNAGTGKSCLLHQFIEKKFKDDSNHTIGEFGSKIIGGKYVK
LQIWDTAGQERFRSVTRSYYRGAAGALLVYDITSRETYNALTNWLTDARLASQNIVLILC
GNKKDLDREVTFLEASLM-------FLETSALTGENVEEAFMQCARKILNKIESGELDPE
RMGSGIQYGD-AALRQLRSPRRTQAPSAQECGC--
>GaGa_Rab4a
MSQAAMSETYDFLFKFLVIGNAGTGKSCLLHQFIEKKFKDDSNHTIGEFGSKIIGGKYVK
LQIWDTAGQERFRSVTRSYYRGAAGALLVYDITSRETYNALTNWLTDARLASQNIVIILC
GNKKDLDREVTFLEASLM-------FLETSALTGENVEEAFVQCARKILNKIESGELDPE
RMGSGIQYGD-AALRQLRSPRRAQAQSAQECGC--
>HoSa_Rab4a
MSQTAMSETYDFLFKFLVIGNAGTGKSCLLHQFIEKKFKDDSNHTIGEFGSKIIGGKYVK
LQIWDTAGQERFRSVTRSYYRGAAGALLVYDITSRETYNALTNWLTDARLASQNIVIILC
GNKKDLDREVTFLEASLM-------FLETSALTGENVEEAFVQCARKILNKIESGELDPE
RMGSGIQYGD-AALRQLRSPRRAQAPNAQECGC--
>HoSa_Rab4b
-----MAETYDFLFKFLVIGSAGTGKSCLLHQFIENKFKQDSNHTIGEFGSRVVGGKTVK
LQIWDTAGQERFRSVTRSYYRGAAGALLVYDITSRETYNSLAAWLTDARLASPNIVVILC
GNKKDLEREVTFLEASLM-------FLETSALTGENVEEAFLKCARTILNKIDSGELDPE
RMGSGIQYGD-ASLRQLRQPRSAQAVAPQPCGC--
>MuMu_Rab4b
-----MAETYDFLFKFLVIGSAGTGKSCLLHQFIENKFKQDSNHTIGEFGSRVVGGKTVK
LQIWDTAGQERFRSVTRSYYRGAAGALLVYDITSRETYNSLAAWLTDARLASPNIVVILC
GNKKDLEREVTFLEASLM-------FLETSALTGENVEEAFLKCARTILNKIDSGELDPE
RMGSGIQYGD-ISLRQLRQPRSAQAVAPQPCGC--
>LoGi_Rab4
-----MSESYDFLFKFLVIGSAGAGKSCILHQFIESKFKQDSNHTIGEFGSKVVGGKAVK
LQIWDTAGQERFRSVTRSYYRGAAGALLVYDITSRETYNALTNWLTDARLASPNIVIILV
GNKKDLEREVTFLEASLM-------FLETSALTGENVEETFLKCARCILTKIESGELDPE
RMGSGIQYGD-ASLRRLNRTSKEPQLRRPDCSC--
>CaTe_Rab4
-----MSETYDYLFKFLVIGSAGTGKSCILHQFIESKFKQDSNHTIGEFGSKVVGGKSVK
LQIWDTAGQERFRSVTRSYYRGAAGALLVYDITSRESYNALTNWLTDARLASPNIVIILV
GNKKDLEREVTFLEASLM-------FLETSALTGENVEETFLRCARSILTKIESGELDPE
RMGSGIQFGD---ASLRRLNRQQSTSRKPDCAC--
>XeLa_Rab4b
-----MSETYDFLFKFLVIGSAGTGKSCLLHQFIESKFKQDSNHTIGEFGSRIVGGKSVK
LQIWDTAGQERFRSVTRSYYRGAAGALLVYDIASRETYNALTNWLTDARLASPNIIIILC
GNKKDLDREVTFLEASLM-------FLETSALTGENVEEAFLKCARTILSKIESGELDPE
RMWSGIQYGD-ASPRHAKHSHGTQQQSRQQCNC--
>StPu_Rab4
-----MSESYDFLFKFLVIGSAGTGKSCILHQFIESKFKQDSNHTIGEFGSKIIGGKSVK
LQIWDTAGQERFRSVTRSYYRGAAGALLVYDITSRETYNALTKWLTDARLASPNIVIILC
GNKKDLDREVTFLEASMM-------FLETSALTGENVEEAFLKCARSILNKIELGELDPE
RMGSGIQYGD----STLRKVTRPPVRSTQQCPC--
>SaKo_Rab4
-----MSESYDFLFKFLVIGSAGTGKSCILHQFIESKFKQESNHTIGEFGSKVVGGKSVK
LQIWDTAGQERFRSVTRSYYRGAAGALLVYDITSRETYNALANWLADARLASPNIVIILC
GNKKDLDREVTFLEASMM-------FLETSALTGENVEEAFLKCARSILTKIESGELDPE
RMGSGIQYGD----SSLRRTRRIPDQTTQQCNC--
>BrFl_Rab4
----------DFLFKFLVIGAAGTGKSCILHQFIESKFKQDSSHTIGEFGSKVVGGKSVK
LQIWDTAGQERFRSVTRSYYRGAAGALLVYDITSRETYNQLTNWLTDARLASPNIVIILC
GNKKDLDREVTFLEASIM-------FLETSALTGENVEEAFLKCSRSILTKIESGELDPD
RMGSGIQYGD--ASLRRITRQPQQQRNPHCTCG--
>NeVe_Rab4
-----MSETYDFLFKFLVIGSAGTGKSCILHQFIEGKFKQDSSHTIGEFGSKIVGGKSVK
LQIWDTAGQERFRSVTRSYYRGAAGALLVYDISSRETFNSLTNWLTDARLASPNIVIILV
GNKKDLDREVTFLEASLM-------FLETSALTGENVEEGFLKCSRTILNKIESGELDPD
RMGSGIQYGDPSMRRSIRPGRGRGDNKNKCPGCSK
>AmQu_Rab4
-----MSESYDYLFKFLVIGNAGVGKSCLLHQFIEHKFKQDSNHTIGEFGSKVVANKSVK
LQVWDTAGQERFRSVTRSYYRGAAGALLVYDISSRETYNALTNWLTDARLASPNIVIVLV
GNKKDLDREVTFMEASLA-------FLETSALTGENVEEVFQKCTRSILTKIDAGELDPD
RVGSGIQYGN-ATVRRVTQPGQKEGGNKEKCSC--
>SaSp_Rab4
-----MSESYDFLFKFLVIGNANTGKSCILHQFIENKFKSDSTHTIGEFGSKVIGGKSVK
LQVWDTAGQERFRSVTRSYYRGAAGALLVYDISNRESFNALTNWLTDARLASPDIVIVLV
GNKKDLDREVTFLEASLM-------FLETSARTGENVEEVFLKCARSILSKIETGQLDPE
KIGSGIQYGD-----ASLRKTKKTPGQKEPCAC--
>MoBr_Rab4
-----MSESYDFLFKFLVIGNASTGKSCLLHQFIESKFKSESSHTIGEFGSKVVGGKTVK
LQIWDTAGQERFRSVTRSYYRGAAGALLVYDIANRESYNALTNWLTDARMASPDIVIVLV
GNKKDLDREVTFLEASLM-------FLETSARTGENVEEVFLKCARTILSKIEAGQLDPE
RMGSGIQYGD-----SSLRKLKQPAEDKGGCSC--
>CaOw_Rab4
-----MSEGYDYLFKFLVIGNAGVGKSCVLHSFLEGKFKQESSHTIGEFGSKIAGGKTVK
LQIWDTAGQERFRSVTRSYYRGAAGALLVYDITNRESYNALANWLTDARLASPDIVIILV
GNKKDLDREVTFLEASIL-------FLETSALTGENVDEVFMKCGRNILSKIESGELDPE
KMGSGIQYGDLGNAERTVDPAVTGGASKPPCAC--
>AnGa_Rab4
-----MSESYDYLFKFLIIGRAGSGKSCLLHHFIENKFKEDSSHTIGEFGSRIVGGKSIK
LQIWDTAGQERFRSVTRSYYRGAAGALLVYDTTSRDSFNVLWNWLNDARLASQNICILLV
GNKKDLDREVTFLEASLI-------FLETSAKTGENVEEAFLKCSKTILAKIETGELDPE
RIGSGIQYGDTLASGQQPRSRLRPDCSGGGGSCRS
>DrMe_Rab4
-----MSETYDYLFKFLIIGSAGSGKSCLLHHFIESKFKDDSSHTIGEFGSRIVGGKSVK
LQIWDTAGQERFRSVTRSYYRGAAGALLVYDATSRDSFNALTNWLNDARLASPNIVILLV
GNKKDLARDVTFLEASLI-------FLETSAKTGENVEEAFLKCSKTILAKIETGELDPE
RIGSGIQYGG---AALRNLQTRQRSINKPDCTCRV
>PhBl_Ypt4
----MLADAYDFLLKLLLVGDSGTGKSCLLHHFLENQFKNDSVNTIGEFGTRIIADKSIK
LQIWDTAGQERFRSLTKSYFRGAAGAFVVYDICNRDTFLGVRSWLTDVRLANPELVIILV
GNKNDREREVSYLEASMM-------FLEASALSGDGVEDIFFKCARSILSKIETGQIDPE
RSGSGVQFGD---SSLRRMTQRTRTRRKERSCCF-
>MuCi_Ypt4
----------DFLLKLLLVGDSGAGKSCLLHHFLENQFKKDSVNTIGEFGTRIIADKSIK
LQIWDTAGQERFRSLTKSYFRGAAGALVVYDICNRDTYLGVRSWLTDVRLANPELVIILV
GNKNDKEREVSYLEASMM-------FLEASALSGDGVEDMFFKCARSILSKIETGQIDPE
RSGSGVQFGD--------------SSLRRM-----
>SpPu_Ypt4
-----MTDPYDFLLKWIIIGTSNCGKSCLLSRFVENKFKAGSAHTVGEFGSKVVGNKAVK
LQIWDSAGQERFRAVTRSYWRGAAGCLLVYDVTSRSSFTQLKGWLDDARLASPDVVVVLV
GNKMDLYREVSFGEATLV-------HVETSALTGEGVEEAFLTGARSILSAIETGKIDPD
RMGTGIQYGD----LALLSHKSLSTEKRRGCCS--
>UsMa_Ypt4
HASLEMSAAYDFLLKFIIIGEAGTGKSCLLHHFIHNQFKEQSAHTIGEFSSRLIGNKSVK
LQLWDTAGQERFRSVTRSYYRGAAGALLVYDITKRSTFEPLSRWLTDARLASPDLVVVLV
GNKTDREREVGYLEASVL-------FLETSSITGENVEAPFALAARSILLAIESGKLDPE
KTGSGVSYGDPQRRGGAAIKIKEALNGKMGGCC--
>MeLp_Ypt4
RNPTELIEPYDFLLKFIVIGESGTGKSSLLYHFLRSQPRHPSPHTIGEFSSTILPTCRMK
LQLWDTAGQERFRSVTRNYYRGAAGAILVYDISDRSTFSSLSSWLTDARLASPHLVVVLV
GNKVDLERQVGELEASCL-------FLETSSLTGESVSSPFLLLTRSILLSIESGRIDPD
RNGSGISYGEGGNGIGFSGKKVLRMVGLKGKCC--
>PhCh_Ypt4
LDATELLETYDFLMKYIIIGEAGTGKSCLLHQFTHNSFKEHSQHTIGEFSSRTVGEKRIK
LQLWDTAGQERFRSVTRSYYRGAAGAILVYDITSRASFLNLSRWLADARLGSPHLVCVLV
GNKADRDREVEWAEASVH-------FLEASSLTGDNVEAPFLLCARSILLAIESGALDPE
KAGSGVSYGDGSLSGGRRKGSVKLRLPGGSKCC--
>LaBi_Ypt4
GDATELLETYDFLMKYIIIGEAGTGKSCLLHHFTHNSFKDHSQHTIGEFSSRTVGEKRIK
LQLWDTAGQERFRSVTRSYYRGAAGAILVYDITNRDSFSNLSRWLADARLASPHLVAVLV
GNKSDREREVEWAEASVH-------FLEASSLTGENVEAPFLLTARAILLSIESGALDPE
KAGSGVSYGDSGGRRKGAVKLKVSRWLPGSKCC--
>HeRo_Rab4
PIFIKMTDNYDFLFKFLVIGSAGTGKSCLLYQFIENKFKKDSTHTIGEFGSKFVGGQKVK
LQIWDTAGQERFRSVTRSYYRGAAGALLVYDVSSRETYNALAKWLSDARLASPNIVVVLV
GNKKDLEREVTFLEASLL-------FLETSALTGENVEETFLKCARIILSKIETGELDPE
RMGSGIQYGS-QRPR---SLSTNNRINPSCNCMRI
>MyFi_Ypt4
HGPQEMGSMYDYLAKIILLGPSGCGKSCLLHRFVKNEWRVLSSQTIGEFASRIVGRKRIK
LQLWDTAGTERFRSVSRSYYRGAAGAILVYDVTNQRSFADLNTFLHDARLGSPQLTVVLA
GNKADLPRAVSQSTAAPA-------AVEVSALSGDNVEEVFNKLARIILTKIELGEIDPD
DPMSGIQYGDDDGGSSSIKSGGLTSDGYGGKCC--
>BoFu_Ypt4
VRDEWDVYGWIE-MNMILM----LHRSCLLHRFVKNEWRILSSQTIGEFASKII------
---WDTAGTERFRSVSRSYYRGAAGAVLCYDITNHNSFTGLPTFLNDARLASPNLTLLLV
GNKTDLNRDVSAEEASPV-------SVEVSALSGDNVEEVFNRLARMILTKIELGEIDPD
DPMSGIQYGDASVKSGMTIEDGIARRRRKGGCC--
>GiZe_Ypt4
AREQELGSMYDYLAKIILLGPSGTGKSCLLHRFVKNEWRVLSSQTIGEFATKIIGRKRIK
LQLWDTAGTERFRSVSRSYYRGAAGAILVYDLTSHASFRNLQPFLNDARLASPNLSLMLV
GNKVDLPREVTRAESSSV-------VTEASAFNGEGVDEIFERLARIILTKIELGEIDPD
DPASGIQYGDSIKSSMTGATVDDVHNGLRRGCC--
>ChGl_Ypt4
VREQELGSMYDYLAKIILVGPSGTGKSCLLHRFVKNEWQVLASSTLGEFATKIVGRRRIK
LQLWDTAGTERFRSVSRSYYRGAAGVVLIYDVTSYSSFRDLQPFLNDARIASRNLSLLLV
GNKLDIDREVSTAEASPV-------TMEVSARSGEGVDEVFGRLARMILTKIELGEIDPD
DLESGVQYGDTEASDGGSIKSTMTGDDVGRGCC--
>AsOr_Ypt4
EGNQELESMYDYLAKVILLGPSGAGKSCVLHRFVKNEWRVLSSQTIGEFSSRIVGRTRIK
LQLWDTAGTERFRSVSRSYYRGAAGAILVYDVSSYTSFASLPTFLMDARLASPNLTVLLA
GNKMDISREVYFEESSPV-------VVEVSALTGEGVEELFNRLARIILTKIELGEIDPD
DPQSGIQYGDSIRSRMTLDDNAVQLHNRKPGCC--
>AsCl_Ypt4
EGNQELESMYDYLAKVILLGPSGAGKSCVLHRFVKDEWRVLSSQTIGEFSSKIVGRTRIK
LQLWDTAGTERFRSVSRSYYRGAAGAILIYDISSHASFTALPTFLMDARLASPNLTVLLA
GNKADLSREVGTEEAAPV-------AVEVSALTGEGVEELFHRLARIILTKIELGEIDPD
DPQSGIQYGDTIDDNAVQLHRRNTRRQRGNGCC--
>AjDe_Ypt4
ERHQELDSMYDYLAKVILLGPSGAGKSCLLHRFVKNEWRVLSSQTIGEFSSKIVGWKRIK
LQLWDTAGTERFRSVSRSYYRGAAGAILIYDVGSHASFSALPTFLMDARLASSNLTILLA
GNKSDLGREVALEEASPV-------AVEVSALTGDNVDELFNRLARIILTKIELGEIDPD
DPQSGIQYGDRSGITIDDSMTQMRRRKTRSRCC--
>ScPo_Ypt4
----MDKESYDYLVKIVLAGPSGTGKSCLLQRFVKNQWDDQVSHTVGDFASRIIGQKRIK
LQIWDTAGQEKFRSVARNYYRGAAGAVLVYDVTNKDSFEELSSWLSDIRMAPSTICVVLA
GSKSDLQRQVSTEEAASS-------AHETSSYTGSNVEECFLSVVSTIITRIELGEIDPQ
DQSLGIQYGDWWTSITNWDDLVRLERQTRSYCC--
>UsMa_Ypt2
ASTAPPSSGWDYILKFILIGDSSVGKSSLLVRLTDDRFLTDPDPTIGEFGSHLIDNGEVK
VQVWDTAGSESFRSITRSYYRGAAGALLVYDVTHRASFLNVKAWLDDVRHAEEKVSVVLV
GNMYDLDRQVTYQEAAREGLL----FLEASAKTGYNVVEAFTRAAKDVHSKFSQDDAGSG
ARYDSATLGKNVSGLSFRSLTGGGGGANVGECCVI
>YaLi_Ypt4
ASDFDSDLRYDYIAKVILLGPSGCGKSCIMHRFVKGEWKVSSSQTIGEFASKIVGLTRIK
LQLWDTAGQERFRALTRSYYRGAAGVVLVYDTVNRSTFRQLAEFIQDVRLTSPQVTMVAC
GNKADLTWIVPPAEVRIT-------VTTCSAKSGKGIEDLFDKVAAQLLTKIELGEIDPE
DMNSGVQYGDRAGEEEIKKDQQDKEESGGRGADSR
>LeIn_Rab14
-------MSHKYIFKYIIIGDMSVGKSCLMHLFTEQRYRKDLPHTIGDFGTTVVDGELVK
LQMWDTAGQERFRSVTRGYYRGAAGALLVYDISRRSTYAHIGTWLTDARNTGPETVFILV
GNKSDLEREVSYEEAALL-------FVECSSLNGNNVEEVFLSTARRIHEKVKSGVMSPV
DPESGVQLHAGGPVDLKAGTSGGVAAAAESSCC--
>LeBr_Rab14
-------MSHKYIFKYIIIGDMSVGKSCLMHLFTEQRYRKDLLHTIGDFGTTVIDGELVK
LQMWDTAGQERFRSVTRGYYRGAAGALLVYDISRRSTYAHIGTWLTDARNTGPETVFILV
GNKSDLQREVSYEEAALL-------FVECSSLNGNNVEEVFLSTARRIHEKVKSGVMSPV
DPESGVQLHAGGPVDLTTVKSGGAAGAAESSCC--
>NaGr_Rab14
------MSSHEYIFKYIIIGDMGVGKSCLLHQFTEQKFQSDCPHTIGEFGTRVIEGKSIK
LQIWDTAGQERFRAVTRSYYRGAAGALMVYDITRRNTFHHLASWLTDARLTNPHTIIVLI
GNKSDLQRQVSFEEASLV-------YVETSAKTGENVTKAFMETASRIYKNIVDGVLDPN
SVESGIQYTK-TLISDEVTSTGNNPKPSGGCPC--
>OiDi_Rab14
--MSGQPYNYDYILKYIIIGDQGVGKSCLLHQFTEKKFMADCPHTIGEYGTRIIEGQRIK
LQIWDTAGQERFRAVTRSYYRGSSGAIMVYDITRRQTFNHLEAWLTDATHASPNTVIFLI
GNKSDLQRDVPTEEARLH-------FCEASAKTGENVEDAFLETAKQIYQKIQEGSLELN
AADSGVQTRS-QRSNQINSSDEPQTPQDKNCSC--
>AmQu_Rab14
--MASGPYNYSYIFKYIIIGDMGVGKSCLLHQFTEKKFMADCPHTIGEFGTRIVEGQKIK
LQIWDTAGQERFRAVTRSYYRGAAGALMVYDITRRSTYNHLSSWLTDARLTNPNTVIFLI
GNKSDLQRDVTYEEAKLL-------FLEASAKTGDNVEDVFIETAKKIYQNIQDGNVDLN
AADTGVQLKPGGSGDRKPTGNQSSQQSGGKGCC--
>HyMa_Rab14
---------------YILIGDMGVGKSCLLHQFTEKKFMADCPHTIGEFGTRIVESQKIK
LQIWDTAGQERFRAVTRSYYRGAAGALMVYDITRRSTYNHLSSWLTDARLTNPNTVIIMI
GNKSDLQRDVTYEEAKLL-------FLEASAKTGDNVEDAFLETAKKIFQSIQDGSLDLN
AAESGVQHKP-PKKGGPSPFPQENPQNKDACGC--
>CaOw_Rab14
----MASYNYSYIFKYIIIGDMGVGKSCLLHQFTEKKFLPDCPHTIGEFGTRIIEGQKIK
LQIWDTAGQERFRAVTRSYYRGAAGALMVYDVTRRSTYNHLSSWLTDARLTNPNTTIFLI
GNKSDLQRDVTYEEAKLT-------FLEASAKTGANVEESFIETAKTIFQNIQNGSLDLN
AAESGVQQKT---QPAPAVDLGDKPAANSGCGC--
>CaEl_Rab14
--MTAAPYNYSYIFKYIIIGDMGVGKSCLLHQFTEKKFMADCPHTIGEFGTRIIEGQKIK
LQIWDTAGQERFRAVTRSYYRGAAGALMVYDITRRSTYNHLSSWLADAKLTNPNTAIFLI
GNKADLQRDVPYEEAKLT-------FLECSAKTGSNVEDAFLETAKQIYQNIQDGSLDLN
AADTGVQPKQ-------NLPRAAENNGKKDCNC--
>CaTe_Rab14
CSMAAGPYNYSYIFKYIIIGDMGVGKSCLLHQFTEKKFMADCPHTIGEFGTRIIEGQKIK
LQIWDTAGQERFRAVTRSYYRGAAGALMVYDITRRSTYNHLSSWLTDARLTNPNTVIFLI
GNKSDLQRDVTYEEAKLM-------FLECSAKTGENVEEAFLDTAKKIYQNIQDGSLDLN
AAESGVQHKP---TTPRNTLSNDQPQSKDGCACYQ
>HeRo_Rab14
KMATAGPYNYSYIFKYIIIGDMGVGKSCLLHQFTEKKFMADCPHTIGEFGTRIIEGQKIK
LQIWDTAGQERFRAVTRSYYRGAAGALMVYDITRRSTYNHLNSWLSDARLTNPNTVIFMV
GNKSDLQRDVTYEEAKLL-------FMESSAKTGDNVEDAFLDTAKKIYQNIQDGSLDLN
AAESGVQHKP--MAARGGSLANDQTASGDGCSCFW
>LoGi_Rab14
--MAAGPYNYSYIFKYIIIGDMGVGKSCLLHQFTEKKFMADCPHTIGEFGTRIIEGQKIK
LQIWDTAGQERFRAVTRSYYRGAAGALMVYDITRRSTYNHLSSWLTDARLTNPNTVIFLI
GNKCDLQRDVTFEEAKLM-------FLECSAKTGENVEDAFLDTAKKIYQNIQDGSLDLN
AAESGVQHKP---ATPRNPLNTDTPPNKEGCAC--
>TrAd_Rab14
-MATAGPYNYSYIFKYIIIGDMGVGKSCLLHQFTEKKFMSDCPHTIGEFGTRIIEGQKIK
LQIWDTAGQERFRAVTRSYYRGAAGALMAYDITRRSTYNHLSSWLTDARLTNPNTVIVLI
GNKCDLQRDVTYEEAKLL-------YLEASAKTGENVEEAFLDTAKKIYQNIQDGSLDLN
AAESGVQHKP-TNSRGTTTITTDQPVNESKCAC--
>NeVe_Rab14
-MAATGPYNYSYIFKYIIIGDMGVGKSCLLHQFTEKKFMADCPHTIGEFGTRIIEGQKIK
LQIWDTAGQERFRAVTRSYYRGAAGALMVYDITRRSTYNHLSSWLTDARLTNPNTVIFLI
GNKSDLQRDVTYEEAKLL-------FCEASAKTGENVEDAFLETAKKIYQNIQDGSLDLN
AAESGVQHKP-LTGRPQNALNTDQQPNQDKCSC--
>SaKo_Rab14
--MAAGPYNYSYIFKYIIIGDMGVGKSCLLHQFTEKKFMADCPHTIGEFGTRIIEGQKIK
LQIWDTAGQERFRAVTRSYYRGAAGALMVYDITRRSTYNHLSSWLTDARLTNPNTVIFLI
GNKSDLQRDVTYEEAKLM-------FLEASAKTGDNVEDAFLETARKIYQNIQDGSLDLN
AAESGVQHKP-STGGRPNPLNTDQQPSNEGCRC--
>RhAp_Rab14
SRMTAGPYNYSYIFKYIIIGDMGVGKSCLLHQFTEKKFMADCPHTIGEFGTRIIEGQKIK
LQIWDTAGQERFRAVTRSYYRGAAGALMVYDITRRSTYNHLSSWLTDARLTNPNTVIFLI
GNKCDLQRDVTYDEAKLM-------FVEASAKTGEHVEEAFLETAKKIFQNIQDGSLDLN
AAESGVQHKP--QTRTTTSLTSEATTDKEACGC--
>DaPu_Rab14
--MSAGPYNYSYIFKYIIIGDMGVGKSCLLHQFTEKKFMADCPHTIGEFGTRIIEGQKIK
LQIWDTAGQERFRAVTRSYYRGAAGALLVYDITRRSTYNHLSSWLSDARLTNPNTVIFLI
GNKSDLQRDVTYEEAKLL-------FIEASAKTGDNVEDAFLETAKKIYQNIQDGSLDLN
AAESGVQHKP--LQPGRSQPQNTPNPTKEGCAC--
>GaGa_Rab14
--MATAPYNYSYIFKYIIIGDMGVGKSCLLHQFTEKKFMADCPHTIGEFGTRIIEGQKIK
LQIWDTAGQERFRAVTRSYYRGAAGALMVYDITRRSTYNHLSSWLTDARLTNPNTVIILI
GNKADLQRDVTYEEAKLL-------FLEASAKTGENVEDAFLEAAKKIYQNIQDGSLDLN
AAESGVQHKP--SAPQGGRLTSEPQPQREGCGC--
>HoSa_Rab14
--MATAPYNYSYIFKYIIIGDMGVGKSCLLHQFTEKKFMADCPHTIGEFGTRIIEGQKIK
LQIWDTAGQERFRAVTRSYYRGAAGALMVYDITRRSTYNHLSSWLTDARLTNPNTVIILI
GNKADLQRDVTYEEAKLL-------FLEASAKTGENVEDAFLEAAKKIYQNIQDGSLDLN
AAESGVQHKP--SAPQGGRLTSEPQPQREGCGC--
>MuMu_Rab14
--MATAPYNYSYIFKYIIIGDMGVGKSCLLHQFTEKKFMADCPHTIGEFGTRIIEGQKIK
LQIWDTAGQERFRAVTRSYYRGAAGALMVYDITRRSTYNHLSSWLTDARLTNPNTVIILI
GNKADLQRDVTYEEAKLL-------FLEASAKTGENVEDAFLEAAKKIYQNIQDGSLDLN
AAESGVQHKP--SAPQGGRLTSEPQPQREGCGC--
>XeLa_Rab14
--MATAPYNYSYIFKYIIIGDMGVGKSCLLHQFTEKKFMADCPHTIGEFGTRIIEGQKIK
LQIWDTAGQERFRAVTRSYYRGAAGALMVYDITRRSTYNHLSSWLTDARLTNPNTVIILI
GNKADLQRDVTYEEAKLL-------FLEASAKTGENVEDAFLEAAKKIYQNIQDGSLDLN
AAESGVQHKP--SAPQGGRLTSEPQPQREGCGC--
>CiIn_Rab14
--MAAGPYNYSYIFKYIIIGDMGVGKSCLLHQFTEKKFMADCPHTIGEFGTRIIEGQKIK
LQIWDTAGQERFRAVTRSYYRGAAGALMVYDITRRSTYNHLSSWLTDARLTNPNTVIFLI
GNKGDLQRDVTYEEAKLL-------FLEASAKTGDNVEDVFLETAKKIYQNIQDGSLDLN
AAESGVQHKP---ANRPGQTLQNDQQPKEGCSC--
>StPu_Rab14
LIMAAGPYNYSYIFKYIIIGDMGVGKSCLLHQFTEKKFMADCPHTIGEFGTRIIEGQKIK
LQIWDTAGQERFRAVTRSYYRGAAGALMVYDITRRSTYNHLSSWLTDARLTNPNTVIFLI
GNKSDLQRDVTYEEAKLL-------FLEASAKTGDHVEEAFLDTAKKIYQNIQDGSLDLN
AAESGVQHKP--AAPRSNQLNTDQQPGKEGCAC--
>BrFl_Rab14
--MAAGPYNYSYIFKYIIIGDMGVGKSCLLHQFTEKKFMADCPHTIGEFGTRIIEGQKIK
LQIWDTAGQERFRAVTRSYYRGAAGALMVYDITRRSTYNHLSSWLTDARLTNPNTVIFLI
GNKCDLQRDVTYEEAKLL-------FLEASAKTGENVEEAFLDTARKIYQNIQDGSLDLN
AAESGVQHKP--SSPRGTQLSNDQPANKEGCAC--
>ApMe_Rab14
--MSTGPYNYSYIFKYIIIGDMGVGKSCLLHQFTEKKFMADCPHTIGEFGTRIIEGQKIK
LQIWDTAGQERFRAVTRSYYRGAAGALMVYDITRRSTYNHLSSWLTDTRLTNPSTVIFLI
GNKSDLQRDVTYEEAKLM-------FVEASAKTGHNVEEAFLETAKKIFQSIQDGRLDLN
AAESGVQHNPQPGRTNLQGVSNEQQGGKDSCSC--
>DrMe_Rab14
--MTAAPYNYNYIFKYIIIGDMGVGKSCLLHQFTEKKFMANCPHTIGEFGTRIIEDKKIK
LQIWDTAGQERFRAVTRSYYRGAAGALMVYDITRRSTYNHLSSWLTDTRLTNPSTVIFLI
GNKSDLTREVTYEEAKLM-------FLEASAMTGQNVEEAFLETARKIYQNIQEGRLDLN
ASESGVQHRP--SQPSRTSLSSEATGAKDQCSC--
>AnGa_Rab14
--MSAGPYNYSYIFKYIIIGDMGVGKSCLLHQFTEKKFMASCPHTIGEFGTRIIEKQKIK
LQIWDTAGQERFRAVTRSYYRGAAGALMVYDITRRSTYNHLSSWLTDTRLTNPSTVIFLI
GNKSDLTREVTYEEAKLL-------FAEASAMTGQNVEEAFLETARKIYQSIKDGRLDLN
SSETGVQHKP--AQPGRTTLSNDAQTNKENCSC--
>MoBr_Rab14
---MAGAYNYTYIFKYIIIGDMGVGKSCLLHQFTEQKCIALTPLVLSEPASSR-HGQKIK
LQIWDTAGQERFRAVTRSYYRGAAGALLVYDICRRSTYNHLQSWLNDARLTNPNTVIFLI
GNKSDLQRDVTTEEAKLI-------FLETSAKTGANVEDAFLETAKQIYQNIQDGSLDLN
AAESGVQQKS-----QSGSVPLSEKAPGKSGCC--
>SaSp_Rab14
--MASKNFNYSYIFKYIIIGDMGVGKSCLLHQFIEKKFLTDCPHTIGEFGTRIIEGQKIK
LQIWDTAGQERFRAVTRSYYRGAAGVLLVYDVARRSTFNHLQTWLNDARLTNPSTVIFLI
GNKVDLQRDVQTDEAKLV-------FLETSAKTGENVEEAFLETAKQIFQNIQDGSLDLN
TAESGVQQKA------PVGADMLSKPPSKGGCC--
>YaLi_Ypt2
-------MSWDYIAKIVMIGDSACGKSSLTLRLTDDTFSEFHDVTIAEIGSKVVDGKEMK
LQIWDTAGQEHFRAVTRSYFRNAAGCLLVYDITRPKTFANVQMWLGELRQADEDIIIMLV
GNKTDV-RQVEAEEARENGLAG---FIETSAKTGDQVLEAYQRVAQKIHSNIKTGKTNIN
DKRYGVRATTTGGAQQLNLDEGDVKKSGYSACC--
>AsOr_Ypt2
---------MAE------------------------------------------SQKKMK
LSLWDTAGQETYKSITRSYFRGASGALLVFDITRPSTFTSCTQWLHDLRIAEEGIVVILV
GNKSDLNRHVTRREAEMNNVVR---YVETSAKSGDGVERAFLEVAERIYRNIEAGRYDLN
DRRSGVKGFGTTVTLGLNDAMRRGGNGWAGNCC--
>AsCl_Ypt2
-----MSQPWDYIAKLVCIGDSGTGKSSLTIRLCEGRFSSSHDVTIGEFGSRIVGPPAMK
LSLWDTAGQETYKSITRSYFRGASGALLVFDITRPSTFISCTQWLHDLRIAEDGIVVILV
GNKSDLVRRVTRREAELNNVVR---YVETSAKSGDGVERAFLEVAERIYRNIEAGKYDLN
DRRSGVKGFGKTITLGLNDAMRSSGNGWSGACC--
>AjDe_Ypt2
-----MSQPWDYIAKLVCIGDSGTGKSSLTIRLCEGRFSSSHDVTIGEFGSRIVGPPAMK
LSLWDTAGQETYKSITRSYFRGASGALLVFDITRPSTFASLTQWLQDLRIAEEGIVVILV
GNKSDLPAIVTREEAEANNISR---YVETSAKSGEGVERAFLEVAERIYRNIEAGRYDLN
DRRSGVKGFGGRVQRTVTLGVNDAMGRGGGGCC--
>MyFi_Ypt2
---------YDFIAKIVSLGDSGSGKSSLTIRLCEGRFVSHHDVTIGEFGSRIVGPPAMK
LSLWDTAGQETYKSITRSYFRGASGALLVFDITRRSTFASVTSWLHDLRIAEDDIVVVLV
GNKSDLARQVTREEAEDNKVME---YVETSAKSGENVERAFVEVAERIYQNIEAGKYDLN
DRRSGVKGPG----------------AGGG-----
>BoFu_Ypt2
----MSTTSWDYIAKLVCIGDSGTGKSSLTIRLCEGRFSPHHDVTIGEFGSRIIGPPNMK
LSLWDTAGQETYKSVTRSYFRGASGALLVFDISRRPTFEHVTDWLHDLRIAEPDIVVVLV
GNKSDLGREVTVEEAERNGVLE---YVETSAKSGEGVENAFARVAERIYMNIEAGRYDLN
DRRSGVKGPG--YGGSKTNVKLAPQKASSGGCC--
>ChGl_Ypt2
----MSSAPWDYIAKLVCIGDSGCGKSSLTIRLCEGRFVPHHDVTIGEFGSRIVGPPYMK
LSLWDTAGQETYKSVTRSYFRGASGALLVFDLTRRATFQHVTDWLNDLRIAEPDIVVVLV
GNKADLPREVTRQEAERNGVLE---YVETSAKSGANVEMAFMRVAERIFQNIQAGKYDLN
DRRSGVKGPSSAAAAKAVRLTSDAGKGLGGGCC--
>GiZe_Ypt2
----MSTTPWDYIAKLVCIGDSGCGKSSLTIRLCEGRFSPHHDVTIGEFGSRIVGPPHMK
LSLWDTAGQETYKSVTRSYFRGASGALLVFDLSRKQTFQHVTDWLNDLRIAEPDIVVILV
GNKADLQREVTREEAERNGVME---YVETSAKSGENVENAFMRVAERIYNNIQAGKYDLN
DRRSGVKGAG-AGGNRQVKLSGDASKSTGGMCC--
>MeLp_Ypt2
------MSTWDYIMKFVVVGDSNTGKSSLLVQLTDKRFLTQSDPTIGEFGASLIPNGKIK
VQVWDTAGQESFRSITRSYYRGASGALLVFDTTYRPSFQHLENWLKDLKFGDPNLVIVLV
GNKSDLSRQVSVEEAQDHDLQ----YIETSAKTGENVEEAFASVAKQIHQLGFLDQ-SKS
NRNNTINKGS------SFPIHSTSSTSSFNSCCSK
>CaEl_Rab2_2
-------MYPDHMFKYVIIGDGGVGKSNLLLRFTDELFDPIHTTTLGEFGYKDLDKYKVR
LRVWDTCGQENFRSIIRAYYRNALGALLVYDITCRKSFVHLEQWLSDLRHGHPEMVIMLI
GNKSDLVRDVTTEEGEKNGLT----FMETSAKANKHVEKAFVNTAHEIYKKLKLGVDDVK
KKKIGIILRS--------------RSGKEKKCC--
>CaEl_Rab2_3
-------MSSDHVFKYVIIGDRGVGKSNLLLRFIGKPFDSIHPSTLGEFGFRNLDRKKVK
LHVWDTCGQERFRSLVGSYYRHAIGALLVYDITSRESFYHLEHWLTDLQLGDPDIVIVLI
GNKSDLDREVRKEEGEEFGLI----FMEISAKTNEYVEEAFVNSAHEIYRKLNFGIIKEI
CVKKKKKKMN---------IIIRSISGKEKACC--
>PhIn_Rab2B
-------MVFV-TLKYIIIGDSEVGKSSLLLQFTEQHFQPIHDLTIGEFGAKLLDGRKVK
LEIWDTAGQETFLSITRSYYRGADGALLVYDVSRRESFEHLGRWLQECHNCHNDVEIMVV
GMKCDVKREVTEEEGRAHGLY----FIEASAKTALNVEQAFSLTATTILRNFDYSNHQMR
KVSGASRVSI---------ESNVDRTQTKSECCGG
>PhCa_Rab2B
-------MVFV-TLKYIIIGDSEVGKSSLLLQFTEQHFQPIHDLTIGEFGAKLLDGRKVK
LEIWDTAGQETFLSITRSYYRGADGALLVYDVSRRESFEHLGRWLQECHNCHNDVEIMVV
GMKCDVKREVTEEEGRAHGLY----FIEASAKTALNVEQAFALTATTILRNFDYSNHQMR
KTSGASRVSI---------DAAADRPQSRSECCGS
>PhRa_Rab2B
-------MVFV-TLKYIIIGDSEVGKSSLLLQFTEQHFQPIHDLTIGEFGAKLLDGRKVK
LEIWDTAGQETFLSITRSYYRGADGALLVYDVSRRESFEHLGRWLQECHNCHNDVEIMVV
GMKCDVRREVSEDEGRAHGLY----FIEASAKTALNVEQAFALTATTILRNFDYSNHQMR
KTSSASRVSI---------DAAVDKSPSKSECCGS
>PhCh_Ypt2
-------------------GDAAVGKSSLLVRLTDQRFLANPDPTLGEFGSKLIPEENVK
LQCWDTAGTESFRSITRSYYRGAAGCLLVYDVTSRQSFVNARSWLQDVRHADPHLTCILV
GNKPGK-REVPTEEAQEEGLL----FVETSAKSGLNVERAFEQATRDILEKVRKGVFD--
-----------------------------------
>LaBi_Ypt2
----MAGITWHYVFKFIITGDAAVGKSSLLIRLTDQRFLVNPDPTLGEFGSKLIPEEDVK
LQCWDTAGTESFRAITRSYYRGAAGCLLVYDVTSRKSFMNARTWLTDVRHADPQLTCILV
GNKVDLEREVTSEEAAEEGLL----FVEASAKSGQNVELAFVQASQDILIKIRNGVFDDD
RVSFEGLQSN-------------KADSYAL-----
>OrSa_Rab2A2_2
-----MSCTYAYRFKFVTIGDAGVGKSCLLLQFTDKRFREVEDLTTGEYGACVVDGKNTK
LQIWDTAGQEAFRCITRSYYRGNAACLLVYDITRRETFNHLASWLEDATHASARMTIILI
GNKCDLRRVVSYQEGEEHGLL----FMEASAKTAHNVEKAFILAARTVHKKIEDGVINLL
DESTEEEKHY----------------SRWF-----
>CrPa_Rab2
-----MASPYDYLFKYIIIGDTAVGKSCLLLQFTDRRFRVDHDLTIGEFGARIIDAKKIK
LQIWDTAGQESFRSITRSYYRGAAGALLVYDITRRDTFNHLSKWLNDVKNATPNMTIILV
GNKSDL-REVTTEEGVKNGLL----FIETSAKTSNNVEEAFMKVAEKIYKNILDGI----
-YDLSNEVSI-------------------------
>CiSa_Rab2
----------------------------LLLQFTDKRFQPVHDLTIGEFGARMIDGRQIK
LQIWDTAGQESFRSITRSYYRGAAGALLVYDITRRDTFNHLTTWLEDARHSSSNMVIMLI
GNKSDLRREVKKEEGEEHGLI----FMETSAKTAANVEEGIHKHGERNLZKNPRRSYQGE
RDQTWPPTFP-------------------------
>BiNa_Rab2
ALPSSTMSSYAYLFKYIIIGDTGVGKSCLLLQFTDKRFQPVHDLTIGEFGARMIEKQLIK
LQIWDTAGQESFRSITRSYYRGAAGALLVYDITRRDTFNHLTQWLKEARNSSHQMVIMLI
GNKSDLRRQVSTKEGQQNGLI----FLETSAKTAANVNEAFCATARKIYKNIELGTYDTT
N----------------------------------
>CiIn_Rab2
-------MSYAYLFKYIIIGDTGVGKSCLLLQFTDKRFQPVHDLTIGEFGARMIDGRQIK
LQIWDTAGQESFRSITRSYYRGAAGALLVYDITRRDTFNHLTTWLEDARHSSSNMVIMLI
GNKSDLRREVKKEEGEEHGLI----FMETSAKTAANVEEAFINTAKEIYEKNTRGS----
-----------------------------------
>CiSa_Rab2_2
AGVLVLVMSYAYLFKYIIIGDTGVGKSCLLLQFTDKRFQPVHDLTIGEFGARMIDGRQIK
LQIWDTAGQESFRSITRSYYRGAAGALLVYDITRRDTFNHLTTWLEDARHSSSNMVIMLI
GNKSDLRREVKKEEGG---------------------------------------V----
-----------------------------R-----
>SaArc_Rab2
KLHIINMASYAYLFKYIIIGDTGVGKSCLLLQFTDKRFQPVHDLTIGEFGARMVDNTQVK
LQIWDTAGQESFRSITRSYYRGAAGALLVYDITRRDTFNHLTTWLEDARHASPNMAIMLI
GNKTDLKRKVSKEEGEENGLV----FLETSAKTAENVEEAFIN-----------------
-----------------------------------
>MoTe_Rab2
DRRLKNTMSYAYLFKYIIIGDTGVGKSCLLLQFTDKRFQPVHDLTIGEFGARMIDGKQIK
LQIWDTAGQESFRSITRSYYRGAAGALLVYDITRRDTFNHLTTWLEDARHSSSNMVIMLI
GNKSDLRREVKKEEGEEHGLV----FMETSAKTAANVEE---------LSLTQLKR----
--------YM-------------------------
>MuCi_Ypt2
------MSTYNYIIKYIIVGDSGVGKSCLLLQFTDKRFYAGRELTIGEFGTRFIQDGKIK
LQIWDTAGQESFRSITQSYYRGAAGALLVYDISRRETFEHVSTWLADVRHANPHTTVVLV
GNKCDLRRQVTREEGEDNDIPL---FIETSAKSAENVEEVFAQTAEDVYEKIKSGV-FSP
NETSGIRLGH---------TQSALADETQGGCC--
>RhOr_Ypt2
------MSTYNYIIKYIIVGDSGVGKSCLLLQFTDKRFYAGRELTIGEFGSRFISDGKIK
LQIWDTRCSWCINRYCTWFKR---GFILTN--TQCMTFQELNMFRLDVRHANPNTTIVLV
GNKCDLRRQVTKEEGEDNGIPL---FIETSAKSAENVEEVFAKTAEDVYDKIKSGV-FSP
NETSGIRLSQ---------TQSALADEAQGGCC--
>BaBo_Rab2
------MSSYKYLFKYIIIGDTGVGKSCLLLRFTDKRFKPDHDLTIGEFGTRLIKGDTIK
LQIWDTAGQESFRSITRSYYRGAAGALLVFDISRRSTFEHLTRWLDEVKHGSPTMTIVLI
GNKTDV-REVEYHEGKENNLI----YMETSAKGDYNVEEAFLTTATMIYDNVNRGMFDVD
SGVYGVKKGPVNSMRRSINLRQNGSGFFSGACCLR
>ThAn_Rab2
------MSYYKYLFKYIIIGDTGVGKSCLLLRFTDKRFKPDHDLTIGEFGTRFIQ-GEIK
LQIWDTAGQESFRSITRSYYRGAAGALLVFDISRRSTFEHLTKWLEEVRHGSPTMSIILI
GNKTDV-REVEYHEGKQNDLI----YMETSAKGDYNVEAAFLTTAELIYENVKNGLFDIE
SGVQGVKRGPGVSSRSMFILIIKIQLLRYW-----
>PlFa_Rab2
------MSPYEYLFKYIIIGDTGVGKSCLLLQFTDKRFRADHDLTIGEFGARLIDNKQIK
LQIWDTAGQESFRSITRSYYRGAAGALLVYDITRRETFNHLNRWLDEVRNSNPHMAIILV
GNKCDL-REVSAEEGAQNGLI----FLETSAKTAKNVEEAFLYTARKIYDNILEDVYDLS
NESYGIKYGPSQYSRVKLDIPSMPESRSGFSCC--
>PlBe_Rab2
------MSPYEYLFKYIIIGDTGVGKSCLLLQFTDKRFRADHDLTIGEFGARLIDNKQIK
LQIWDTAGQESFRSITRSYYRGAAGALLVYDITRRETFNHLNRWLDEVRNSNPHMAIILV
GNKCDL-REVSAEEGAQNGLI----FLETSAKTAKNVEEAFLYTARKIYDNILNDVYDLS
NESYGIKYGPSQYSRVKLDIPMMSESRASFSCC--
>ToGo_Rab2
------MSPYQYLFKYIIIGDTGVGKSCLLLQFTDKRFRTDHDLTIGEFGARLVAGRQVK
LQIWDTAGQESFRSITRSYYRGAAGALLVYDITRRDTFLHLTRWLDEVRNSNPHMTIMLI
GNKSDL-REVSFDEGAQHGLI----FLETSAKTAQNVDEAFILTARKIYENIQRGIYDLS
NEAHGIKCGPAYGSRQGSEQPRSLAEQRSASCC--
>CrMu_Rab2
-----MISPYDYLFKYIIIGDTAVGKSCLLLQFTDHRFRIDHDLTIGEFGARVVDSKQIK
LQIWDTAGQESFRSITRSYYRGAAGALLVYDISRRETFNHLGRWLSEVKNAAPYMTIMLI
GNKSDL-REVTTEEGSQNGLI----FLETSAKTAHNVEEAFVKTAEKIYKNILDGVYDLT
NEAHGIKCGNNNSNLYLQANGGPSSSSGTSNCC--
>SaSp_Rab2
------MSSYSYLFKYIIIGDSAVGKSCLLLQFTDHRFQTVHDLTIGEFGARMVDGHQIK
LQIWDTAGQESFRSITRSYYRGAAGALLVYDITRRETFQHLGTWLEDARHSNPNMVIILV
GNKADLKRQVPREEGEERGLL----FIETSAKTAMNVEDAFTTTANKIYEKLQQGVFDAR
NELNGIKIGPPGQKTVDLSKQSKQGSSEEGGCC--
>OsSp_Rab2
-------MSYAYLFKYIVIGDTGVGKSCLLLQFTDRRFQNVHDLTIGEFGSRMVADKQVK
LQIWDTAGQESFRSITRSYYRGAAAALLVYDVTRRETFDNLSSWLQDCRHAGPNMAIMLV
GNKADVRRAVSTEEGEENGLL----FMEASAKTSTNVEDVFVATAKAVVREIDEGSLDVK
NESNGVKLGYGNAADTVGLRAPAASAAQGGTCC--
>OsLu_Rab2
-------MSYAYLFKYIVIGDTGVGKSCLLLQFTDKTFQPVHDLTIGEFGSRMVASKQVK
LQIWDTAGQESFRSITRSYYRGAAAALLVYDVTRRETFDNLSTWLQDCRHANPNMVITLV
GNKADIRRAVSTEEGEENGLL----FVEASAKTADHVEDAFIATAREVVKNIDAGL-DVK
DESNGVKLGYAGGGASDTVGLNAPPRVEQSGCC--
>FrCy_Rab2A
-------MSYSYLFKYIIIGDTGVGKSCLLLQFTDKRFQPVHDLTIGEFGARMVEGDKVK
LQIWDTAGQESFRSITRSYYRGAAGALLVYDITRRDTFQHLSRWLEEARHAQSNMVIMLI
GNKNDLRRAVSTEEGQANGLI----FLETSAKTAYNVEPAFINTAETIHGKIVTGEIDVS
NESHGIKVGMMGVGGLPGLSERQNTSNSRGGCC--
>ThPs_Rab2A
-------MSYAYLFKYIIIGDTGVGKSCLLLQFTDKRFQPVHDLTIGEFGARMIADKSVK
LQIWDTAGQESFRSITRSYYRGAAGALLVYDITRRDTFKHLGRWLEEARHSQSNMVIMLI
GNKNDLRRAVSTEEGKKHGLI----FMETSAKTAYNVEQAFINTAEEIHGNIVSGKIDVS
NESFGIKVGM--------------AAGGAG-----
>PhTr_Rab2A
-------MSYSYLFKYIIIGDTGVGKSCLLLQFTDKRFQPVHDLTIGEFGARMIADDTVK
LQIWDTAGQESFRSITRSYYRGAAGALLVYDITRRDTFQHLSRWLEEAKHAQPNMVILLI
GNKNDLRRAVTAEEGQANGLL----FLETSAKTAFNVEQAFLKTAKSIHEKIQSGDIDVA
NESHGIKVGM---AQSNQIPGMSDSTKRQNACC--
>AuAn_Rab2A
-------MSYAYLFKYIIIGDTGVGKSCLLLQFTDKRFQAIHELTIGEFGARLVDDRQVK
LQIWDTAGQESFRSITRSYYRGAAGALLVYDVTRRETFNHLTRWLEEARNANTEMVVMLI
GNKSDLRRAVSTKEGARNGLI----FMETSAKTARNVEGAFIQTAHKIYENIQKGVYDVT
NDSHGIKVGA----HSSSAASVPGAASGTAGCC--
>AuAn_Rab2A_2
-------MSYAYLFKYIIIGDTGVGKSCLLLQFTDKRFQAIHELTIGEFGARMVDERQIK
LQIWDTAGQESFRSITRSYYRGAAGALLVYDITRRETFNHLTRWLEEARNSNSNMVVMLI
GNKSDLRRAVSTDEGEKNGLV----FMETSAKTSSNVERAFIDTASTIHENITAGVFDVT
NESLGIKVGV--ASSELPNSSSTAGSYAHKNCC--
>PhIn_Rab2A
-------MSYAYLFKYIIIGDTGVGKSCLLLQFTDKRFQPVHDLTIGEFGARMIENKQIK
LQIWDTAGQESFRSITRSYYRGAAGALLVYDITRRETFNHLTRWLEEARNSNSNMAIMLI
GNKSDLRRAVSFKEGEENGLI----FLETSAKTAANVEDAFVKTASKIYSNIQSGVCDVT
NEAHGIKVGM--TGSPGPGGFGNSNPPASRGCC--
>PhCa_Rab2A
-------MSYAYLFKYIIIGDTGVGKSCLLLQFTDKRFQPVHDLTIGEFGARMIENKQIK
LQIWDTAGQESFRSITRSYYRGAAGALLVYDITRRETFNHLTRWLEEARNSNSNMAIMLI
GNKSDLRRAVSFKEGEENGLI----FLETSAKTAANVEDAFVKTASKIYSNIQSGVCDVT
NEAHGIKVGM--TGSPGPGGFGNSNPPANRGCC--
>PhRa_Rab2A
-------MSYAYLFKYIIIGDTGVGKSCLLLQFTDKRFQPVHDLTIGEFGARMIENKQIK
LQIWDTAGQESFRSITRSYYRGAAGALLVYDITRRETFNHLTRWLEEARSSNSNMAIMLI
GNKSDLRRAVSFKEGEENGLI----FLETSAKTAANVEDAFVKTASKIYSNIQSGVCDVT
NEAHGIKVGM--TGSPGPGGFGNSNPPANRGCC--
>NaGr_Rab2
-------MSYSYLFKYIIIGDTGVGKSCLLLQFTDKRFQPVHDLTIGEFGARMIDGKQVK
LQIWDTAGQESFRSITRSYYRGAAGALLVYDITRRETFHHLTTWLEDARHSNSTMTIMLV
GNKCDLRRAVSYEEGKQHDLI----FLETSAKNDENVEEAFNYTARIINEKIEKGIIDVT
NEMNGVKVGN-APTATTNLLEKPTTSEPKGKCCG-
>ArTh_Rab2A2
-------MSYAYRFKYIIIGDTGVGKSCLLLKFTDKRFQAVHDLTIGEFGAKTIDNKPIK
LQIWDTAGQESFRSVTRSYYRGRAGTLLVYDITRRETFNHLASWLEEARHASENMTTMLI
GNKCDLKRTVSTEEGEEHGLI----FMEASAKTAHNVEEAFVETAATIYKRIQDGV-VDE
ANEPGITPGP-------FGGKDASSSQQRRGCCG-
>ArTh_Rab2B
-------MSYDYLFKYIIIGDTGVGKSCLLLQFTDKRFQPVHDLTIGEFGARMVDGRPIK
LQIWDTAGQESFRSITRSYYRGAAGALLVYDITRRETFNHLASWLEDARHANPNMSIMLI
GNKCDLKRAVSKEEGQEHGLL----FLEASARTAQNVEEAFIETAAKILQNIQDGVFDVS
NESSGIKIGY--GRTQGAAGGRDGTISQGGGCCG-
>OrSa_Rab2A2
-------MSYAYLFKYIIIGDTGVGKSCLLLQFTDKRFQPVHDLTIGEFGARMIDSRPVK
LQIWDTAGQESFRSITRSYYRGAAGALLVYDITRRETFNHLASWLEDARHANANMTIMLV
GNKSDLRRAVSYEEGEEHGLI----FMEASAKTAQNVEEAFVKTAGAIYKKIQDGVFDLS
NEANGIKLGY---TVPGQSGGAGSSSSQGGGCCSS
>OrSa_Rab2A1
-------MSYAYLFKYIIIGDTGVGKSCLLLQFTDKRFQPVHDLTIGEFGARMIDNKPIK
LQIWDTAGQESFRSITRSYYRGAAGALLVYDITRRETFNHLASWLEDARHANANMTVMLI
GNKCDLRRAVSYEEGEEHGLV----FMEASAKTAQNVEEAFIKTAGTIYKKIQDGVFDVS
NESYGIKVGY---AVPNASGGGAGSSSQGGGCCG-
>ArTh_Rab2A
-------MSYAYLFKYIIIGDTGVGKSCLLLQFTDKRFQPVHDLTIGEFGARMIDNKPIK
LQIWDTAGQESFRSITRSYYRGAAGALLVYDITRRETFNHLASWLEDARHANANMTIMLI
GNKCDLRRAVSTEEGEEHGLI----FMEASAKTAQNVEEAFIKTAATIYKKIQDGVFDVS
NESYGIKVGY--GGIPGPSGGRDGSTSQGGGCCG-
>EmHu_Rab2
-------MSYAYLFKYIIIGDTGVGKSCLLLQFTDKRFQQVHDLTIGEFGARMVDGKQIK
LQIWDTAGQESFRSITRSYYRGAAGALLVYDITRRETFNHLTSWLDDARHSNSNMTIMLI
GNKSDMRRAVTAEEGEEHGLI----FLETSAKTAANVEDAFISTAKRIYEKIQQGVFDVT
NESFGIKVGM----AAAGPNLYAPAPKQSSGCC--
>AmQu_Rab2
-------MSYSYLFKYIIIGDTGVGKSCLLLQFTDKRFQPVHDLTIGEFGARMIDGKQIK
LQIWDTAGQESFRSITRSYYRGAAGALLVYDITRRETFEHLTSWLDDARHSSSNMVIMLI
GNKSDLKRDVKFEEGLEHGLV----FMETSAKTAANVEEAFINTAKEVYKKIQDGVFDIT
NEANGIKLGPGGGGQRAASADPNKAQGGGGGCC--
>DrMe_Rab2
-------MSYAYLFKYIIIGDTGVGKSCLLLQFTDKRFQPVHDLTIGEFGARMIDGKQIK
LQIWDTAGQEAFRSITRSYYRGAAGALLVYDITRRETFNHLTTWLEDARHSNSNMVIMLI
GNKSDLRREVKKEEGEEHGLV----FMETSARTAANVEEAFINTAKEIYEKIQEGVFDIN
NEANGIKIGQHSPTNPSLPGAGGAAGAANSGCC--
>AnGa_Rab2
-------MSYAYLFKYIIIGDTGVGKSCLLLQFTDKRFQPVHDLTIGEFGARMIDGKQIK
LQIWDTAGQEAFRSITRSYYRGAAGALLVYDITRRETFNHLTTWLEDARHSNSNMVIMLI
GNKSDLRREVKKEEGEEHGLV----FMETSARTAANVEEAFINTAKEIYEKIQEGVFDIN
NEANGIKIGQHSPTSPSLGSGNSPGGPASSGCC--
>ChSp_Rab2
-------MSYAYLFKYIIIGDTGVGKSCLLLQFTDKRFQPVHDLTIGEFGARMIDGKQIK
LQIWDTAGQESFRSITRSYYRGAAGALLVYDITRRETFEHLASWLEDARHANPNMTIMLI
GNKADLRRAVSTEEGEEHGLV----FLETSAKTALNVEEAFINTARAIHGKIQSGVFDVS
NESYGIKVGYTGAGAPGTVRPGEPSPQQTSSCCS-
>CoSp_Rab2
-------MSYAYLFKYIIIGDTGVGKSCLLLQFTDKRFQPVHDLTIGEFGARMIDGKQIK
LQIWDTAGQESFRSITRSYYRGAAGALLVYDITRRETFNHLASWLEDARHANPNMTIMLI
GNKSDLRRAVTTEEGEEHGLV----FLETSAKTAHNVEEAFINTARKIYEKIEQGVFDVS
NESYGIKVGYAGGSAGGTVRPGDPAPAKSSSCC--
>ChRe_Rab2
-------MSYAYLFKYIIIGDTGVGKSCLLLQFTDKRFQPVHDLTIGEFGARMIDGKQIK
LQIWDTAGQESFRSITRSYYRGAAGALLVYDITRRETFNHLASWLEDARHANPNMTIMLI
GNKCDLRRAVTTEEGEEHGLI----FLETSARTAHNVEEAFINTAKEIYKKIQDGVFDVS
NESYGIKVGYAGNAGPQTVKPGEGGAAKSSSCC--
>VoCa_Rab2
-------MSYAYLFKYIIIGDTGVGKSCLLLQFTDKRFQPVHDLTIGEFGARMIDGKQIK
LQIWDTAGQESFRSITRSYYRGAAGALLVYDITRRETFNHLASWLEDARHANPNMTIMLI
GNKCDLRRAVTTEEGEEHGLI----FLETSARTAHNVEEAFINTAKEIYKKIQDGVFDVS
NESYGIKVGYAGNAGPQAAKPGEGDARKSSSCC--
>RhAp_Rab2
-------MSYAYLFKYIIIGDTGVGKSCLLLQFTDKRFQPVHDLTIGEFGARMIDGKQIK
LQIWDTAGQEAFRSITRSYYRGAAGALLVYDITRRDTFNHLTTWLEDARHSNSNMVIMLI
GNKSDLRREVKREEGEEHGLV----FMETSAKTANNVEEAFIDTAKEIYRKIQEGVFDIN
NSDLETRREVEHGLIFMETSAKTAANVEEAGPQH-
>GuTh_Rab2
VRYKSPPMSYAYLFKYIIIGDTGVGKSCLLLQFTDKRFQPVHDLTIGEFGARRIDNKPIK
LQIWDTAGQESFRSITRSYYRGAAGALLVYDITRRDTFNHLTSWLEDARHSNSNMTIMLI
GNKSDLRRAVTYAEGEENGLI----FLETSAKTAHNVEEAFVNTAKQIYAKIQEGVFDVT
NESFGIRVGV-----TSPNQGSGGDGQRKGGCCRA
>HoSa_Rab2a
-------MAYAYLFKYIIIGDTGV-----------------------EFGARMIDGKQIK
LQIWDTAGQESFRSITRSYYRGAAGALLVYDITRRDTFNHLTTWLEDARHSNSNMVIMLI
GNKSDLRREVKKEEGEEHGLI----FMETSAKTASNVEEAFINTAKEIYEKIQEGVFDIN
NEANGIKIGPQHAATNATHAGNQGGQQAGGGCC--
>HeRo_Rab2b
PNYLTDGMSYSYLFKYIIIGDTAVGKSCLLLQFTDKRFQPVHDLTIGEFGARMIENKQIK
LQIWDTAGQESFRSITRSYYRGAAGALLVYDITRRDTFNHLTTWLEDAQHSSTNMVIMLI
GNKSDLRREVKQEEGEEHGLV----FLETSAKTAANVEEAFINTAKQIYQKIQEGVFDVT
NEANGIKLGP-NQGQMRSAGSSNQAGNQASNCCAT
>SaKo_Rab2
GREKYNKMSYAYLFKYIIIGDTGVGKSCLLLQFTDKRFQPVHDLTIGEFGARMIDGKQIK
LQIWDTAGQESFRSITRSYYRGAAGALLVYDITRRDTFNHLTTWLEDARHSNSNMVIMLI
GNKSDLRRDVKKEEGEEHGLI----FMETSAKTAANVEEAFINTAKEIYEKIQEGVFDIN
NEANGIKLGP-----------QHSPTNPTF-----
>CaEl_Rab2
-------MSYAYLFKYIIIGDTGVGKSCLLLQFTDKRFQPVHDLTIGEFGARMVDGKQIK
LQIWDTAGQESFRSITRSYYRGAAGALLVYDITRRDTFNHLTSWLEDARHSNSNMVIMLI
GNKSDLRREVKREEGEEHGLV----FMETSAKTAANVEEAFIDTAKEIYRKIQEGVFDIN
NEANGIKLGPSPSSPNSPGGNATGGLGGGSGCC--
>StPu_Rab2
-------MSYAYLFKYIIIGDTGVGKSCLLLQFTDKRFQPVHDLTIGEFGARMIDGKQIK
LQIWDTAGQESFRSITRSYYRGAAGALLVYDITRRDTFNHLTTWLEDARHSSSNMVIMLI
GNKSDLRRDVKKEEGEEHGLI----FMETSAKTAANVEEAFINTAKEIYQKIQEGVFDIN
NEANGIKLGPQHNTVNPAQPSGDRGQQGGQGCC--
>CaTe_Rab2
---FGLTMSYAYLFKYIIIGDTGVGKSCLLLQFTDKRFQPVHDLTIGEFGARMIDGKQIK
LQIWDTAGQESFRSITRSYYRGAAGALLVYDITRRDTFNHLTTWLEDARHSSSNMVIMLI
GNKSDLRRDVKKEEGEEHGLV----FMETSAKTAANVEEAFINTAKEIYQKIQDGVFDIN
NEANGIKIGPQHSTSSQGLPSGGGGATPGGGCCEF
>XeLa_Rab2b
-------MSYAYLFKYIIIGDTGVGKSCLLLQFTDKRFQPVHDLTIGEFGARMIDGKPIK
LQIWDTAGQESFRSITRSYYRGAAGALLVYDITRRETFSHLTSWLEDARHSSSNMVIILI
GNKSDLRRDVSREEGEEHGLI----FMETSAKTSANVEEAFIDTAKEIYKKIQQGLFDVN
NEANGIKVGPISDPLGSGLRQSQNEGGGTSGCC--
>HoSa_Rab2b
-------MTYAYLFKYIIIGDTGVGKSCLLLQFTDKRFQPVHDLTIGEFGARMVDGKQIK
LQIWDTAGQESFRSITRSYYRGAAGALLVYDITRRETFNHLTSWLEDARHSSSNMVIMLI
GNKSDLRRDVKREEGEEHGLI----FMETSAKTACNVEEAFINTAKEIYRKIQQGLFDVH
NEANGIKIGPSTSVGPSASQRNSRDIGSNSGCC--
>MuMu_Rab2b
-------MTYAYLFKYIIIGDTGVGKSCLLLQFTDKRFQPVHDLTIGEFGARMVDGKQIK
LQIWDTAGQESFRSITRSYYRGAAGALLVYDITRRETFNHLTSWLEDARHSSSNMVIMLI
GNKSDLRRDVKREEGEEHGLI----FMETSAKTACNVEEAYINTAKEIYRKIQQGLFDVH
NEANGIKIGPTSSVGPCSPQQNVSDIGPDSGCC--
>LoGi_Rab2
-------MSYAYLFKYIIIGDTGVGKSCLLLQFTDKRFQPVHDLTIGEFGARMIDGKQIK
LQIWDTG---------------------------RDTFNHLTTWLEDARHSNSNMVIMLI
GNKSDLRREVKKEEGEEHGLI----FMETSAKTAANVEEAFINTAKEIYQKIQDGVFDIN
NEANGIKIGPQHSPANQNISSPGGGSNQGGGCC--
>ApMe_Rab2
-------MSYAYLFKYIIIGDTGVGKSCLLLQFTDKRFQPVHDLTIGEFGARMIDGKPIK
LQIWDTAGQEAFRSITRSYYRGAAGALLVYDITRRETFNHLTTWLEDARHSNSNMVIMLI
GNKSDLRREVRREEGEEHGLV----FMETSAKTAINVEDAFINTAKVIYEKIQEGVFDIN
NEANGIKIGPSPTSPSGLAGTGGQGNTQGGGCC--
>BrFl_Rab2
-------MSYAYLFKYIIIGDTGVGKSCLLLQFTDKRFQPVHDLTIGEFGARMIDGKQIK
LQIWDTAGQESFRSITRSYYRGAAGALLVYDITRRDTFNHLTTWLEDARHSNSNMVIMLI
GNKSDLRREVKKEEGEEHGLI----FMETSAKTAANVEEAFINTAKEIYEKIQEGVFDIN
NEANGIKIGPSPSNPALGGGGGAGGSQAGGGCC--
>XeLa_Rab2a
-------MAYAYLFKYIIIGDTGVGKSCLLLQFTDKRFQPVHDLTIGEFGARMIDGKQIK
LQIWDTAGQESFRSITRSYYRGAAGALLVYDITRRDTFNHLTTWLEDARHSNSNMVIMLI
ANKSDLRREVKKEEGEEHGLV----FMETSAKTASNVEEAFINTAKEIYEKIQEGVFDIN
NEANGIKIGP-QHSTPGAPGSHLGGQQAGGGCC--
>GaGa_Rab2a
-------MAYAYLFKYIIIGDTGVGKSCLLLQFTDKRFQPVHDLTIGEFGARMIDGKQIK
LQIWDTAGQESFRSITRSYYRGAAGALLVYDITRRDTFNHLTTWLEDARHSNSNMVIMLI
GNKSDLRREVKKEEGEEHGLI----FMETSAKTASNVEEAFINTAKEIYEKIQEGVFDIN
NEANGIKIGPQHAATNATLAGNQGGQQAGGGCC--
>MuMu_Rab2a
-------MAYAYLFKYIIIGDTGVGKSCLLLQFTDKRFQPVHDLTIGEFGARMIDGKQIK
LQIWDTAGQESFRSITRSYYRGAAGALLVYDITRRDTFNHLTTWLEDARHSNSNMVIMLI
GNKSDLRREVKKEEGEEHGLI----FMETSAKTASNVEEAFINTAKEIYEKIQEGVFDIN
NEANGIKIGPQHAATNASHGSNQGGQQAGGGCC--
>DaPu_Rab2
-------MSYAYLFKYIIIGDTGVGKSCLLLQFTDKRFQPVHDLTIGEFGARMIDGKQIK
LQIWDTAGQEAFRSITRSYYRGAAGALLVYDITRRDTFNHLTTWLEDARHSNSNMVIMLI
GNKSDLRREVKKEEGEEHGLV----FMETSAKTAANVEEAFINTAREIYEKIQEGVFDIN
NEANGIKLGPQHLPSNANTPSGGASASQGGACC--
>HyMa_Rab2
-------MSYAYLFKYIIIGDTGVGKSCLLLQFTDKRFQPVHDLTIGEFGARMIDGKQIK
LQIWDTAGQESFRSITRSYYRGAAGALLVYDITRRDTFNHLTTWLEDARHSSSNMVIMLI
GNKSDLRREVKKEEGEEHGLI----FMETSAKTAANVEEAFIGTAKEIYQKIQEGVFDIN
NEANGIKIGPQHTSSSPSTISGGAANQQSGGCC--
>NeVe_Rab2
-------MSYAYLFKYIIIGDTGVGKSCLLLQFTDKRFQPVHDLTIGEFGARMIDGKQIK
LQIWDTAGQESFRSITRSYYRGAAGALLVYDITRRDTFNHLTTWLEDARHSSSNMVIMLI
GNKSDLRRDVKKEEGEEHGLI----FMETSAKTAANVEEAFINTAKEIYQKIQEGVFDIN
NEANGIKLGPQHSPSNPSMPPRGGRTDDGGGCC--
>TrAd_Rab2
-------MSYAYLFKYIIIGDTGVGKSCLLLQFTDKRFQPVHDLTIGEFGARMIDGKQIK
LQIWDTAGQESFRSITRSYYRGAAGALLVYDITRRETFNHLTTWLEDARHSNSNMVIMLI
GNKSDLRRDVKKEEGEEHGLI----FMETSAKTAANVEEAFINTAKEIYQKIQDGAFDIN
NEANGIKLGP--QNPSNPSTSVPDRPPQSGGCC--
>OiDi_Rab2
-------MSYAYLFKYIIIGDTGVGKSCLLLQFTDKRFQPVHDLTIGEFGARMIDGKQIK
LQIWDTAGQESFRSITRSYYRGAAGALLVYDITRRDTFNHLTTWLDDARHSSSNMVIMLI
GNKSDLRREVKREEGEEHGLV----FMETSAKTAAGVEEAFINTAREIYEKIQEGAFDIN
NEANGIKLGP-QHQSGAGMPNSRGQQNQGGGCC--
>MoBr_Rab2
------MSGYSYLFKYIIIGDTGVGKSCLLLQFTDKRFQPVHDLTIGEFGARMVDNKQIK
LQIWDTAGQESFRSITRSYYRGAAGALLVYDITRRDTFNHLTTWLEDARHSNPNMVIILI
GNKTDLKRAVTREEGEENGLI----FMETSAKNATNVEEAFIQTAQAIYSKIQENVFDIK
NEMNGIKVGPGSTRLDLRAPQQKPTNSEGGGCC--
>CaOw_Rab2
------MAGYSYLFKYIIIGDTGVGKSCLLLQFTDKRFQPVHDLTIGEFGARMIDNKQLK
LQIWDTAGQESFRSITRSYYRGAAGALLVYDITRRDTFLHLTNWLSDARHSNTNMVIMLI
GNKSDLRRQVSYEEGEEHGLI----FMETSAKTAANVEDAFIGTAKQIYQKIQQGIFDLS
NEANGIKVGPVVPVGRGETGGDGGNPNAGGGCC--
>PhBl_Ypt2
----MASYSYNYIIKYIIIGDTGVGKSCLLLQFTDKRFMPAHDLTIGGFGTRFVNDQQIK
LQIWDTAGQESFRTITRSYYRGAAGALLVYDITRRDTFENLSTWLEDVRHANPNTVIIVI
GNKSDLKRQVSREEGEENDLF----FLEASAKSADNVEEAFVKTAQSIQKKIQSGVIDPT
SEQNGIKLAP---LLGASSLPSANSSSSSGKCC--
>MuCi_Ypt2_2
----MSNYNYNYIIKYIIIGDTGVGKSCILLQFTDKRFMPAHDLTIGGFGTRFINDKQIK
LQIWDTAGQESFRSITRSYYRGAAGALLVYDITRRDTFEHLPIWLEDVRHANPNTVIMLI
GNKSDLNRQVSREEAEENDLF----FLETSAKSSDNVEKAFEETAAEIQRKIQNGTIDMN
SETNGVKLAP---PQGGSSLPSANNSSSSGGCC--
>TrBr_Rab2
------MQQHHYVFKYIIIGDSGVGKSCLLLQFTDKRFEPLHDLTIGEFGARVVKEKNIK
LQIWDTAGQESFRSITRSYYRGACGALLVYDVTRRDTFTHLQTWLEDARNANTAIVIMLI
GNKCDLKREVSREEGEKHNLV----FMETSAKTAQNVDDAFLKTAAMIYDNVESGVLDAG
AVSGKQGTGP-GVARVSRTGGKKSEDSESGCFC--
>LeIn_Rab2
------MSQSNYVFKYIIIGDSGVGKSCLLLQFTDKRFEPLHDLTIGEFGARLIQGKSVK
LQIWDTAGQESFRSITRSYYRGASGALLVYDVTRRDTFTHLQSWLEDAKNANTALVIMLI
GNKCDLKRQVSREEGECNGLM----FMETSAKTSQNVDDAFLQTAALIYDNVQLGMIDAS
VVSGRPGTQV--NNAHLQNALANNNNRNSGCAC--
>LeBr_Rab2
------MAQSNYVFKYIIIGDSGVGKSCLLLQFTDKRFEPLHDLTIGEFGARLIQGRSVK
LQIWDTAGQESFRSITRSYYRGASGALLVYDVTRRDTFTHLQSWLEDAKNANTALVIMLI
GNKCDLKRQVSREEGESNGLM----FMETSAKTSKNVDDAFLQTAALIYDNVQLGVIDAS
VVSGRPGMPT-SNTHTANVNANNNNNNSSSCAC--
>CiIn_Rab39
DMVARSETIWAYQFRVVLLGDSTVGKSALLRRFTDGCFLEVSDPTVGDFYSRLSPGTRIK
LQLWDTAGQERFRSITRSYYRSSVGALLVYDISNRQSFLHVVTWAEEARHVARHVSFALV
GQKCDLHRQVPTEEASP--------FIEASAKNGKNVEKSFVMLTELIYRLIQSGDIIMD
EQWDGIKCGL------VPKPLSLDEDENKSCCA--
>OiDi_Rab39
RLVSSASAIWSWQFRIILVGDSTVGKSALLKRFTEGSFAETSDPTVGDFFARVPDFSRCR
LQIWDTAGQERFRSIARSYYRNAVGALIVYDITSRKSFENASNWLKDAQHAEG-IAIALA
GQKSDLRREVSTEEAEP--------FLETSAKNDYNVERIFSKLAVDIYNRINDGRLKSC
EGIKSGLVPAQPLSDIASPIDDSGCTVNTSECCNA
>NeVe_Rab39
-----MKPKYFYQFRIILIGDSTVGKSSLLRQFTEGQFFENSDPTVGDFHVRVKGDVRIK
LQIWDTAGQERFRSITYSYYRNTVGCLIIYDITNRDSFVNVMDWYKEAKCVEAEVVFMLV
GHKIDKKRVVSTEEGEM--------FIETSAKVLCNIEEAFISVAEEVYKRMERGELGLR
DGWDGIKALPLGISHALSAEDLIEQQSDSKKCCSA
>HyMa_Rab39
NNYNPLETDLFYQFRVILIGDSTVGKSSLLRQFTEGQYIRTSDPTVGDFHVRVSDKVRVK
LQLWDTAGQERFRSITRSYYRNCAGCLIVYDINNRESFNHVSEWLREAKATELNVVYSLV
GHKLDLLREVPTSEGEL--------FIETSAKILCNVEEAFSSVAREIYKRFHQGSIRQN
SDWEGVKKLPSLLPHIYLREESGDVEQRKKSYF--
>MuMu_Rab42
----MEAAGCSYQFRIALLGDAGVGKTSLLRCYVAGARGPDPEPTVGEFYSRAPAGLRVK
LQLWDTAGQECFRCITRSFYRNMVGVLLVFDVTNRESFEHIQAWHQEVVTQGDKVVFLLV
GHKCDL-RCVSSQEAEG--------FMETSAKSNCNVDLAFDTVTSAIEQALQQGDIKLD
KDWAGVRLLH----RSPNPRSSSRKQDSGTCQC--
>HoSa_Rab42
----MEAEGCRYQFRVALLGDAAVGKTSLLRSYVAGAPGPEPEPTVGECYRRARAGPRVK
LQLWDTAGHERFRCITRSFYRNVVGVLLVFDVTNRKSFEHIQDWHQEVMTQGDKVIFLLV
GHKSDLTRCVSAQEAEA--------FVETSVKNNCNVDLAFDTLADAIQQALQQGDIKLE
EGWGGVRLIH----KTQIPRSPSRKQHSGPCQC--
>HeRo_Rab39_2
-------TSYDYQFRFVIVGDSTVGKSSLLKYFICAKFDELAEPTVGDFFIRTEPGVRIK
LQLWDTAGQERFKSITASYFRNCAGVLLVFDITNRSSFSHIPDWMNNCRHSTTKTTFLLV
GHKADLTRQVTSREATL--------YLETSSVDGCNVDEAFRLLTEQVYA----------
--------------------------------I--
>TrAd_Rab39
---------YAYQLRFILIGDSTVGKSSLLRQFSDGKFFDFCDPTVGDFNARIGNNINIK
LQLWDTAGQERFRSITRSYYRNSVGCLLVYDISNRDTFDHLHSWLEEAKFSEHGLIFILI
GCKCDLERQVSVEEGKQ--------FLEASAKIKHNVDQAFSTLARDIYKLIQKGLLSPK
SGWDGIKPG--------------------------
>GaGa_Rab42
-----MEPRWHYQFRVIMLGDSTVGKSSLLRRYTEGVFLDAVNQTVGDFYVQFEPGLQVK
LQFWDTAGQERFRAVTRSYYRNSAGAMLLFDLTNRASFESVRRWHREVTTVQFHVVFLLV
GHKSDLERKVGRREAER--------YVETSAKDGSDVERAFRMLTAAIYRALQSGLLAPC
EAWDGVKSSV-----PLPAPCPKDGEKGKRCAC--
>MuMu_Rab39a
-----METIWIYQFRLIVIGDSTVGKSCLLHRFTQGRFPPACDPTVGDFFSRLEPGKRIK
LQLWDTAGQERFRSITRSYYRNSVGGFLVFDITNRRSFEHVKDWLEEAKHVQFQIVFLLV
GHKCDLQRQVSREEAEK--------YIETSAKDATNVEESFTILTRDIYELIKKGEICIQ
DGWEGVKSGF---VPNTVHSSEEAVKPRKECFC--
>HoSa_Rab39a
-----METIWIYQFRLIVIGDSTVGKSCLLHRFTQGRFPPACDPTVGDFFSRLEPGKRIK
LQLWDTAGQERFRSITRSYYRNSVGGFLVFDITNRRSFEHVKDWLEEAKYVQFRIVFLLV
GHKCDLQRQVTREEAEK--------YIETSAKDATNVEESFTILTRDIYELIKKGEICIQ
DGWEGVKSGF---VPNTVHSSEEAVKPRKECFC--
>GaGa_Rab39b
-----------------------------MKRQREGSKPGMPSAMTK-VCSAFPVKSRLT
LS-----------SITRAYYRNSVGGLLLFDITNRRSFQNVHEWLEETKHVQYQIVFVLV
GHKCDLQRQVTRHEAEK--------YIETSARDAINVEKAFTDLTRDIYELVKRGEISIQ
EGWEGVKSGF---VPNVVHSSEEVVKSDRRCLC--
>MuMu_Rab39b
-----MEAIWLYQFRLIVIGDSTVGKSCLIRRFTEGRFAQVSDPTVGDFFSRLEPGKRIK
LQIWDTAGQERFRSITRAYYRNSVGGLLLFDITNRRSFQNVHEWLEETKHVQYQIVFVLV
GHKCDLQRQVTRHEAEK--------YIETSARDAINVEKAFTDLTRDIYELVKRGEITIQ
EGWEGVKSGF---VPNVVHSSEEVIKSERRCLC--
>HoSa_Rab39b
-----MEAIWLYQFRLIVIGDSTVGKSCLIRRFTEGRFAQVSDPTVGDFFSRLEPGKRIK
LQIWDTAGQERFRSITRAYYRNSVGGLLLFDITNRRSFQNVHEWLEETKHVQYQIVFVLV
GHKCDLQRQVTRHEAEK--------YIETSARDAINVEKAFTDLTRDIYELVKRGEITIQ
EGWEGVKSGF---VPNVVHSSEEVVKSERRCLC--
>StPu_Rab39
LAGLPPEVIWEYQFRLILVGDSTVGKSSLLRRFCDGKFVEVSDPTVGDFYARLAPGRRVK
LQLWDTAGQERFRSITTSYYRNSVGVMLVYDISNRQSFENLQEWLIEAEVIYHSTTYMVV
GHKSDLTREVLKEEGER--------FIETSAKACTNVEAAFSVMAKEIYVKLKDGDLRIM
EGWDGIKGGF---TAPRETLRLEEPEEKPRICC--
>SaKo_Rab39
PPGLPPEVIWEYQFRLILIGDSTVGKSSLLRRFCDGKFVEFSDPTVGDFFARLSPGIRVK
LQLWDTAGQERFRSITTSYYRNSVGGMLVYDIGNRASFEHLQDWLEEAFNVNDKIVFMVI
GHKADIQRQVLREEGEK--------YMETSAKTCQNVEEAFKSISHDIYTMVKSGQLAVR
EGWDGVKSGF---FPRHTLHLQEPRGEPHKVCC--
>CaTe_Rab39
----MVEPIFDYQFRLILIGDSTVGKSSLLKYFTDGKFSEMCDPTVGDFYARLKPGVRVK
LQLWDTAGQERFRSITRSYYRNSVGALLIYDITKRRSFEHLEDWLEEAKHIEHKAVYMVV
GHKADRERAVSTKEGKR--------FIETSAVSGQNVEEAFQLITKDIYQMLEKGLLKIE
DDWDGIKTGY---AQPKETFTLEEGEPHEAGCC--
>LoGi_Rab39
----MVEPIFEYQFRLILIGDSTVGKSSLLKYFTDGKFEETCDPTVGDFYARLKPGIRVK
LQLWDTAGQERFRSITRSYYRNSVGVMILYDITKKSTFDNVKEWFAEAKHIEHQAVYLII
GHKADRQRQVPTRDGRK--------FLETSAMTGQNVEESFSSIAKDIYQSIADGKIKVE
EGWDGVKYGF---ARPKETVHLAEGEPESGGCC--
>CaEl_Rab39
FIGDDYGPLFHYQYRLIVIGDSTVGKSSLLRYFTEGKMAEISDPTVGDFYARMRPGYRVK
LQLWDTAGQEKFRSITKSYYRNSVGVLAIYDTTNRESFEHVENWVKEALGPSSKCVFQLV
GTKSDMQRQVNYEEGEK--------FIETSSRTGDNVNEAFHMIAQEIQNRVDDGELRPV
DGWEGLKTGIRSQSVCLSERSFPQNSSAGACGC--
>BrFl_Rab39
----MAEPIWLYQFRLILIGDSTVGKSSLLRRFTDGKFIEYSDPTVGDFFARLEPGKRVK
LQLWDTAGQERFRSITRSYYRNSVGAVLVYDVTNRKSFEHLESWWHEAKHTMHNMVFILV
GHKIDLEREVSQEEGQS--------YLETSAKNAENVEKAFWQVTREIYELVEMGVINTE
EGWEGVKSGMRSYSTVPLSAQQDNGGEKKCLCS--
>DaPu_Rab39
----MVEPIFDYQFRIIIIGNSTVGKSSLLKYFTDGRFAEVSDPTVGDFFARLEDGTRIK
LQLWDTAGQERFRSITKSYFRNSVGVLLVFDICCRKSFENVPAWMNEAKHIEHRAVFILV
GCKLDLQREVSSEEAEP--------FVETSAKTGENVEEAFRIVGQEIYNRVQLGEYSIH
DGWDGVKAGY---RRAGRDYGLVEAEAARTSCC--
>ApMe_Rab39
----MVEPIFDYQFRLILIGDSTVGKSSLLKYFTDGKFAELSDPTVGDFFARLKDGTRIK
LQLWDTAGQERFRSITKSYYRNSVGALLVYDVCNRASFEHIPQWMMDARHIEHRPVFALV
GCKLDLRREVSKEEARH--------HIETSAKTGVNVEEAFRTVTQEVYNRIQTGEYKVE
DGWDGIKTGF--ARPGGLDFNLVEAEPAKSSCC--
>AnGa_Rab39
----MVEPMFDYQFRHILIGDSTVGKSSLLKYFTDGKFAELSDPTVGDFFAHLMDGTRIK
LQLWDTAGQERFRSITKSYYRNSVGVLLVYDITNHASFEHIPLWMMEAKHIEHRPVFALV
GCKLDLQREVSIEEARI--------FVETSARSGMNVREAFTLVTQEVYNRIKSGEYKVE
DGWDGIKKGF--MRPNNLDFNLVVAESARSTCC--
>DrMe_Rab39
----MVEPIFEYQFRLILIGDSTVGKSSLLKFFTDGKFAELSDPTVGDFFARLKDGTQIK
LQLWDTAGQERFRSITKSYYRNSVGVLLVYDISNHASFEHIPLWMMEAQHIEHRPVFALV
GCKLDLHREVTTEEAQH--------FVETSARSGANVEEAFRMVTQEVYARIRSGEYKAE
DGWDGIKSGF--SRPNSLDFNLVVAEPEKSSCC--
>StPu_Rab3a
FPTRERLGEADLFFKIILLGDAGTGKTSLMLKYTQSELLESSRYEHSDTSSRIRDDKSIQ
LDIRDTAGMERYRSLTKSHYNGAKGALILFDLTDEKSFSNVAHWLEDLQTDRDRVQVIMV
GTRCHKQRTVPGDRITT--------SIEISVEEDINITETFDVLVDRILSSHPELRATSS
DEHKELDFSC---TQCCPIGFKPKDSGGGG-----
>HeRo_Rab2_2
------------------------------------------------------------
---WDTAGQESFRSITRSYYRGAAGALLVYDITRRDTFNHLTTWLEDARHSSSNMVIMLI
GNKSDLRRDVKREEGEEHGLI----FMETSAKTAANVEEAFINTAKEIYQKIQEGVFDIN
NEANGIKIGPQHFQANVNQGVGGGGSGQSGGCCPM
>AmQu_Rab39
NSSLTDVDHYLYQFRLIIIGESTVGKSCLLRRFTQGRWIEHNDPTVGDFHTKMVDGHNLK
LQLWDTAGQERFRAITRSYFRNAVGALLVFDISDQNSFAKVSGWMEDVRSSKHEPVFLLV
GNKADLQRQVLRVDAED--------YIETSSRTGQNVEEIFNVLARRIFEAIQDGTVVVG
NGWDGVKKGD-----RVNLQQKKISDTKDNAFSIA
>SpPu_Ypt32
WAFTNERELNETIIKVMVLGDSGAGKSQLFQRLLGKPFNPSSKPTAGDFGTLTVAGKIIK
AQIVDTSGLERFRSIIQSYWNLATGAIIVYDVTSMDSFNAVRKWVRDFKGNKIEPVIMIV
GNKVDRERQVPTHEAQAYALAQGFLFMETSASENRNVDLAFNVLLTDIYYSIAESSPNTP
DSESGPRHRSGEGSFEKKDVHSGDSQLQRKSVASS
>AlMac_Ypt4
-----MSDAYDFLLKFLIIGAAGTGKSCMLHRFIENKC---------VYAPMAVV-----
--------FERFRSVTRSYYRGAAGALLVYDITNRDSFMALPNWLHDAQLASPDIVILMV
GHKSDLDRVVSIEEASLI-------YLEASALSGHNLDEVFLKCARTILAKIEAGEIDPE
RTNSGIQYGGLGVSPGGSRTSLEAPNSGGMCGC--
>ArTh_Rab11B4_6
----------MYSYS---------------------------------------------
-----------YRHVRHARYHRAMGALIVYDITSHTTFKNVEQWLKELRGFFTDKLMMLV
GNKSDLRREVSMEEAKSFAEKEKLLFIETSALDATNVEECFTNVLTQIYNDVTSP-----
-----------------------------------
>AmQu_Rab11_partial
----------MA------------------------------------------------
-------------FMLAHYYRGAAGALLVYDITKYMTYKNLERWRKELMDHATSIVIMLA
GNKYDLLRAVSTEEAKKFAEQHSLSFIETSALDSTNVEAAFQNFLTGTIHYLTIHVNNEK
KKSMCSVMEVLGVRGYAAAAIGNEIFYFGGGCGHD
>FrCy_Rab11C
GRATSTPGGKPPLYKIVMLGDSGVGKTSLVARLTNPDLNHDISATMGEFDTQMLPGHKVK
AQIWDTAGQERFRVLLPTYFRKAKGVILVYDITNIKSFESLSEWMTQLNDHSSDDLALLV
GNKSDLSREVTAEKAMSFCQEYGMEFLETSAKSGNNVLTAFEKLIGIVHDRALNNNKNNS
KSTSGSGQNKDDGTVNLNASGNEGGDDSGACGC--
>ThPs_Rab11C
SNRATSNTSKPPLYKIVMLGDSGVGKTSLVARLTNPDLNHDISATMGEFDTQMLPHGKVK
AQIWDTAGQERFRVLLPTYFRKAKGVILVYDVTNAKSFESLGEWMTQLNDHASEELALLV
GNKCDLSREVTREKAEMFCAEFGMEHLETSAKSGENVLKAFERLITIVH-----------
-----------------------------------
>PhTr_Rab11C
SNRATGGAGKPPLYKIVMLGDSGVGKTSLVARLTNPDLNHDISATMGEFDTQMLPHGKVK
AQIWDTAGQERFRVLLPTYFRKAKGVILVYDITNAKSFESLAEWMAQLQDHATDDLALLV
GNKSDLSREVSQEKAQQFCQEYGMEMLETSAKSGENVLTSFERLIGIVHDRALTSQ-KSR
GGIAGLGGPSATPATVNLDETKGANTDSAACGC--
>PhRa_Rab11A_3
KSSSASPSKNEFLYKVIIVGTQAVGKTNLLSVAARGDFDERSSPTLQEFVTVKVPNQFIR
AQVWDTAGQERYQAISSSHYRRANGALIVYDVSDKKTFGESGSWLTALKQNSPSLLAMLV
ENKVDKGRTVDTKDYV----------------KKDDVKKALSETVFKDPKQGLGWLFLKQ
AQAPKLEYEPSKPSGKAFRLHGQVDPQSGGSCC--
>PhIn_Rab11A_3
SKSSASPSKTELLYKVIIIGTQAVGKTNLLLFAARGDFDERSAPTLQEFVTVKVPNQFIR
AQVWDTAGQERFQAISSSHYRRANGALIVYDVSDKNTFGKSGCWLNALKENSPALLAMLV
ENKVDKLHDAKPEETIPFRIANSLMFARTSA--RNNTAELFEQSEKAVPGQALTIQFLKQ
QQPPKLEYEPSKPSGKAFCLHDNAKPNSQSACC--
>PhRa_Rab11D
CSSPNSLPVAESILKVVLIGDSGVGKSNLVTRFTKNKYMPHSVQTVGEFATKTIGDRRLK
AQIWDTAGQERFQSLTAAYYRNAVGAMIVYDITNRSSFEHVTGWLAQVHEHSESLVLILV
GNKCDLSREVSTLEAARFAAKHSMEFLETSALDSTNVVDAFKKLIVPVGRLLSPTEYENQ
YTKERISFAPESLQRQHQKAYLAQNQTPQCGVCAS
>PhIn_Rab11D
PRFSALPPITESILKVVLIGDSGVGKSNLVMRFTKNKYMPHSVQTVGEFATKTIGDRRLR
AQIWDTAGQERFQSLTAAYYRNAVGAMIVYDITNRSSFEHVTGWLAQVHEHSESLVLILV
GNKCDLSRQVSTLEAARFAAKHSMEFLETSALDATNVVDAFKKLIVPVGRLLSPTEQSFR
TTWNGSKSGS---TSAVTVTRESLQKQHQKAYLAQ
>HyMa_Rab11
QHIKERQDTADFLEK---------------------EFSKLRQGSGGEFATRSIGGKVIK
AQIWDTAGQERYRAITSAYYRGAVGALLVYDIAKHITYENVERWLKELRDHAANIVIMLV
GNKSDLLRAVPTEEAKAFAEKNELSFIETSALDSTNVEVAFRNILEEIYHIVSQKQIHNA
SNRTGNQPSD-NVQTIQVAPTVEIDQRKSVKCCQT
>PhRa_Rab11C
EDVDALVQAYGHVNK-------SVGKTNLISRLHKGEFNEDFASTIGEFLTHAIDNADVK
AQIWDTAGQERFHAMMSTYYRKAAGALLVFDVGNRTSLLDVERWLDQLLNVAPGLHATLV
GNKCDLKRAVSSEEARQFAAAHHMAYIETSAKTGLNVEEAFRDLVVAIHRARLDDFQESS
LATIEINAKT--------TSSSSLFDCKFF-----
>PhCa_Rab11C
EDVDALVEAYGHVNKIVLLGNSGVGKTNLISRLHKGEFNEEFTSTIGEFLTHIVDNTDVK
AQIWDTAGQERFHAMMSTYYRKAAGALLIFDVGNRTSLQAIERWLDQLLNVAPGLHATLV
GNKCDLKRAVTAEEAKQFAAEHHMAYIETSAKTGENVEEAFCDIITAIHRARLADI-QEE
ETFATVELND----------KERSGSSSLFDCKFF
>PhIn_Rab11C
EDVDALVENYGHANKIVLLGNSGVGKTNLIGRLHKGEYNEEFTSTIGEFLTHAVDNVDLK
AQIWDTAGQERFHAMMSTYYRKAAGALLVFDVGNRASLLDVERWLDQLLNVAPGLHATLV
GNKCDLERAVTAEEARQFAAEHHMAYIETSAKTGQNVNEAFHDIISAIHRARLADSQESY
FATIELNSNN-------------PGSSSLFNCKLF
>MoTe_Rab11_2
SICDTALLDYDYLIKLVVVGDSGVGKSQLVARFTRNEFDKRSRQTIGEFATKTIEGKMIC
SQLWDTAGEERYRALASAYYRGAIGVLLVYDVTNPKSFVNLAHWLSEIKAYTPSCQVVLV
GNKIDLRRVVEESTV-----------------------QAFAK------KNGMRYI----
---------E-------------------------
>CiSa_Rab14
TKMAAGPYNYSYIFKYIIIGDMGVGKSCLLHQFTEKKFMADCPHTIGEFGTRIIEGQKIK
LQIWDTAGQERFRAVTRSYYRGAAGALMVYDITRRSTYNHLSSWLTDARLTNPNTVIFLI
GNKGDLQRDVTYEEAKQF-------ADENGLL--------FLEA-----------S----
-----------------------------A-----
>MoTe_Rab14
YKMAAGPYNYSYIFKYIIIGDMGVGKSCLLHQFTEKKFMADCPHTIGEFGTRIIEGQKIK
LQIWDTAGQERFRAVTRSYYRGAAGALMVYDITRRTTYNHLSSWLTDARLTNPNTVIFLI
GNKGDLQRDVTYEEAKQF-------ADENGLL--------FLEAAKT-------------
-----------------------------G-----
>PhRa_Rab11A_2
PKALAGEQNVSAVYKIILLGTAGVGKSSLLAVATNGDYMDRRSPTLEEFGSLEFPTKLIK
VRVWDTAGQERFRAITRSHYRRADGALLVYDVSDAATFERLGEWLHTLRETADSLTAMVL
ENKADKKGFAEPDRVKEFCEKEKLLFARTTAK--LNVRAWEWDGAVKVFDAVRQLVLSIH
ESRTRPASPSEPIVLTDTLTQKPKSSFGDCGGCTS
>PhIn_Rab11A_2
TDGSGPAQQYNKMYKIILLGTAGVGKSSLLAVAANGDYMDRRSPTLEEFGTIEFPTKYIK
ARIWDTAGQERFRAITRSHYRRADGALLVYDVSDALSFERLGEWLHTLRETADSLTAMVV
ENKADKAKYAQPDKVKAFC-------------------EAQNLLFARTTAKLNARALKVF
DAVRQLVLHIIKLTAPVVITSKPKALADCGGCNQ-
>PhCa_Rab11A_2
RQASPTKQSGDPMYKIILLGTAGVGKSSLLAVATNGDYMDRRPPTLEEFGTVEFPTKFIK
ARIWDTAGQERFRAITRSHYRRADGALLVYDVSDGESFDRLGEWLHTLRETADSLTAMVL
ENKVDKAKYAQPDKVTAFCEAQNLLFARTTAKEAVKVEDAVRRLVLHIHETRTKSPSPPK
QPEQEAKRTQ---SVVLTSAVVTKSKPGDCGGCKP
>MoTe_Rab39
SLTASDETIWSYQFRIVLLGDSTVGKSALLRRFTDGNFLEISDPTVGDFYARLAPKTRIK
LQLWDTAGQERFRSITRSYYRNSVGGVLVYDVTSEQSFLHMEQWMEEAKHVVHDIIFILI
GQKSDLERRVTFGQGKI--------FVETSAKTGSNVKEAFFALTEIIYRLVQNGQITPQ
-----------------------------------
>HeRo_Rab39
SAEIMVEPIFDYQFRLILIGDSTVGKSSLLKYFTEGRYEENCDPTVGDFFARLNPGLKVK
LQVWDTAGQERFRSITKSYYRNSVGVLLIYDITKRSTFDHIGDWLNEVRHIEQRAIYMIV
GHKADQKRQVGVREARR--------HIETSAVTGQNIEETFVILARDIYKMLQMAG----
--------------CTWMMVGMALSRATSI-----
>TrBr_Rab11
------MEDMNLTFKVVIVGDSGVGKSNLMTRYTADEFSQDTPATIGEFMTKSIEGRDAK
VQIWDTAGQERFRAISRSIYHGAKGAMLVYDITNQTSFDSISTWLQELRAFVATCSIFLI
GNKCDLLRVIKKEVADRFARENGLSFLETSALEKTNVDKAFEWLAKSVYDHVVAPV-DSA
ATGKRPPLNAKKPVNLSPSNSNQPAGKASGGCC--
>LeIn_Rab11
------MEETNLSFKIVLIGDSGVGKSNLMTRYTTNEFNQETPSTIGEFMTKSVQSRDAK
IQIWDTAGQERFRAISRSIYHGAKGAMLVYDITNQTSFDSIPTWLQELRVFVATCCIFLI
GNKCDLLRVVKKEAADRFARENGLSFLETSALERTNVDKAFEWLAKSVYEVVVTPQTREA
DRTAPKQGRT-----VNMNPSESPETKKTSGCC--
>LeBr_Rab11
------MEDTNLSFKIVLIGDSGVGKSNLMTRYTMSEFSQETPSTIGEFMTKSIEDRDAK
IQIWDTAGQERFRAISRSIYHGAKGAMLVYDITNQTSFDSIPTWLQELRVFVVTCCIFLI
GNKCDLLRVVKKEVADRFARENGLSFLETSALEKTNVDKAFEWLAKSVYEVVVTPQTREA
DRTVPKPGRT-----VNMNPGETSEVKKSGGCC--
>NaGr_Rab11
SSSGNVEEEIRYSYKLIVIGDSGVGKSSLIVRAAHNKFNLNTKPTIGDFASKEIKGNTVH
AQIWDTAGQEKYQAVMPAMYRGAQGCMVVFDITNKESFDNAGKWANQLIKYGQECKKVLV
GNKCDLLRQVSIEEATEYAKSIGSAYMETSALNAHNVELAFNTIMNEIHSKTPPKNIVNP
PDIVPPQPRP----IDITKPPVTPGNQWSICNC--
>NaGr_Rab11_3
------MSDCDFLYKVVVLGDSGVGKSNLIIRFTKNIFNTQPKPTIGEFASKSIDGATIK
GQIWDTAGQERFHAVSVQYHRGAHGALMVYDITNKESFEHLEKWFNEISKQGEGCIYIVI
GNKCDLQRQVTEEEGKIFAEKRNLLFMETSALDSTNVEEAFSN---RPYNGALAGA----
--------------NPSPIKEPPPAIAVIL-----
>NaGr_Rab11_2
-------MDCDVLYKVVVIGDSGVGKSNLITRFTQNKFTKDTKPTIGEFGAKSIDGVTIK
GQIWDTAGQERFRAISAAYYRGANGALIVYDITNQESFDNLEKWFKEIENQGNGCINILV
GNKCDLLRQVETATGRAFAEKHNVSFMETSALDSTNVDEAFTTLLKEIYKTQSRKSKKPE
EDRKDEPIGPVIIDDGEGDKPKPKPAQGGGCGC--
>EmHu_Rab11
------MPRSDYQFKCVLIGDSGVGKTSLIRTFATGGSPLSAPSAGGDFATRQLKGKTVE
AQMWDTAGMERHRAVTAGFYRGAVGAFVVFDLTSHASFGHCERWLRELRAEGPHLPLMLL
GTKADLRRAVVAQDAKEFAQRHRLLYAECSSSDASEVNQAFERVLAEVFRRVRKSI--EA
GQCNPDRPAPTVLLTPAQQARDEGRAQAAGGCC--
>MuCi_Ypt33
MTIEQEESSYDYVFKLVVVGDSGVGKTNLLGRFVHDTFDFASKSTIGDLTIKNMKGKRVR
AQIWDTAGQERYRSITKRYYRGSVGALLVYDITKRESFDNLGRWLNELRNEAPDSLVMLV
GNKSDLQRTVTQEEAMNYAEKNGLMFMETSALESTNVEKAFESLIHNIFDKLSGKLATMD
DKKAEIMKGQ-AIQISAPLDSSSKNSHSNSCTC--
>PhBl_Ypt33
-MVLIDNPAYNFDFKLVIVGDSAVGKTHLLRRFVHDKFDHSSMSTIGDLLVKEMNHTWGR
IQLWDTAGQERFRSATKRYYRGCVGALVVYDITKHASFENIPKWLEELQNDTPDLRVIMI
GNKSDLQREVTIKEGLEFAKKHKLMFMETSALDCSNVDNAFYTLISNVHETSASQIFALS
DKDVLLPQGE--VIKLNSSRTRKRSFTEKRCSC--
>ArTh_Rab11D1
VKKPTMPEKIDYVFKVVVIGDSAVGKTQLLSRFTHNEFCYDSKSTIGEFQTRTIRGKLVK
AQIWDTAGQERYRAVTSAYYRGALGAMVVYDITKRLSFDHVARWVEELRAHADSAVIMLV
GNKADLKRAVPTEDAVEFAETQRLFFSEVSALSGGNVDEAFFRLLEEIFSRVVVSRKAME
SDGGATVKLDRIDVISGSDLETSNIKEQASCSC--
>OrSa_Rab11D1_2
------MEEEDYVFKVVVIGDSAVGKTQLLGRFTKDEFFIDSKSTIGEFQTRTVGGKRVK
AQIWDTAGQERYRAVTSAYYRGALGAMLVYDVTSRRSFHHAARWLHDLRAHANSIVVMLI
GNKADLARAVAADEAAAFAEDQGLFFSEASALSGDNVEEAFLGLLREIHAIVSRRSLLEM
DGINGDAAANLSLSDELSIMETSAIKRVSRCSCS-
>OrSa_Rab11D1
VWEGEKEGEIDYVFKVVVVGDSAVGKTQLLGRFTKDEFFLDSKSTIGEFQTRTLHRKRVK
AQIWDTAGQERYRAVTSAYYRGALGAMVVYDITRRRTFENVARWVEELRAHAGSTVVALI
GNKADMRREVAADEAARFAEEQGLFFSEASALSGDNVDRAFLTLLEEIFAVVSRRALELD
EARRMRDGGATTLDVGSIMETSAMKKSSQCSCS--
>ArTh_Rab11D3
NLYGDYNQKIDYVFKVVLIGDSAVGKTQLLARFARNEFSVDSKATIGEFQTKTLDNKTVK
AQIWDTAGQERYRAVTSAYYRGAVGAMLVYDMTKRQSFDHMAKWLEELRGHAKNIVIMLI
GNKCDLLRAVPTEDAQEFAQRENLFFMETSALEATNVETAFLTILTEIYRIISKKSLTAD
DDDADGNSSL--LKGTRIIIPSEQESGKRGGCCGK
>OrSa_Rab11D3
GSYGEVGQKIDYVFKVVLIGDSAVGKSQLLARFARNEFNLDSKATIGEFQTRTLDARTVK
AQIWDTAGQERYRAVTSAYYRGAVGAMLVYDITKRQSFDHVARWLEELRGHAKNIVIMLI
GNKSDLLRVVPTEDAKEFAERENLFFMETSALESTNVENAFMTVLTEIYRIVSKKNLVAN
EEVDSSGNSSLLKGTKIVVPGQEPAPPTKASCCMS
>ArTh_Rab11D3_2
KFQSNFNQKIDYVFKVVLIGDSAVGKSQLLARFSRNEFSIESKATIGEFQTRTLDRKTIK
AQIWDTAGQERYRAVTSAYYRGAVGAMLVYDITKRQSFDHVARWLEELRGHAKNIVIMLI
GNKTDLLRAVPTEDAKEFAQRENLFFMETSALDSNNVEPSFLTVLTEIYRIVSKKNLVAN
EEGESGGDSS-LLQGTKIVVAGEETESKGKGCCGT
>OrSa_Rab11D2
---MAGGEKVDYVFKVVLIGDSAVGKSQILARFARNEFSIDSKATIGEFQTRTLDHKSVK
AQIWDTAGQERYRAVTSAYYRGALGALLVYDITKRQSFDHIPRWLEELRGHAKNIVIMLV
GNKSDLERAVSTEDAKEFAEKENLFFLETSALQATNVENAFQTVLSEIFKIHSKKNMAAD
PKANGAAPSL---AGKKVVVPGPAQEIPKSKCCSS
>ArTh_Rab11D2_2
GGYGGASGKVDYVFKVVLIGDSAVGKSQLLARFARDEFSMDSKATIGEFQTRTLEQKSIK
AQIWDTAGQERYRAVTSAYYRGAVGAMLVYDMTKRETFEHIPRWLEELRAHAKNIVIILI
GNKSDLQRAVPTEDAKEFAEKEGLFFLETSALNATNVENSFNTLMTQIYNTVNKKNLASE
GDSNNPGSLA--GKKILIPGSGQEIPAKTSTCCTS
>ArLy_Rab11D2
GGYGDPSQKIDYVFKVVLIGDSAVGKSQILARYARDEFSLDSKATIGEFQTRTLDHKSVK
AQIWDTAGQERYRAVTSAYYRGAVGAMLVYDITRRQTFDHIPRWLEELRAHAKNIVIILI
GNKSDLQRAIPTEDAKEFAEKEGLFFLETSAFNATNVESAFSTVLTEIFNIVNKKSLAAS
EDQENGNPGSAGKKIDIVPGPGQVIPNKSNMCCNS
>ChSp_Rab11B1
ASRQRSDDDYDMLLKVVLIGDSGVGKTNCLSRFCRGEFQASSKPTIGEFATKALEGDLIK
CQIWDTAGQERYRAITNAYYRGAVGALLVYDVTRASSFESIPRWLNELREHASDMVVMLV
GNKTDLQRDVSMQQGQELAQREGLLFIETSALDGSNVEQAFSRVAAEIHGIVRKRRLESQ
AAEDEELAPMPRGISIPIAVQPTQPQQQQSRCCSS
>ArTh_Rab11B3
MAEESYDEECDYLFKAVLIGDSAVGKSNLLSRFSRDEFRLDSKPTIGDFAYRNVGDKTIK
AQIWDTAGQERFRAITSSYYRGALGALLIYDITRRITFKNIEKWLSELRGFSPETVVVLV
GNKSDLSREVEEEEGKTLAESEGLYFLETSALENQNVEEAFLSMIGRIHEVLTQKIGDGN
NESNGAVVPPKEIVNIHEVTATRPLSTSLSNCCYK
>OrSa_Rab11C1
AYDGDEEQSQDYLFKIVLLGDSSVGKSNLLARFARNEFYPNSKSTIGEFQTQKLDGKEIK
AQIWDTAGQERFRAVTSAYYRGAVGALLVYDISRRQTFDSVGRWLNELHTHSMNVVTILV
GNKTDLAREVSTAEGKALAESQGLFFMETSALDSSNVAEAFQTVVKEIYGILSRKVFQSQ
EQKRSEQSLS--NGKPVMLSDSNEPTSGGRWCCSS
>ArTh_Rab11C1
AFYSEDDKSEDYLFKIVLIGDSAVGKSNLLARFARDEFYPNSKSTIGEFQTQKMNGKEIK
AQIWDTAGQERFRAVTSAYYRGAVGALLVYDISRRQTFHSIGRWLNELHTHSMNVVTILV
GNKSDLLREVSTAEGKALAEAQGLFFMETSALDSSNVAAAFETVVKEIYNILSRKVMSSQ
ELNKQDPASL-SNGKKVVIPSDGQGEFKKGGCCSS
>OrSa_Rab11C2
MGDESEGETEEYLFKVVIIGDSAVGKSNLLSRYARNEFNLHSKATIGEFQTQSMNGKDVK
AQIWDTAGQERFRAVTSAYYRGAFGALLVYDISRRSTFDNVGRWLQELNTHSTTVAKMLV
GNKCDLIREVPVEEGKALAEAEGLFFMETSALDSTNVRTAFEIVIKEIYSNVSRKILNSD
SYKAELSLNR---VSIEGDSKDDQKQSNRFGCC--
>ArTh_Rab11C2_3
-MSDDDERGEEYLFKIVIIGDSAVGKSNLLTRYARNEFNPNSKATIGEFQTQSMDGKEVK
AQIWDTAGQERFRAVTSAYYRGAVGALVVYDITRSSTFENVGRWLDELNTHSTTVAKMLI
GNKCDLIRAVSVEEGKSLAESEGLFFMETSALDSTNVKTAFEMVIREIYSNISRKQLNSD
SYKEELTVNR------VSLVKNENEGTKTFSCCSR
>ArTh_Rab11C2_2
-MSSDDEGGEEYLFKIVIIGDSAVGKSNLLSRYARNEFNAHSKATIGEFQTQNMEGKEVK
AQIWDTAGQERFRAVTSAYYRGAVGALVVYDISRRSTFESVGRWLDELKTHSTTVARMLV
GNKCDLIRAVSVEEGKALAETEGLFFMETSALDSTNVKTAFEMVIRDIYTNISRKQLNSD
TYKTELSMKN--RVSLVKDDNKSSTQGFGFSCCSS
>ArTh_Rab11C2
AMSSDDEGREEYLFKIVVIGDSAVGKSNLLSRYARNEFSANSKATIGEFQTQSMEGKEVK
AQIWDTAGQERFRAVTSAYYRGAVGALVVYDITRRTTFESVGRWLDELKIHSTTVARMLV
GNKCDLIRAVSVEEGKALAEEEGLFFVETSALDSTNVKTAFEMVILDIYNNVSRKQLNSD
TYKDELTVNR---VSLVKDDNSASKQSSGFSCCSS
>CaAl_Ypt3
DNSDDYSYDYEYLYKIVLIGDSGVGKSNLLSRFTRDEFNLESRSTIGEFATRTLDGKRVK
AQIWDTAGQERYRAITSAYYRGAVGALIVYDIAKTESYESVSRWLKELKEHAANIIIELV
GNKSDLLRAVPTEEAKNFAMENNLLFTEASALSSDNVDLSFHQLLKNIYEMISKHQLENN
DSKQTNTAGG--PTISLTPAPQEKKNKNNG-----
>CaGl_Ypt32
NSSEDYGYDYDYLFKIVLIGDSGVGKSNLLSRFTTNEFNLESKSTIGEFATRTIEDKKIK
AQIWDTAGQERYRAITSAYYRGAVGALIVYDISKSGTYENCNHWLTELKENADNVAIGLI
GNKSDLLRAVPTEEARGFASENQLFFTETSALNSENVDLAFRELIEQIYKMVNKHQVDLG
ENAKGSSGAPGPTISLAPVPGEKKKKSKSNSCC--
>SaCe_Ypt3
MSNEDYGYDYDYLFKIVLIGDSGVGKSNLLSRFTTDEFNIESKSTIGEFATRTIENKKIK
AQIWDTAGQERYRAITSAYYRGAVGALIVYDISKSSSYENCNHWLTELRENADNVAVGLI
GNKSDLLRAVPTDEAKNFAMENQMLFTETSALNSDNVDKAFRELIVAIFQMVSKHQVDLS
GSGTNNMGSNKGPTISLTPAPKEDKKKKSSNCC--
>SaCe_Ypt31
MSSEDYGYDYDLLFKIVLIGDSGVGKSNLLSRFTKNEFNMDSKSTIGEFATRTLDGKRIK
AQIWDTAGQERYRAITSAYYRGAVGALIVYDISKSSSYENCNHWLSELRENADNVAVGLI
GNKSDLLRAVPTEESKTFAQENQLLFTETSALNSENVDKAFEELINTIYQKVSKHQMDLG
DSSANGNANGNGPTISLTPTPNENKKANGNNCC--
>CaGl_Ypt3
MSNEDYGYDYDYLFKIVLIGDSGVGKSNLLSRFTTNEFNIDSKSTIGEFATRTIDGKKIK
AQIWDTAGQERYRAITSAYYRGAVGALIVYDISKSSSYENCHHWLSELRENADNVAVGLI
GNKSDLLRAVPTEEAKQFASENQLLFTETSALNSDNVDLAFKELITAIHQKVSKHQVELS
NANKPGAGPN-GPTISLTPAPNEKKKSSSNNCC--
>AsGo_Ypt3
SNNEDYGYDYDYLFKIVLIGDSGVGKSNLLSRFTTDEFNVNSKSTIGEFATRTIEGKKVK
AQIWDTAGQERYRAITSAYYRGAVGALIVYDISKSSSYENCNHWLTELRENAENVAVGLI
GNKSDLLRAVPTDEAKNYAQENQMLFTETSALNAENVDLAFRELITAIYQMVSKNQLSEN
NGSGTVPRGP---TISLAPAPSEKSKKKTNNCC--
>YaLi_Ypt3
-----MSDEYDFLFKVVMIGDSGVGKTNILGRFTRDEFNLDSKSTIGEFATRTVDNKIIK
AQIWDTAGQERYRAITSAYYRGAVGALLLYDVTSTQSYKNISRWLQELQDHASNIVLMLV
GNKCDLLRAVPTEEAKQFASQNKLLFIETSALDGTDVALAFRNILTEIYHRVSAAENVHA
NLEDSRKPQQ--GTTISLTPQPGDSDKKSSSCC--
>XeLa_Rab25
--MASEEEEFNFVFKVVLIGESGVGKTNLLSRFTRNEFSHDSRTTIGEFSTRTLDGHLVK
SQIWDTAGLERYRAITSAYYRGAVGALLVYDITKHQSYENVDRWLKELYDHAASIVVMLV
GNKCDLAQEVPSEEAKAYAEQNGLLFIETSALDATNVEVAFETILRDIYTRVLKLKGGIQ
QPSTINLSKE-----ASPTQSITQVTEQKRSCCQN
>MuMu_Rab25
-MGNRTDEDYNFVFKVVLIGESGVGKTNLLSRFTRNEFSHDSRTTIGEFSTRTVGTAAVK
AQIWDTAGLERYRAITSAYYRGAVGALLVFDLTKHQTYAVVERWLKELYDHAATIVVMLV
GNKSDLAREVPTEEACMFAENNGLLFLETSALDSTNVELAFQTVLKEIFAKVSKQK-QNS
TRTSAITLGN-------AQAGQDPGPGEKRACCIS
>HoSa_Rab25
-MGNGTEEDYNFVFKVVLIGESGVGKTNLLSRFTRNEFSHDSRTTIGEFSTRTVGTAAVK
AQIWDTAGLERYRAITSAYYRGAVGALLVFDLTKHQTYAVVERWLKELYDHAATIVVMLV
GNKSDLAREVPTEEARMFAENNGLLFLETSALDSTNVELAFETVLKEIFAKVSKQR-QNS
IRTNAITLGS-------AQAGQEPGPGEKRACCIS
>CaBr_Rab11_2
-MSNPRDEEYDYLFKVVLVGDSGVGKSNLLSRFTRNTFDLETKSTIGEFATRSMEGKKIK
ATIWDTAGQERYRAITPAYYRGALGILIVYDIAKHQTFQNIDQWLKELRNHAESNISMLV
GNKTDLLRAVPTQEAAIYADRNHMSFIETSALDSTNVEEALRNLLTDIYKTVSTKY---G
VDSKPVPYGG----LGTIMTNVPSTEDVKKKCCNV
>HyMa_Rab11_2
-MMGSGNEPYDFLYKVVLTGDSGVGKSCLLSRFTRDEFDAESKSTIGEFATRTIAGKAIK
VQVWDTAGQERYRAITNAYYRGACGALITYDISKLKTFINVERWLNELREHAPDIVVIMV
GNKSDLLRAVNTEDAQEFADQHKMLFIETSALDCTNVEDAFNLTIRKLHEIQLSKI----
----------QVPHIIEKVNIQKNENAKGKQCC--
>NeVe_Rab11_2
-MASGRYDHYDYLYKIVLIGDSGVGKSSLLSRFTRNEFDIESKSTIGEFATRSIEGKIIK
AQVWDTAGQERYRAITSAYYRGAVGAVLVYDLTKQKTFQDVERWLLEVREHAPTIVVMLV
GNKCDLLRAVASDDAKKYGDEHGLAFIEASALDATNVEEAFQQTITKLHHVQLAKMLDGK
DTREGQTAAS-----KQQNSVDLNKPSQGKNCCTI
>ScPo_Ypt3
---MCQEDEYDYLFKTVLIGDSGVGKSNLLMRFTRNEFNIESKSTIGEFATRNIDNKKIK
AQIWDTAGQERYRAITSAYYRGAVGALIVYDITKQSSFDNVGRWLKELREHASNIVIMLV
GNKTDLLRAVSTEEAQAFAAENNLSFIETSAMDASNVEEAFQTVLTEIFRIVSNRSLEAG
DDGVHPTAGQ--TLNIAPTMNDLNKKKSSSQCC--
>HeRo_Rab11
IAMSGREDEYDYLFKVVLIGDSGVGKSNLLSRFTRNEFNLESKSTIGEFATRSIDNKRIK
AQIWDTAGQERYRAITSAYYRGAVGALVVYDIAKHMTFENVERWLKELRDHADNIVIMLV
GNKSDLLRAVPTDLAKSFAEKNSVSFLETSALDSTNVEAAFTHILTAIYKIVSQKH-MAD
TGDDGVSKPY--NAQAITIPPTSTLDKKNSSCCSG
>ChGl_Ypt3
------MANDEY-------------------------FNLDSKSTIGEFATRSIDNKTIR
AQIWDTAGQERYRAITSAYYRGAVGALLVYDISKSLSFENVTRWLKELQGHASNIVIMLV
GNKTDQLRAVPTEDGKNFP---------------TN---ALRR--TAIYQIVSSKSLAEE
GADVGKKFDP--REGNNISLSQEGSKEESKGCC--
>RhAp_Rab11
-----------------------VGKSNLLSRFTRNEFNLESKSTIGEFATRSIDNKTVK
AQIWDTAGQERYRAITSAYYRGAVGALLVYDIAKHLTYENVERWLKELKDHAQNIVIMLV
GNKNDLLRAVPTDEAKAFAEKNKLSFIETSALDSTNVEAAFHQILTDIYHIVSQKQIRSE
GDNDPSPSRD--NIPITIAPTDPTDNRKKSCACQQ
>SaKo_Rab11
---------------------------------------LESKSTIGEFATRSIDGKTIK
AQIWDTAGQERYRAITSAYYRGAVGALLVYDIAKHLTYENVERWLKELRDHANNIVIMLV
GNKSDLLRAVPTDEAKAFAEKNNLSFIETSALDSTNVETAFQNILTEIYRIVSQKQIRQG
SGEQDDLKTD--NTKPIHIAPTEDDTRKKSTCCAN
>AmQu_Rab11
--MTSKEEEYDFLFKVVLIGDSGVGKSNLLSRFTRNEFNLESKSTIGEFATRSIDGKVVK
AQIWDTAGQERYRAITSAYYRGAVGALVVYDIAKHMTYENVERWLKELKDHATNIVIMLA
GNKCDLLRAVSTEEAKKFAEQHSLSFIETSALDSTNVEAAFQNILTEIYNIVIQKAPADG
GQGGGGSVSE--TKVIKIDDQKDEKSGSKMKCCQK
>SaSp_Rab11
---MSSEEEYDFLFKIVLIGDSGVGKSNLLSRFTRNEFNLESKSTIGEFATRSIDGKTIK
AQIWDTAGQERYRAITSAYYRGAVGALLVYDIAKHASYENVSRWLKELRDHASNIVIMLV
GNKSDLLRAVPKEEATKFAEENSLSFIETSALDSTNVEEAFKNILTSIYRLVSQRSIKAG
ESDKTTPSDT--IVVGPTDSSTTETSKGGCGCA--
>CaOw_Rab11
-MATKDSDEYDYLFKVVLIGDSGVGKSNLLSRFTRNEFNLESKSTIGEFATRSIDGKTIK
AQIWDTAGQERYRAITSAYYRGAVGALLVYDIAKHLTYENVERWLKELRDHAANIVIMLV
GNKSDLLRAVPTDDSKSFAEKNNLSFIETSALDATNVELAFQNILTEIYHIVSQKTIVND
DHVAKVPTSN--VQTITVAPSEATDDKKKGGCC--
>TrAd_Rab11_3
--MGSKDDEYDYLFKVVLIGDSGVGKSNLLSRFTRNEFNLESKSTIGEFATRSIDGKTIK
AQIWDTAGQERYRAITSAYYRGAVGALLVYDIAKHLTYENIERWLKELRDHAANIVIMLV
GNKCDLLRAVPTDEAKNFAEKNTLSFIETSALDSTNVETAFQNILTEIYHIVSQKQIKDA
PQNSEISSQP-----IVVGPTVDSDVKKKPQCC--
>OiDi_Rab11_2
---MGRDDEYDYLFKVVLIGDSGVGKSNLLSRFTRNEFNLESKSTIGEFATRSIEGKTIK
AQIWDTAGQERYRAITAAYYRGAVGALLVYDIAKHTTYENVERWLKELRDHANNIVIMLV
GNKSDLLRAVPTEDARNYAERQSLSFIETSALDSTNVETAFQNILTEIYKIVSQKQLGDS
DRGGDLPDND--VVDIHVPDSTPGNQRKKSGCCNQ
>CaEl_Rab11
--MGSRDDEYDYLFKVVLIGDSGVGKSNLLSRFTRNEFNLESKSTIGEFATRSIEGKTVK
AQIWDTAGQERYRAITSAYYRGAVGALLVYDIAKHVTYENVERWLKELRDHAQNIVIMLV
GNKSDLLRAVPTDEAKIYAERNQLSFIETSALDSTNVEAAFTNILTEIYKSVSNKHVGTD
RQGYGGGSGT--------IIPSPASDPPKKQCCIP
>ApMe_Rab11
DEMGTRDDEYDYLFKVVLIGDSGVGKSNLLSRFTRNEFNLESKSTIGEFATRSIDGKTIK
AQIWDTAGQERYRAITSAYYRGAVGALLVYDIAKHLTYENVERWLRELRDHAQNIVIMLV
GNKSDLLRAVPTDEAKAFAEKNGLSFIETSALDSTNVETAFQNILTEIYRIVSQKQIRDP
PEGDTIRPQN---VEPIDVKPTMNSEGMRKQCCQ-
>DrMe_Rab11
--MGAREDEYDYLFKVVLIGDSGVGKSNLLSRFTRNEFNLESKSTIGEFATRSIDGKTIK
AQIWDTAGQERYRAITSAYYRGAVGALLVYDIAKHLTYENVERWLRELRDHAQNIVIMLV
GNKSDLLRSVPTDEAKLFAERNGLSFIETSALDSTNVETAFQNILTEIYRIVSQKQIRDP
PEGDVIRPSN---VEPIDVKPTVTADVRKQCCQ--
>DaPu_Rab11
--MGTRDDEYDYLFKVVLIGDSGVGKSNLLSRFTRNEFNLESKSTIGEFATRSIDGKTIK
AQIWDTAGQERYRAITSAYYRGAVGALLVYDIAKHLTYENVERWLKELRDHAQNIVIMLV
GNKSDLLRSVPTDEARAFAERHSLSFIETSALDCTNVETAFHNILTEIYRIVSQRPMHDS
PDEDSPPGNS----GPIQISPTEPNAGSKSNCCKA
>XeLa_Rab11a
--MGTRDDEYDYLFKVVLIGDSGVGKSNLLSRFTRNEFNLESKSTIGEFATRSIDGKTIK
AQIWDTAGQERYRAITSAYYRGAVGALLVYDIAKHLTYENVERWLKELRDHANKIVIMLV
GNKSDLLRAVPTDEARAFAEKNGLSFIETSALDSTNVEAAFQTILTEIYRIVSQTQMSDR
RENDMSPSNN----VVPIHVPPTTENKPKMQCCQN
>GaGa_Rab11a
--MGNRDDEYDYLFKVVLIGDSGVGKSNLLSRFTRNEFNLESKSTIGEFATRSIDGKTIK
AQIWDTAGQERYRAITSAYYRGAVGALLVYDIAKHLTYENVERWLKELRDHASNIVIMLV
GNKSDLLRAVPTDEARAFAEKNGLSFIETSALDSTNVEAAFQTILTEIYRIVSQKQMSDR
RENDMSPSNN----VVPIHVPPTTENKPKMQCCQN
>MuMu_Rab11a
--MGTRDDEYDYLFKVVLIGDSGVGKSNLLSRFTRNEFNLESKSTIGEFATRSIDGKTIK
AQIWDTAGQERYRAITSAYYRGAVGALLVYDIAKHLTYENVERWLKELRDHASNIVIMLV
GNKSDLLRAVPTDEARAFAEKNGLSFIETSALDSTNVEAAFQTILTEIYRIVSQKQMSDR
RENDMSPSNN----VVPIHVPPTTENKPKVQCCQN
>HoSa_Rab11a
--MGTRDDEYDYLFKVVLIGDSGVGKSNLLSRFTRNEFNLESKSTIGEFATRSIDGKTIK
AQIWDTAGQERYRAITSAYYRGAVGALLVYDIAKHLTYENVERWLKELRDHASNIVIMLV
GNKSDLLRAVPTDEARAFAEKNGLSFIETSALDSTNVEAAFQTILTEIYRIVSQKQMSDR
RENDMSPSNN----VVPIHVPPTTENKPKVQCCQN
>GaGa_Rab11b
--MGTRDDEYDYLFKVVLIGDSGVGKSNLLSRFTRNEFNLESKSTIGEFATRSIDGKTIK
AQIWDTAGQERYRAITSAYYRGAVGALLVYDIAKHLTYENVERWLKELRDHANNIVIMLV
GNKSDLLRAVPTDEARAFAEKNNLSFIETSALDSTNVEEAFKNILTEIYRIVSQKQIADR
SAHDESPGNN--VVDISVPPTTDGQKSNKLQCCQN
>XeLa_Rab11b
--MGARDDEYDYLFKVVLIGDSGVGKSNLLSRFTRNEFNLESKSTIGEFATRSIDGKTIK
AQIWDTAGQERYRAITSAYYRGAVGALLVYDIAKHLTYENVERWLKELRDHANNIVIMLV
GNKSDLLRAVPTDEARAFAEKNNLSFIETSALDSTNVEEAFKNILTEIYRIVSQKQIADR
SAHDESPGNN--VVDISVPPTTDGQKSSKLQCCQN
>MuMu_Rab11b
--MGTRDDEYDYLFKVVLIGDSGVGKSNLLSRFTRNEFNLESKSTIGEFATRSIDGKTIK
AQIWDTAGQERYRAITSAYYRGAVGALLVYDIAKHLTYENVERWLKELRDHASNIVIMLV
GNKSDLLRAVPTDEARAFAEKNNLSFIETSALDSTNVEEAFKNILTEIYRIVSQKQIADR
AAHDESPGNN--VVDISVPPTTDGQRPNKLQCCQS
>HoSa_Rab11b
--MGTRDDEYDYLFKVVLIGDSGVGKSNLLSRFTRNEFNLESKSTIGEFATRSIDGKTIK
AQIWDTAGQERYRAITSAYYRGAVGALLVYDIAKHLTYENVERWLKELRDHASNIVIMLV
GNKSDLLRAVPTDEARAFAEKNNLSFIETSALDSTNVEEAFKNILTEIYRIVSQKQIADR
AAHDESPGNN--VVDISVPPTTDGQKPNKLQCCQN
>StPu_Rab11
--MGTKDDEYDYLFKVVLIGDSGVGKSNLLSRFTRNEFNLESKSTIGEFATRSIDNKTIK
AQIWDTAGQERYRAITSAYYRGAVGALLVYDIAKHLTYENVERWLKELRDHANNIVIMLV
GNKSDLLRAVPTDESKVFAERNTLSFIETSALDSTNVEQAFVQILTEIYKIVSQKNIRDG
GNGEDSPSSD--VKPITIPPTHGYTEPNKRKCCQS
>BrFl_Rab11_2
--MGTKDDEYDYLFKVVLIGDSGVGKSNLLSRFTRNEFNLESKSTIGEFATRSIDGKTIK
AQIWDTAGQERYRAITSAYYRGAVGALLVYDIAKHLTYENVERWLKELRDHANNIVIMLV
GNKSDLLRAVPTDEAKAFAEKNSLSFIETSALDSTNVETAFQNILTEIYHIVSQKQIRDS
PGDDESPSTN--VQTITVAPTTDADTKKKLACCQQ
>CaTe_Rab11
LKMGTKDDEYDYLFKVVLIGDSGVGKSNLLSRFTRNEFNLESKSTIGEFATRSIDGKTIK
AQIWDTAGQERYRAITSAYYRGAVGALLVYDIAKHLTYENVERWLKELRDHANNIVIMLV
GNKSDLLRAVPTDEAKAFAEKNNLSFIETSALDSTNVETAFQNILTEIYKIVSQKQIRDS
PDDENSPSNN---VQTITVAPTDNSADKKQKCCGG
>LoGi_Rab11
--MGTKDDEYDYLFKVVLIGDSGVGKSNLLSRFTRNEFNLESKSTIGEFATRSIDSKTIK
AQIWDTAGQERYRAITSAYYRGAVGALLTYDIAKHLTYENVERWLKELRDHAQNIVIMLV
GNKSDLLRAVPTDEAKAFAEKNSLSFIETSALDSTNVEAAFQNILTEIYKIVSQKQIRDS
PDDEHSPSTN---VQTITVAPTENSSGPKKQCCNV
>CiIn_Rab11_2
--MGTKDDEYDYLFKVVLIGDSGVGKSNLLSRFTRNEFNLESKSTIGEFATRSINGKTIK
AQIWDTAGQERYRAITSAYYRGAVGALLVYDIAKHLTYENVERWLKELRDHANNIVIMLV
GNKSDLLRAVPTDEAKAFSEKNGLSFIETSALDSTNVEVAFQNILTEIYLIVSQKQINDS
NNDEEVKDGQ---PVDIVISSTNPQPNKQSQCCKN
>NeVe_Rab11
--MGTKDDEYDYLFKVVLIGDSGVGKSNLLSRFTRNEFNLESKSTIGEFATRSIDGKTIK
AQIWDTAGQERYRAITSAYYRGAVGALLVYDIAKHLTYENVERWLKELRDHASNIVIMLV
GNKSDLLRAVPTDEAKAFAEKNGLSFIETSALDSTNVEVAFHNILTEIYHIVSQKQIHDS
PSSDGSHPSN-NVQTIHVAPTTDDDRKKRVQCCNA
>MoBr_Rab11
---MAADDEYDFLFKIVLIGDSGVGKSNLLSRFTRNEFNLESKSTIGEFATRSIENKTIK
AQIWDTAGQERYRAITSAYYRGAVGALLVYDIAKHLTYENVERWLKELRDHASNIVIMLV
GNKSDLLRAVPTEEAQKFAEENDLSFIETSALEAENVDDAFTTILTKIYHIVSQKQVAAP
EKPDTVIDPT--------KPQNSKEKSGGCGCS--
>AjDe_Ypt3
----MANDEYDFLFKVVLIGDSGVGKSNLLSRFTRNEFNLDSKSTIGEFATRSIDGKTIK
AQIWDTAGQERYRAITSAYYRGAVGALLVYDTTKEQTFANCERWLKELREHAKNIVIMLV
GNKIDQVRAIKTDQGAEFAETRKLSFIETSALDATNVELAFQNILTEIYRIVSSKALENG
TSGQNPLGDR-----KVVEITKSQDADAKQKCC--
>MyFi_Ypt3
----MANDEYDFLFKVVLIGDSGVGKSNLLSRFTRNEFNLDSKSTIGEFATRSIDSKTIK
AQIWDTAGQERYRAITSAYYRGAVGALLVYDISKEQTFGNVQRWLKELRDHATNIVIMLV
GNKSDLLRAVPTDDAKAFAAENGLSFIETSALDASNVELAFQQELTEIYRIVSSKALDQD
TSGPAPGQGT----SIPLSASTPAGEAKKGQCC--
>BoFu_Ypt3
----MANDEYDFLFKVVLIGDSGVGKSNLLSRFTRNEFNLDSKSTIGEFATRSIDAKTIK
AQIWDTAGQERYRAITSAYYRGAVGALLVYDISKHQTYENVTRWLKELRDHASNIVIMLV
GNKSDLLRAVPTEEAKQFASENNLSFIETSALDASNVELAFQNILTEIYRIVSQKALDNG
DSAQATIASG--TNITLTPPPSDEAAKGGGKCC--
>GiZe_Ypt3
-----------------MIGDSGVGKSNLLSRFTRNEFNLDSKSTIGEFATRSIDSKTIK
AQIWDTAGQERYRAITSAYYRGAVGALLVYDISKHQTYENVTRWLKELRDHAANIVIMLV
GNKSDLLRAVPTEEAKSFASENHLSFIETSALDASNVELAFQNILTEIYRIVSSKALDSG
DSAQATIGAG---TNISLSKPADDDAAKGGKCC--
>AsOr_Ypt3
----MANDEYDFLFKVVLIGDSGVGKSNLLSRFTRNEFNLDTKSTIGEFATRSIDSKTIK
AQIWDTAGQERYRAITSAYYRGAVGALLVYDISKHQTYDNVNRWLKELRDHASNIVIMLV
GNKSDLLRAVPTEEAKQFASENNLSFIETSALDASNVELAFQNILTEIYRIVSSKALDSG
DSGQAGLGDR----RPVVDINPSQDPETKQGCC--
>AsCl_Ypt3
AQSPQLFIPFRY---VVLIGDSGVGKSNLLSRFTRNEFNLDSKSTIGEFATRSIDSKTIK
AQIWDTAGQERYRAITSAYYRGAVGALLVYDISKHQTYDNVNRWLKELRDHASNIVIMLV
GNKSDLLRAVPTDEAKQFASENNLSFIETSALDASNVELAFQNILTEIYRIVSSKAIIEG
GDSGQATLSS----GRTIEVSKTPDTESKQGCC--
>PhCh_Ypt3
---MADQSNFDFLFKVVLIGDSGVGKSNLLSRFTRNEFNLESKSTIGEFATRSLDGKTVK
AQIWDTAGQERYRAITSAYYRGAVGALLVYDISKHQTYTNVTRWLKELRDHASNIVIMLV
GNKSDLLRAVPTDEAKAFAAENGLSFIETSALDASNVESAFQTILTDIYRIVSSKSLEQS
ADPIKPSTGD----SILVTPSVDPQAQQGSKCC--
>LaBi_Ypt3
---MAEGSNYDYLFKVVLIGDSGVGKSNLLSRFTRNEFNLESKSTIGEFATRSIDGKTVK
AQIWDTAGQERYRAITSAYYRGAVGALLVYDIAKHATYVNVTRWLKELRDHASNIVIMLV
GNKSDLLRAVTTDEAKAFSTENGLSFIETSALDASNVESAFQTILTDIYRIVSSKSNNIE
PPKEGISVGP----------SLDSTATQGSKCC--
>UsMa_Ypt3
---MAAESNYDYLFKVVLIGDSGTGKSNLLSRFTRNEFSLESKSTIGEFATRSIDGKTVK
AQIWDTAGQERYRAITSAYYRGAVGALLVYDIAKHPTYVNVSRWLKELRDHASNIVIMLV
GNKSDLLRAVPTEEAKAFAAENNLSFIETSALDASNVEQAFQNILTEIYRIVSNKALQSS
DDVIKPSGGE---TITVQPSADDGGQTKKNGCC--
>MeLp_Ypt3
---MGDATSYDFLFKVVLIGDSGVGKSNLLSRFTRNEFNMESKSTIGEFATRSIDSKTIK
AQIWDTAGQERYRAITSAYYRGAVGALLVYDISKQQSYTHVQRWLKELRDHASNIVIMLV
GNKSDLLRAVPTEEAKAFAAENNLSFIETSAMDASNVESAFQNILTDIYRIVSSKALESS
GDSVGPTSGS--TITVTPTADDGAKSNAGGKCC--
>AlMac_Ypt3
---MSKDDEYDFLFKVVLIGDSGVGKSNLLSRFTRNEFNLESKSTIGEFATRSIDGKTIK
AQIWDTAGQERYRAITSAYYRGAVGALLVYDIAKHATYENVNRWLKELRDHANNIVIMLV
GNKSDLLRAVPTDEAKQFAADNGLSFIETSALDSSNVELAFQRILTEIYKIVSKRALEEN
AANIAPTRDT-----ISITPTPGEEVKAPGGCC--
>MuCi_Ypt3_2
--MSRRDDDYDYLFKVVLIGDSSVGKTNLLGRFTRNEFNLESKSTIGEFATRSVDNKVIK
AQIWDTAGQERYRAITSAYYRGAVGALLVYDISKHSTFESVSRWLKELRDHAANIVIMLV
GNKSDLLRAVPTEEAKQFATENGLSFIETSALDATNVELSFQRNLTEIYRIVSNKALETS
NNAIKPTGGQ----TILVSQSPDENQKSSGGCC--
>RhOr_Ypt35
-----MSDDYDYLFKVVLIGDSGVGKTNLLGRFTRNEFNLESKSTIGEFATRSIDNKVIK
AQIWDT---GNYYTLNISYYRGAVGALLCYDISKHSTFESVSRWLKELRDHASNIVIMLV
GNKSDLLRAVPTDEAKQFASENGLSFIETSALDATNVELSFQRILTEIHRIVSNKALETS
NNAIKPTGGQ-----TILVSQSPDEPKPSGGCC--
>MuCi_Ypt3
---MSRDEEYDYLFKVVLIGDSGVGKTNLLSRFTRNEFNLESKSTIGEFATRSIDNKVIK
AQIWDTAGQERYRAITSAYYRGAVGALLVYDISKHSTYESVDRWLKELRDHASNIVIMLV
GNKSDLLRAVPTEEAKQFASDNGLSFIETSALDATNVDQSFQQILTEIYRIVSNKALESS
NNTIKPTSGQ---TILVSQTPDEQAKQGGGGCC--
>SpPu_Ypt3
---MSKDDEYDYLFKVVLIGDSGVGKSNLLGRFTRNEFNLESKSTIGEFATRSIDGKVIK
AQIWDTAGQERYRAITSAYYRGAVGALLVYDIAKQQTYENVNRWLKELRDHATNIVIMLV
GNKSDLARAVPTEEAKQFATENGLSFIETSALDATNVELAFQKILTEIYRIVSNKALESE
NNERGAGPGA--GQTITVAPTDTNAPKKAGGCC--
>PhBl_Ypt3
ASNKNRDDEYDYLFKVVLIGDSGVGKTNLLARFTRNEFNLESKSTIGEFATRSVDNKTVK
AQIWDTAGQERYRAITSAYYRGAVGALLVYDIAKYATYENVMRWLKELRDHASNIVVMLV
GNKSDLLRAVPTEQAKQFAADNGLSFIETSALDSSNVELAFQRILTEIYRIVSNKALESS
NDNIKPTAGE------TISVTPQVQEEKQGGCC--
>RhOr_Ypt3
---MSRDDEYDYLFKVVLIGDSGVGKTNLLSRFTRNEFNLESKSTIGEFATRSVDNKTVK
AQIWDTAGQERYRAITSAYYRGAVGALLVYDIAKYQTYENVMRWLKELRDHASNIVVMLV
GNKSDLLRAVPTEEAKQFAADNGLSFIETSALDSSNVELAFQRILTEIYRIVSNKALESS
NDVIRPTAGQ-----TINVNQPTEDEKQGGGCC--
>MuCi_Ypt3_3
---MSRDDEYDYLFKVVLIGDSGVGKTNLLSRFTRNEFNLESKSTIGEFATRSVDSKTVK
AQIWDTAGQERYRAITSAYYRGAVGALLVYDIAKYATYENVMRWLKELRDHASNIVVMLV
GNKSDLLRAVPTEEAKQFAADNGLSFIETSALDSSNVELAFQKILTEIYRIVSNKALESS
NDVIRPTAGQ-----TITVTQPTEKEKQGGGCC--
>AuAn_Rab11B
--MGGDDNEYDYLFKVVLIGDSGVGKSNLLSRFTRNEFSLDSKSTIGEFATKSIEGKTIK
AQIWDTAGQERYRAITSAYYRGAVGALLVYDLTKHATFENVERWLKELRDHAANIVVMLV
GNKSDLQRAVPTEEAMAMAEQHNLAFIETSALDASGVDIAFQNILTEIYRLMNKKQ----
------------------------LASEGA-----
>AnGa_Rab11
--MGNRDDEYDYLFKVVLIGDSGVGKSNLLSRFTRNEFNLESKSTIGEFATRSIDGKTIK
AQIWDTAGQERYRAITSAYYRGAVGALLVYDIAKHLTYENVERWLRELRDHAQNIVIMLV
GNKSDLLRAVPTDEAKGFAERNGLSFIETSALDSTNVETAFQNILTGMCSQFNTLA----
------------------------------RLL--
>MoTe_Rab11
NNMGTKDDEYDYLFKVVLIGDSGVGKSNLLSRFTRNEFNLESKSTIGEFATRSIDGKTIK
AQIWDTAGQERYRAITSAYYRGAVGALLVYDIAKHLTYENVDRWLKELRDHANNIVIMLV
GNKSDLLRAVPTDEAKAFSETHGLSFIETSALDSTNVELHSKTF----------ZQ----
-----------------------------------
>CiSa_Rab11
SAMGTKDDEYDYLFKVVLIGDSGVGKSNLLSRFTRNEFNLESKSTIGEFATRSINGKTIK
AQIWDTAGQERYRAITSAYYRGAVGALLVYDIAKHLTYENVERWLKELRDHANNIVIMLV
GNKSDLLRAVPTDEAKAFSEKNGLSFIETSALDSTNVEVAFQNILTEIYLIVSQKQINDS
NND--------------------------------
>PhIn_Rab11B
-MASPREDEYDYLFKIVLIGDSGVGKSNLLSRFTRNEFNLESKSTIGEFATKSIEGKTIK
AQIWDTAGQERYRAITSAYYRGAVGALLVYDITKHGTFENVERWLKELRDHAANTVIMLV
GNKSDLLRAVSTEEAMAFAEKNNLAFIETSALEATGVDSAFQRILTEIYKLMSRKTQAEE
NASASLPTGN-SIAITAENTTESQKKKKKSGCC--
>PhRa_Rab11B
-MASPREDEYDYLFKIVLIGDSGVGKSNLLSRFTRNEFNLESKSTIGEFATKSIEGKTIK
AQIWDTAGQERYRAITSAYYRGAVGALLVYDITKHGTFENVERWLKELRDHAANTVIMLV
GNKSDLLRAVSTEEAMAFAEKNNLAFIETSALEATGVDTAFQRILTEIYKLMSRKTQAEE
NATASLPTGN-SIAITADNTTESQKKKKKSGCC--
>PhCa_Rab11B
-MASPREDEYDYLFKIVLIGDSGVGKSNLLSRFTRNEFNLESKSTIGEFATKSIEGKTIK
AQIWDTAGQERYRAITSAYYRGAVGALLVYDITKHGTFENVERWLKELRDHAANTVIMLV
GNKSDLLRAVSTEEAMAFAEKNNLAFIETSALEATGVDTAFQRILTEIYKLMSRKTQAEE
NATASLPTGN-SIAITADNTSESQKKKKKSGSC--
>FrCy_Rab11B
-MAARVDEEYDYLFKIVLIGDSGVGKSNLLSRFTRNEFNLESKSTIGEFATKSIEGKTIK
AQIWDTAGQERYRAITSAYYRGAVGALLVYDISKHGTFENVERWLKELRDHAANIVVMLV
GNKSDLLRSVETDEAMSFSEQHNLAFIETSALDSSGVDTAFQRILTEIYRLMSRRNVAAE
GDNSGSGNNP---SLSAGTSISLNNNKNNS-----
>PhTr_Rab11B
-MASRVDEEYDYLFKIVLIGDSGVGKSNLLSRFTRNEFNLESKSTIGEFATKSIEGKTIK
AQIWDTAGQERYRAITSAYYRGAVGALLVYDISKHGTFENVERWLKELRDHAANIVVMLV
GNKSDLLRAVETDEAMAFSEQHNLAFIETSALDASGVDTAFQRILTEIYRLMSRRNMQAE
ENANAPMSAG-------HKISLSQSGDKKKGCCAQ
>ThPs_Rab11B
-MATRADEEYDYLFKVVLIGDSGVGKSNLLSRFTRNEFNLESKSTIGEFATKSIEGKTIK
AQIWDTAGQERYRAITSAYYRGAVGALLVYDISKHGTFENVERWLKELRDHAANIVVMLV
GNKSDLLRAVETDEAMAFSEQHNLAFIETSALDASGVDTAFQRILTEIYRLMSRRNMAAE
DGANAPQLSS------GQTISLNAENKPRRNCCNN
>EmHu_Rab11_3
GAGSRTDDDYDYLFKVVIIGDSGVGKSNLLSRFTRNEFHLDSKSTIGEFATRSIDGKIIK
AQIWDTAGQERYRAITSAYYRGAVGALLVYDISKRLTFENVERWLKELRTHAPSIVVMLV
GNKCDLLQACATEDAKAFAEQNNLAFIETSALDATNVDLAFETILIEIYRIVTRKTLEAG
GGAVASAGGE------KIVLGNAAAPPAKKGCC--
>ArTh_Rab11B2_2
MGAYRAEDDYDYLFKVVLTGDSGVGKSNLLSRFTRNDFSHDSRATIGEFATRSIDDKIVK
AQIWDTAGQE------SAYYRGAVGALLVYDVTRHVTFENVERWLKELRDHTANIVIMLV
GNKADLLRAISTEEAKAFAERENTFFMETSALEAVNVDNAFTEVLTQIYRVVSKKAEAGD
DPTTALPKGQ----MINVGGRDDISAVKKPGCCSA
>ArTh_Rab11B4_1_3
MGTYKAEDDYDYLFKVVLTGDSGVGKSNLLSRFTRNDFSHDSRSTIGEFATRSIDDKIVK
AQIWDTAGQERYRAITSAYYRGAVGALLVYDVTRHVTFENVERWLKELRDHTANTVIMLV
GNKADLLRAISTEEVKDFAERENTFFMETSALEAINVENAFTEVLTQIYRVVSKKADAGD
DPTTALPKGQ----MINVGSRDDVSAVKKSGCCAT
>ArTh_Rab11B4
MGAYRADDDYDYLFKLVLIGDSGVGKSNLLSRFTRNEFSIESKSTIGEFATRSVDEKIIK
AQLWDTAGQERYRAITSAYYRGAVGALLVYDITRHITFENVERWLKELRDHTANVVIMLV
GNKADLLRAVPTEEARSFSERENMFFMETSALDATNVEQAFTHVLTQIYRVMSRKALDGT
GDPMSLPKGQ----TIDIGNKDDVTAVKSSGCCSG
>ArTh_Rab11B2
MAAYRADDEYDYLFKVVLIGDSGVGKSNLLSRFTRNEFSLESKSTIGEFATRSIDDKIVK
AQIWDTAGQERYRAITSAYYRGAVGALLVYDVTRHVTFENVERWLKELRDHTANIVIMFV
GNKADLLRAVSTEDAKAFAERENTFFMETSALESMNVENAFTEVLSQIYRVVSRKALDIG
DDPAALPKGQ----TINVGSKDDVSAVKKVGCCSN
>OrSa_Rab11B2
-MAYRAEDDYDYLFKVVLIGDSGVGKSNLLSRFTRNEFSLESKSTIGEFATRSIDDKVVK
AQIWDTAGQERYRAITSAYYRGAVGALVVYDVTRHVTFENVERWLKELRDHTANIVIMLV
GNKADLLRAVSVEDAKGFAERESTFFMETSALESMNVESAFTEVLTQIYRVVSKKALDIG
DDPAAPPRGQ----TINVGGKDDVSAVKKSGCCSS
>OrSa_Rab11B2_2
-MAYRADDDYDYLFKVVLIGDSGVGKSNLLSRFTRNEFSLESKSTIGEFATRSIDDKVVK
AQIWDTAGQERYRAITSAYYRGAVGALVVYDVTRHVTFENVERWMRELKDHTANIVIMLV
GNKADLLRAVSTEDAKAFAEKENTFFMETSALESMNVENAFTEVLTQIYHVVSKKALDIG
DDPAAPPKGQ----TINVGGKDDVSAVKKSACCSS
>ArTh_Rab11B1_4
MAGYRADEEYDYLFKLVLIGDSGVGKSNLLSRFTKNEFNLESKSTIGEFATKTTEGKVVK
AQIWDTAGQERYRAITSAYYRGAVGALLIYDVTRHATFENAARWLRELRGHTPNIVVMLI
GNKCDLLVAVKTEEAKAFAERESLYFMETSALDATNVENAFTEVLTQIHKIVSKRSVDGG
GESADLPGKG-----ETINVKEDGSVLKRMGCCSN
>OrSa_Rab11B3
AAGYRAEDDYDYLFKVVLIGDSGVGKSNLLSRFTRNEFSLESKSTIGEFATRSLDGKVVK
AQIWDTAGQERYRAITSAYYRGAVGALLVYDVTRHSTFENVERWLKELRDHTPNIVVMLV
GNKSDLLVAVQTDEGKAFAERESLYFMETSALESTNVENAFAEVLTQIYRIVSKRSVEAG
DDAGSGPGKG-----EKINIKDDVSAVKKGGCCSG
>ArTh_Rab11B1_2
MAGYRADDDYDYLFKVVLIGDSGVGKSNLLSRFTRNEFSLESKSTIGEFATRSLNEKVIK
AQIWDTAGQERYRAITSAYYRGAVGALLVYDVTRHSTFENVERWLRELRDHTPNIVVMLV
GNKSDLLVAVQTEDAKSFAENESLYFMETSALESTNVENAFSEVLTQIYHVVSKKAMEAG
EDSGNVPSKG-------EKIDVDVSAVKKTGCCSN
>ArTh_Rab11B1
MAGYRADDEYDYLFKVVLIGDSGVGKSNLLSRFTKNEFSLESKSTIGEFATRSLDDKVIK
AQIWDTAGQERYRAITSAYYRGAVGALLVYDVTRHSTFENVETWLKELRNHTPNIVVMLV
GNKSDLLVAVQTEDAKSFAEKESLYFMETSALEATNVENAFAEVLTQIHHIVSKKAMEAA
SESANVPSKG-----DKIDIGKDVSAVKKGGCCSN
>ArTh_Rab11B1_3
MAGYRVEDDYDYLFKVVLIGDSGVGKSNLLSRFTKNEFNLESKSTIGEFATRTLDGKVVK
AQIWDTAGQERYRAITSAYYRGAVGALLVYDVTRRATFENVDRWLKELKNHTPNIVVMLV
GNKSDLLLAVPTEDGKSYAEQESLCFMETSALEATNVEDAFAEVLTQIYRITSKKQVEAG
EDGNASVPKG-----EKIEVKNDVSALKKLGCCSN
>OrSa_Rab11B1
GGGYRAEDDYDYLFKTVLIGDSGVGKSNLLSRFTKNEFCLESKSTIGEFATRSIDGKVVK
AQIWDTAGQERYRAITSAYYRGAVGALLVYDVTRRATFDNVARWLKELRDHTPSIVVMLV
GNKSDLLVAVSTEDGKEYAEAESLYFMETSALDATNVENAFAEVLTQIYQTVSKKTVEAS
DDGSNAPIKG-----EKINVKDDVSALKRIGCCSN
>OrSa_Rab11B1_2
AGGYRAEDDYDYLFKVVLIGDSGVGKSNLLSRFTKNEFSLESKSTIGEFATRSLDGKVIK
AQIWDTAGQERYRAITSAYYRGAVGALLVYDVTRRATFDNVGRWLRELRDHTPSIVCMLI
GNKSDLLVAVSTEDGKEFAEAESMYFMETSALDATNVDNAFAEVLTQIYQIVNKKPVEAP
EDGSAGPGKG-----EKINVKDDVSAMKRVGCCSN
>ChRe_Rab11A
-MSHKPDDDYDYLFKVVLIGDSGVGKSNLLSRFTRNEFSLESKSTIGEFATRSIDGKTIK
AQIWDTAGQERYRAITSAYYRGAVGALLVYDITKSVTFENVERWLKELRDHASNIVIMLV
GNKSDLLRDVQTEVAQAFCEREGLSFIETSALESTNVEKAFQQILTEIYHIVSKKVLDSE
DNRPKIGEGR--DVIVIDNAHDDGGKKKGGCCS--
>VoCa_Rab11A
-MSHKQDDDYDYLFKVVLIGDSGVGKSNLLSRFTRNEFSLESKSTIGEFATRSIGGKTIK
AQIWDTAGQERYRAITSAYYRGAVGALLVYDITKSVTFENVERWLKELRDHAANIVIMLV
GNKSDLLRDVQTEVAQAFCEREGLSFIETSALDSTNVEKAFQQILTEIYHIVSKKVLDSE
DNRPKIGEGR---DLIVIDKQHDDGAKKKGGCCS-
>ChSp_Rab11A
-MVPKPDDDYDYLFKVVLIGDSGVGKSNLLSRFTRNEFSLESKSTIGEFATRSIDGKTIK
AQIWDTAGQERYRAITSAYYRGAVGALLVYDITKQTTFENVERWLKELRDHAANIVIMLV
GNKSDLLRSVQTEDAKAFCEREGLSFIETSALEATNVEQAFQRILTEIYHIVSKKALASE
DGPAAAPTSG----TAIKVTEAAPEAKKKSTCCSS
>CoSp_Rab11A
-MNHKADDDYDYLFKVVLIGDSGVGKSNLLSRFTRNEFCLESKSTIGEFATRSIDGKTIK
AQIWDTAGQERYRAITSAYYRGAVGALLVYDITKQVTFENVERWLKELRDHASNIVIMLV
GNKSDLLRSVQTDDSQAFCEKEGLSFIETSALESTNVEQAFQRILTEIYHIVSKKALASE
DKPQPDKGTR------IVVSETQPEEKKKSACCSG
>OrSa_Rab11A2_2
APWEQGGDEYDYLFKIVLIGDSGVGKSNLLSRFTRNSFSLDSKSTIGEFATRTIEGKIVK
AQIWDTAGQERYRAITSAYYRGAVGALLVYDVTKATTFENVKRWLKELRDHASNIVVMLI
GNKIDLLRSVSLEDATSFAEREGLSFVETSALDATNVDKAFQTVLTEIYRIISKKALAAD
EAGAGAGAVR---EGQSIQVSATDSSSFTSRCCSF
>OrSa_Rab11A2
AGTRRAEEEYDYLFKVVLIGDSGVGKSNLLSRFTRNEFCLESKSTIGEFATRTLEGKIIK
AQIWDTAGQERYRAITSAYYRGALGAVLVYDVSKPTTFDNISRWLKELRDHAANIRIMLV
GNKTDLLRAVATDDAHKFAEAEGLSYIETSALEATNVEEAFQLILGDIYRAISKKPVASD
EGGAGAAGGV--KEGKTINVAAGDANSEKKQCCST
>ArTh_Rab11A1
-MARRPDEEYDYLFKVVLIGDSGVGKSNLLSRFTRNEFCLESKSTIGEFATRTLEGRTVK
AQIWDTAGQERYRAITSAYYRGALGALLVYDVTKPTTFENVSRWLKELRDHASNIVIMLI
GNKTDLLRAVATEDAQSYAEKEGLSFIETSALEALNVEKAFQTILSEVYRIISKKSISSD
QTTANANIKE----GQTIDVAATSESNAKKPCCSS
>OrSa_Rab11A1_3
-MGGRVDHEYSYLFKMVLIGDSGVGKSNILSRFTRNHFSLDSKSTIGEFATKSLEGKTIK
AQIWDTAGQERYRAITSAYYRGAVGALLVYDITKRQSFDNVHRWLRELRDHASSIVIMMV
GNKSDLLRAVSEDEGKALAEKEGLFFLETSAMEAVNVEEAFQTIITEVYGIVNRKALAAK
EAAAASAPLP---SQGKTISIDSAAGNTKRACCSA
>ArTh_Rab11A1_2
-MANRIDHEYDYLFKIVLIGDSGVGKSNILSRFTRNEFCLESKSTIGEFATRTLEGKTVK
AQIWDTAGQERYRAITSAYYRGAVGALLVYDITKRQTFENVLRWLRELRDHASNIVIMMA
GNKSDLLRSVADEDGRSLAEKEGLSFLETSALEATNIEKAFQTILSEIYHIISKKALAAQ
EAAGNLPGQG------TAINISDSSATNRKGCCST
>ArTh_Rab11A1_4
-MAHRVEQDYDYLFKIVLIGDSGVGKTNILSRFTRNEFCLESKSTIGEFATRTLEGKTVK
AQIWDTAGQERYRAITSAYYRGAVGALLVYDITKRQTFDNVLRWLRELRDHASNIVIMMA
GNKADLLRSVAEEDGQTLAETEGLSFLETSALEATNVEKAFQTVLAEIYHIISKKALAAQ
EAAAANSAIP---GQGTTINVEDTSGAGKRGCCST
>ArTh_Rab11A1_3
-MTHRVDQEYDYLFKIVLIGDSGVGKSNILSRFTRNEFCLESKSTIGEFATRTTEGKTIK
AQIWDTAGQERYRAITSAYYRGAVGALLVYDITKRQTFDNVLRWLRELRDHASNIVIMMA
GNKSDLLRSVAEEDGQSLAEKEGLSFLETSALEATNVEKAFQTILGEIYHIISKKALAAQ
EAAAANSAIP---GQGTTINVDDTSGGAKRACCSS
>OrSa_Rab11A1_2
-MAHRVDNEYDYLFKIVLIGDSGVGKSNILSRFTRNEFCLESKSTIGEFATRTLEGQTIK
AQIWDTAGQERYRAITSAYYRGAVGALLVYDITKKQTFENIQRWLRELRDHASNIVIMMV
GNKSDLLRSVPEEDGQALAEKEGLSFLETSALEALNVEKAFQTILKDIHQIISKKALAAQ
EAAGSGPPTQ-----GTTINVTDSAVNTKRGCCSS
>OrSa_Rab11A1
-MAHRVDNEYDYLFKIVLIGDSGVGKSNILSRFTRNEFFLESKSTIGEFATRTLEGKTIK
AQIWDTAGQERYRAITSAYYRGAVGALLVFDITKRQTFDNVQRWLRELRDHAANIVVMMV
GNKSDLLRSVPEEDGHAFSEKEGLSFLETSALEAINVEKAFHTVLSEIHQIVSKKALAAQ
ESASTNGRSM----QGTTINVAEAPAATKGSCCSS
