# Supplementary material for: Untangling the evolution of Rab G proteins: implications of a comprehensive genomic analysis
Source: BMC Biol. 2012 Aug 8;10:71. doi: 10.1186/1741-7007-10-71 (PMC3425129; doi:10.1186/1741-7007-10-71)
Supplement: Additional file 8 — Alignment of group V Rab proteins in FASTA format. Format: TXT Size: 25 kb. [file 1741-7007-10-71-S8.TXT]

>MeLp_Ypt6
----------LKKFKLVFLGEQSVGKTSLITRFMYDTFDNTYQATIGIDFLSKTMYLEDRTVRLQLWDTAGQERFRSLIPSYIRDSSVAVVVYDVANRTSFMNTSKWVDDVRAERGNDVIIVLVGNKTDLGDKRQVSSDEAEKKSKELNVMFIETSAKAGHNVKTLFKKIAQALPGMDTASD-GRSTNQSNSIFSL---------------
>UsMa_Ypt6
----------MRKFKLVFLGEQSVGKTSLITRFMYDTFDNTYQATIGIDFLSKTMYLEDRTVRLQLWDTAGQERFRSLIPSYIRDSSVAVVVYDITNRASFQNTSKWVDDVRAERGNDVIIVLVGNKTDLSDKRQVTTEEAEKKAQEFNVMFIETSAKAGHNVKVLFKKIAQALPGMDKDADSEYRSQAWHLHYASRMTAFTPIALEQIST
>MuCi_Ypt62
-MTSQEFSNPLRKFKLVFLGEQSVGKTSLITRFMYDTFDNTYQATIGIDFLSKTMYLEDRTVRLQLWDTAGQERFRSLIPSYIRDSSVAVVVYDITSRTSFQNTSKWIEDVRAERGAEVIIVLVGNKTDLNDKREVTLEEGEKRASECNIMFIETSAKAGHNVKTLFRRIAQALPGMDSDSG-GGKEQMQKVDLNTS--D--STESSSCAC
>AjDe_Ypt6
QSATEAYSNPLKKFKLVFLGEQSVGKTSLITRFMYDSFDNMYQATIGIDFLSKTMYLEDRTVRLQLWDTAGQERFRSLIPSYIRDSSVAVVVYDISNAKSFQNTRKWVDDVRGERGNDVIIVLVGNKTDLNDKREVTTAQGEEEAKKHGLMFIETSAKVGHNVKQLFRRIAQALPGMDDEAG-RGANQMIDVNINPT--QPVSNDG--CAC
>AsOr_Ypt6
TSAVGSYSNPLKKFKLVFLGEQSVGKTSLITRFMYDSFDNTYQATIGIDFLSKTMYLEDRTVRLQLWDTAGQERFRSLIPSYIRDSSVAVVVYDISNAKSFQNTRKWIDDVRGERGNDVIIVLVGNKTDLNDKREVTTAQGEEEAKKNGLMFIETSAKVGHNVKQLFRRIAQALPGMEGEGS-RGESQVIDVNINPK--ETTTNDG--CAC
>AsCl_Ypt6
--------MSDL--------DTIVGKTSLITRFMYDSFDNTYQATIGIDFLSKTMYLEDRTVRLQLWDTAGQERFRSLIPSYIRDSSVAVVVYDISNAKSFQNTRKWIDDVRGERGNDVIIVLVGNKTDLNDKREVTTAQGEEEAKKNGLMFIETSAKVGHNVKQLFRRIAQALPGMEGEAN--RESQMIDVNISPK--ETTSNDG--CAC
>MyFi_Ypt6
----------------------SVGKTSLITRFMYDSFDSTYQATIGIDFLSKTMYLEDRTVRLQLWDTAGQERFRSLIPSYIRDSSVAVVVYDITSQKSFQQTRKWVDDVRGERGNDVIIVLVGNKTDLSEKREVTAQQGEEESKRLGCMFVETSAKVGHNVKGLFKKIAQALPGMEGEGQ-QGPANTIDVNVNAQ--KPESEGG--CNC
>ScPo_Ypt6
--MSENYSFSLRKFKLVFLGEQSVGKTSLITRFMYDQFDNTYQATIGIDFLSKTMYLEDRTVRLQLWDTAGQERFRSLIPSYIRDSSVAIIVYDITNHNSFVNTEKWIEDVRAERGDDVIIVLVGNKTDLADKRQVTQEEGEKKAKELKIMHMETSAKAGHNVKLLFRKIAQMLPGMENVET--QSTQMIDVSIQPN--ENESS----CNC
>HyMa_Rab6a_2
--MGTDYSNVLRKFKLVFLGEQSVGKTSLITRFMYDSFDSTYQATIGIDFLSKTMYLEDRTVRLQIWDTAGQERFRSLIPSYIRDSSAAIVVYDITNTNSFAQVDKWIEDVRAERGDDVVIMLVGNKTDLTDKRRISMEQGEKKAKELGVIFIESSAKTAHNVKQLFRRISASLPGIDDKED--DKPKELDSVIHPL--VEKQNDSSYCTC
>LaBi_Ypt6
-PAADFSSSPPKRTKIVLLGDQSVGKTSLITRFMYDTFDNTYQATIGIDFLSKTMYLEDRTVRLQLWDTAGQERFRSLIPSYIRDSSVAIVVFDITNRQSFLSTTKWIDDVRSERGNDVIIVLVGNKADLSDKRQVTLEEATAKSTQLNIMFMETSAKAGHNVKSLFKKIAMSLPGMEKENQ-ADPNTKIDVTTPTA---GEIPEASQCSC
>PhCh_Ypt6
-VTADFSSPPLKRSKIVLLGDQSVGKTSLITRFMYDTFDNTYQATIGIDFLSKAMYLDDRTVRLQLWDTAGQERYRSLIPSYIRDCSVAIVVFDITNRQSFLSTSKWIDDVRSERGNDVIIVLVGNKADLSDKRQVTLEEANAKASEMNIMFMETSAKAGHNVKSLFKKIAMSLVGMEKEGEQEAQNTKIDVTSTPA---SEVPDASQCQC
>OiDi_Rab6_2
-MESLQPVQSLKKYKLVFLGEQGVGKTSLITRFMYDSFDQHYQATIGIDFLSKTLQIDDNTVRLQLWDTAGQERFRSLIPSYIRDSNVGIIVYNVTEEKSFSKIDTWIKDVKDQRGEDVIIFLVGNKTDLEAKRKVDISVAEKKAAEHNVHFIETSAKSGYNVNALFQRIARAITGL-NIFG-----------------------------
>FrCy_Rab6
-SALPKSTDEVPKFKVVILGDQSCGKTCIIQRAMNDTFQKEYEETLGVDLFTKTISTEMNKIRLQVWDTSGQERFKASIPSYIRDCHVAIIPFDCTSRTQFDSIEKWINEVSVIRNKDEVIYLVATKVDKPLDKAYTQIEIRKEVQNNNIQYIETSSKAGYNVRKLFYNMTTKLIDQ---TN-----------------------------
>StPu_Rab6
---------MRKKFELVFL---AVGKTSLITRFMYDSFDNTYQATIGIDFLSKTMYLEDRTVRLQLWDTAGQERFRSLIPSYIRDSTVAVVVYDITNANSFHQTSKWIDDVRTERGSDVIIMLVGNKTDL------------------------------------------------ADKR-----------------------------
>LeBr_Rab6_partial
-SSVSASSSSMLKHKLVLLGDQSVGKTSILTRFMYDTFDQQYQPTIGIDFFSKTIHLEDDRVRLHLWDTAGQERFHSLIPSYIRNSSATVVVYDITSRSTFFNAFK---------------------------------------------------------------------------------------------------------
>DaPu_Rab6_partial
------------KFKIVFIGDQSVGKSSIINRFIKNEFDSAHNPTVGIDFVSKNVTVKEKSVRLQLWDTAGQERFRSLIPGYLRDSHAVFLVFDVTNADSFQNLNMWLDYVKENRGEDVAIVIIANKIDQVEERAVSSADAKEK------L------------------------KYVGANY-----------------------------
>HoSa_Rab41
EAAERTEYQSLCKSKLLFLGEQ-SGKTSIISRFMYNSFGCACQATVGIDFLSKTMYLEDQIVQLQLWDTAGQERFHSLIPSYIRDSTIAVVVYDITNINSFKETDKWVEHVRAERGDDVVIMLLGNKIDLDNKRQVTAEQGEEKSRNLNVMFIETSAKTGYNVKKLFRRVASALLSTRTSPP--PKEGTVEIEL-----ESFEESGNRSYC
>EmHu_Rab6
-GAAASSTKALRKYKLVFIGDQAVGKTSIISSFMYGTFDSHYASTIGIDFVSKSVPVDDGTVRLQLWDTAGQERFRSLIPSYIRDSHVAVVVFDITSRASFESTKRWIADVRAQRGNDVVLVLVGNKTDLHDQREVSVAEMEARANEEDIMFIETSAKDNSNIKLLFRRLATALPSLEGAAP-PPDPAVVNLTLQPAQ-PHGTQGGDASYC
>BaBo_Rab6
-MGTTGGSVSSQRIKIVLLGEQNTGKTSIVTRFVYDHFVPAYAATIGIDFLSKVVTVNGKTMRLQLWDTAGQERFRTLMPSYIRDSSAAIVVYDITSPESFEKVKDWIKDIKELRGDKAIIMIVGNKTDLLDKRKVSYDEGEEEAKKLECLFCETSAKNGDNINDLFNTVSTELMKNLEPVPSNSAETPNNCTDRTK--NTYLSMTRACTR
>ThAn_Rab6
-DGMT--SVSNQRNKIVLLGEQSAGKTSIVTRFVYDHYIPAYAATIGIDFLSKVVTVNQKTMRLQLWDTAGQERFRSLMPSYIRDSSSAIVVYDITNRESFDRTRQWIKDIKDMRGDKAVIVVVGNKTDLLDKRTVSFEEGQSLANEMNCFFRETSAKNGDNVQELFTLVATELLKTIEPEP--VSDKLVDIDLKPSAPSESTSCAGRSAA
>MoBr_Rab6_2
--------MADRRCKVVCVGTTRAGKSSLVQAFLYGYMSREYAGTVGVEFHSKTVFLPDGPVRLQLWDTAGHERFSALVPTYLKSAEAVLLTFDLTDRASFDEVTQYAELIKHAVGLAPTVLVLGNKSDLDDQRQVSHQEAAAKSIELGYDYMEVSATQPTNVVRCFRHLVAQVVAPDGRLE---PTCMSRLRSPCSPSLISGPKRRS---
>SaSp_Rab6
EEDPNKGEDRALPIKVLLLGEPACGKTALMKAFVHGRHVVTYRPTPGLDFASKTVFLPDAQVYMHVWDFAGARQFQSLLRPYARTCFAVLLVYDVTDEASFDALDHWAALAQEDPGTRPQLALVGMKSDLADKRQVTREAAKLKALCLGAELFEVSVHNPNKVRLPFHHLAHAACQQQLETEVCSAPQSHDDSADDSPYTRANDGSSSVTS
>LeIn_Rab6
-TGVSASSSSMQKHKLVLLGDQSVGKTSIITRFMYDTFDQQYQPTIGIDFFSKTVHLEDDRVRLHLWDTAGQERFHSLIPSYIRNSAATVVVYDITSRPTFFSAFKWIDEVRSESGDDVVIMLVGNKVDQASEREVSAEEAMKKASECNVLFMEVSAKHGTNIKHMFRQVAAALPAPASTGGFLITPSAMQVASNGTGGSNAQGGRGGACC
>TrBr_Rab6
GDGVTAETAPVVKHKIVLLGDQAVGKTSLITRFMYDTFDQQYQATIGIDFFSKTLHINNRATRLHVWDTAGQERFRSLIPSYIRNSAATVVVYDITSRSSFLSTFKWIDEVRAARGDDVIIALVGNKCDVQEKREVSADEAQKRADENRLIFVEVSAKTGTNVKSLFRKVAEAIPVVEICEK-PLGKRRDPFLLTPS--QQQKDGEGAGCC
>PlBe_Rab6
---------------------------------MYDTFDNNYQSTIGIDFLSKTLYLDEGPVRLQLWDTAGQERFRSLIPSYIRDSAAAIVVYDITNRQSFENTTKWIQDILNERGKDVIIVLVGNKTDLADLRKVTYEEGMQKAQEYNTMFHETSAKAGHNIKVLFKKIAAKLPNLENNNN--HEANVVDIQLTNDMNNNEKNMLSKCLC
>PlFa_Rab6
--MDEFQNSGLNKYKLVFLGEQAVGKTSIITRFMYDTFDNNYQSTIGIDFLSKTLYLDEGPVRLQLWDTAGQERFRSLIPSYIRDSAAAIVVYDITNRQSFENTTKWIQDILNERGKDVIIALVGNKTDLGDLRKVTYEEGMQKAQEYNTMFHETSAKAGHNIKVLFKKIASKLPNLDNTNN--NEANVVDIQLTNNSNKNDKNMLSKCLC
>PhRa_Rab6
----------------------------MITRFMYDTFDNAYQATIGIDFLSKTMYMEDRTVRLQLWDTAGQERFRSLIPSYIRDSSVAVVVYDITNRASFLNTSKWIEDVRTERGQDVVIMLVGNKTDISDRRQVSIEEGSDKAKEENVMFIETSAKAGYNIKALFRKLATVLPGMENTMI-SGDSNLIDIKLTAAP-PPKENTAEQCNC
>PhCa_Rab6
-NVNVPQIAPLAKYKLVFLGDQGVGKTSMITRFMYDTFDNAYQATIGIDFLSKTMYMEDRTVRLQLWDTAGQERFRSLIPSYIRDSSVAVVVYDITNRASFLNTSKWIEDVRTERGQDVVIMLVGNKTDISDRRQVSIEEGSDKAKEENVMFIETSAKAGYNIKALFRKLATVLPGMENTMI-SGDSNLIDIKLTAAP-PPKENTAEACNC
>PhIn_Rab6
-NVNVPQIAPLAKYKLVFLGDQGVGKTSMITRFMYDTFDNAYQATIGIDFLSKTMYMEDRTVRLQLWDTAGQD----LIPSYIRDSSVAVVVYDITNRASFLNTSKWIEDVRTERGQDVVIMLVGNKTDISDRRQVSIEEGSDKAKEENVMFIETSAKAGYNIKALFRKLATVLPGMENTMI-SGDSNLIDIKLTAAP-APKENTAEQCNC
>ArTh_Rab6A_4
------MGDLGKGYKLVFLGDQGVGKTSIITCFMYGKFDTSYQATIGIDFLSKTTRYEDRTFRLQLWDTAGQERFKSLVPSYIRDSSVAVIVYDVASKQSFINTSKWIEEVRAERGSYVIIVLVGNKTDLVNKRQVSIEEGENKAREFGALFMETSAKAGFNIKPLFCKITSALQGNEAVSW-TKQEDLVDVNLKPLMFQANHQQESNCSC
>AmQu_Rab6
----MDFKNPMRKFKIVFLGEEAVGKTSIITRFMYDTFDSNYQATIGIDFLAKTMYLDDRTVRLQLWDTAGQERFKALVPAYIRDSAIAIVVYDITNSASFDAVDQWIEDVRAERGDDVVIVLTGNKLDLED-RVISTEKGESKAKELNVIFVETSAKSGANIKQLFKRAVLALPSMEIEEE-EEEENKKEDIVQVTPVEEEKDQSTVCWC
>YaLi_Ypt6
----MTETGQIQKFKLVIVGEQSVGKTSLITRIMYDKFDQNYEATIGIQFLSKPMYLPDRTIRLQLWDTAGQERFRSLVPAYIRDSHIAIVVYAIDSRKSFVDVDKWIEDVKAERGNQVVLMLVGNKSDLEESREVTTEEGQEKAKQYDALFLETSAKAGHNVKSILNKVASELPGLETALK-TDQSELIDVNITNEPE------QDSCSC
>AsGo_Ypt6
-MNVNRTNKTLSKYKIVFLGEQGVGKTSLITRFMYDTFDDHYQATIGIDFLSKTVYLDDRTIRLQLWDTAGQERFRSLIPSYIRDSHVAIVVYDITNKKSFEYIDKWVEDVRNERGEENLLCIVGNKSDLVDERKVTVEEGENKAKLLNAIFVETSTKAGFNVGALFKRIAKLLPEFQNGKGAGTRQGVIDISVPVA-----KGGDSSCQC
>SaCe_Ypt6
---MSRSGKSLTKYKIVFLGEQGVGKTSLITRFMYDTFDDHYQATIGIDFLSKTMYLDDKTIRLQLWDTAGQERFRSLIPSYIRDSRVAIIVYDITKRKSFEYIDKWIEDVKNERGDENVLCIVGNKSDLSDERQISTEEGEKKAKLLGAIFMETSTKAGYNVKALFKKIAKSLPEFQNSESNANSANQNKPGVIDISTA-EEQEQSACQC
>CaGl_Ypt6
--MSGRQDKLLTKYKIVFLGEQGVGKTSLITRFMYDTFDDNYQATIGIDFLSKTMYLDDKTIRLQLWDTAGQERFRSLIPSYIRDSRVAIVVYDITKRKSFEFIDKWIEDVKNERGAENVLCVVGNKSDLADERQVTAEEGEKKAQDLGAIFMQTSTKVGYNVKNLFKKIAKSLPEFQDSDAAAGNRNSNKAGVIDISTTDEDQSQSGCQC
>PhBl_Ypt6
--MASDIGNPLKKFKLVFLGEQSVGKTSLITRFMYDTFDNTYQATIGIDFLSKTMYLDDRTIRLQLWDTAGQERFRSLIPSYIRDSSVCVVVYDITNRNSFLNTTKWIDDVRAERGTDVIIVLVGNKTDLNDKRQVTVEDGERKAKEYNIMFIETSAKAGYNVKALFRKIGHALPGMENTLE-DSHRDQCKF-------------------
>RhOr_Ypt6
-MSNSDFGNPLKKFKLVFLGEQSGNKQ-----NWKNIAHYKIYATIGIDFLSKTMYLDDRTIRLQLWDTAGQERFRSLIPSYIRDSSVCVVVYDITSRSSFLNTSKWIDDVRAERGTDVIIVLVGNKTDLNDKRQVTVEEGEKKAKDYNIMFIETSAKAGYNIKAMFRKIGHALPGMENNAE-GQKEQLTKVDLTDT--STRNEEASGCAC
>MuCi_Ypt6
-NNNNDFGNPLKKFKLVFLGEQSVGKTSLITRFMYDTFDNTYQATIGIDFLSKTMYLDDRTIRLQLWDTAGQERFRSLIPSYIRDSSVCVVVYDITNRNSFLNTSKWIDDVRAERGTDVIIVLVGNKTDLNDKRQVTVDEGEKKAKEYNIMFIETSAKAGYNVKALFRKIGHALPGMESQSE-GQRETLTKVDLTDT--SARKEEVSSCAC
>SpPu_Ypt6
-AANAEMTTPLRKFKLVFLGEQSVGKTSLITRFMYDTFDNTYQATIGIDFLSKTMYMEDRTVRLQLWDTAGQERFRSLIPSYIRDSSVAVVVYDITNRNSFMNTTKWVDDVRAERGNDVIIVLVGNKTDLSDKRQVSTEEGEKKAKEFNVMYIETSAKAGYNVKALFRKIANALPGMEQNAA-QNNSQMIDVKLNPA--AQKPVEGSSCAC
>GiZe_Ypt6
-QAGGSYNNPLKKFKLVFLGEQSVGKTSLITRFMYDSFDNMYQATIGIDFLSK-----DRTVRLQLWDTAGQERFRSLIPSYIRDSSVAVVVYDISNAKSFQNTKKWIDDVRAERGNDVIIVLVGNKTDLNEKREVTTQQGEEEAKKNNLMFVETSAKLGHNVKNLFKRIAQALPGMEGSDAAQASNQMIDVKTNNT---QQSQEG--CAC
>PhBl_Ypt61
-MASPEFSSPLRKYKLVFLGEQSVGKTSLITRFMYDTFDNTYQATIGIDFLSKTMYLEDKTVRLQLWDTAGQERFRSLIPSYIRDSSVAVIVYDISNRDSFLNTSKWIDDVRAERGNEAIVVLVGNKTDLNEKREVTADEGEKRAKELNVMFIETSAKAGHNVKTLFRKIAQALPGIHQGTN-DTKEQMQKVNLSNS-----NTEASG--C
>MuCi_Ypt61
-MTSADFGSPLRKYKLVFLGEQSVGKTSLITRFMYDTFDSTYQATIGIDFLSKTMYLEDKTVRLQLWDTAGQERFRSLIPSYIRDSSVAVIVYDMSDKESFLNTSKWIDDVRAERGNEAIVVLVGNKTDLNEKREVTTEEGEKRAKDLGVMFVETSAKAGHNVKMLFRKIAQALPGINGNNANDEKSQMQKINLSNS-----SSEASGCAC
>AuAn_Rab6
-GGGGRELAPLAKYKLVFLGDQGVGKTCIINRFVYDSFDKNYQATIGIDFLSKTMYLEDRTVRLQLWDTAGQERFRSLIPSYIRDSSVAVVVYDTTARASFLDSSKWIADVRAERGDDVVVVLVGNKTDLADRRQVSVEEGEAKARAERILFVETSAKAGVNVKRLFRDVAAALPGAAGAPP--PAAGLVDIKLTANPNGAGDDGAAKCAC
>FrCy_Rab6_2
-GRGSSSMAPLAKYKLVFLGDQSVGKTSIITRFMYDNFDRHYQATIGIDFLSKTMYLEDRTVRLQLWDTAGQERFRSLIPSYIRDSSVAVVVYDVSNRASFTNTSKWVEDVRSERGNDVVICLVGNKTDLGNDRQVSTEEGEERAKKDGLMFMECSAKAGYNVKSLFRKLATALPGNNDAKLVAVASNMVDASGKDAP----------ISA
>ThPs_Rab6
GGSVGGTLAPLAKYKLVFLGDQSVGKTSIITRFMYDNFDRHYQATIGIDFLSKTMYLEDRTVRLQLWDTAGQERFRSLIPSYIRDSSVAVVVYDVTNRASFLNTSKWVEDVRAERGNDVVICLVGNKTDLGNDRQVSTEEGEEKASKDGLLFMECSAKAGYNVKSLFRKLATSLPGKQSKQE--------------------------HTV
>PhTr_Rab6
RPTSSTSLAPLAKYKLVFLGDQSVGKTSIITRFMYDNFDRHYQATIGIDFLSKTMYLEDRTVRLQLWDTAGQERFRSLIPSYIRDSSVAVVVYDVSNRSSFLNTAKWVEDVRAERGNDVVICLVGNKTDLGNDRQVSTEEGEERATKDGLLFMECSAKAGYNVKSLFRKLATALPGTADAAN-ANSANLVDIKLSAAP-ANIDE-AKSCGC
>OsLu_Rab6
MSATRAGVTPLPKYKLVFLGDQSVGKTSIISRFMYDKFDNSYQATIGIDFLSKTMYLEDRTVRLQLWDTAGQERFRSLIPSYIRDSSVAVIVYDVSSRASFVNSAKWISEVKAERGGDVIIALVGNKTDLDG-REVSAAEGEAKAKEEGVMFIETSAKAGFNVKVLFRKIAAALPGMETPST-KADEDLVEVKLTGQAQQSAKSS----CC
>OsSp_Rab6
MRGANGAVKPLPKYKLVFLGDQSVGKTSIISRFMYDKFDNSYQATIGIDFLSKTMYLEDRTVRLQLWDTAGQERFRSLIPSYIRDSSVAVIVYDVSSRSSFANSAKWISEVKAERGGDVVVALVGNKTDLDG-REVSASEGEALAKEEGVMFIETSAKAGFNVKVLFRKIAAALPGMEVKDA-GEGEDLIEVNLSSTRA---ESKSSSACC
>ChRe_Rab6
--MSGATTSPLAKYKLVFLGDQSVGKTSIITRFMYDKFDNTYQATIGIDFLSKTMYLEDRTVRLQLWDTAGQERFRSLIPSYIRDSSVAVVVYDITNRQSFLNTARWIQEVRTERGNDVIIFLVGNKTDLIDKRQVSIEEGDAKARELNVNFIETSAKAGLNIKALFRKIAAALPGMESVTQ-NKQEQMEEVKLTTSTVSKPPPPPATCSC
>VoCa_Rab6
--MSAPAPSPLAKYKLVFLGDQSVGKTSIITRFMYDKFDNTYQATIGIDFLSKTMYLEDRTVRLQLWDTAGQERFRSLIPSYIRDSSVAVVVYDITNRQSFLNTARWIQEVRTERGNDVIIFLVGNKTDLIDKRQVSIEEGDAKARELNVNFIETSAKAGLNIKALFRKIAAALPGMESVTQ-NKQEQMEEVKLTTSTVAKPPPPASTCSC
>CoSp_Rab6
-MAASTTVSPLAKYKLVFLGDQSVGKTSIITRFMYDKFDNTYQATIGIDFLSKTMYLEDRTVRLQLWDTAGQERFRSLIPSYIRDSSVAVVVYDVSNRQSFLNTARWIEEVRTERGSDVIVVLVGNKTDLVDKRQVSIEEGDAKAREFNVMFIETSAKAGFNIKALFRKIAAALPGMESLSA-AKQEDLVDVNLSAT--ANSGRGAASCAC
>ChSp_Rab6
--MAATQVQPLAKYKLVFLGDQSVGKTSIITRFMYDKFDTTYQATIGIDFLSKTMYLEDRTVRLQLWDTAGQERFRSLIPSYIRDSSVAVVVYDVTSRQSFLNIQRWVEEVRAERGSDVIIVLVGNKTDLVDKRQVSIEEGDAKARELNVMFIETSAKAGFNIKALFRKIAAALPGMEALNS-AKQEDLVDINLAPS--SAAKAGAGGCAC
>ArTh_Rab6A_3
----MASVSPLAKYKLVFLGDQSVGKTSIITRFMYDKFDTTYQATIGIDFLSKTMYLEDRTVRLQLWDTAGQERFRSLIPSYIRDSSVAVIVYDVANRQSFLNTSKWIEDVRTERGSDVIIVLVGNKTDLVDKRQVSIEEGDNKARDYGVIFIETSAKAGFNIKPLFRKIAAALPGMETLSS-TKQEDMVDVNLKTS-SAQGEQQRGGCAC
>ArTh_Rab6A
----MASVSPLAKYKLVFLGDQSVGKTSIITRFMYDKFDTTYQATIGIDFLSKTMYLEDRTVRLQLWDTAGQERFRSLIPSYIRDSSVAVVVYDVANRLSFLNTSKWIEEVRNERAGDVIIVLVGNKTDLVEKRQVSIEEGDSKGREYGVMFIETSAKAGFNIKPLFRKIAAALPGMESYSN-TKNEDMVDVNLKPT-SSQGDQQGGACSC
>ArTh_Rab6A_2
----MASVSPLAKFKLVFLGDQSVGKTSIITRFMYDKFDTTYQPTIGIDFLSKTMYLEDRTVRLQLWDTAGQERFRSLIPSYIRDSSVAIVVYDVSNRQTFLNTSKWIEDVHRERGQSNVIVLVGNKTDLVEKRQVSISEGEDKGKEYGVMFIETSAKENFNIKALFRKIAAALPGVDSYSLATKSDDMVDVNLKTT-SSQGEQQGGACSC
>OrSa_Rab6A
---MAPVVSALAKYKLVFLGDQAVGKTAIITRFMYDKFDATYQATIGIDFLSKTMYLEDRTVRLQLWDTAGQERFRSLIPSYIRDSSVAVIVYDVTDRQSFLSISKWIEEVNTQRGGDVIIVLVGNKTDLVDKRQISTDEGEAKAQEHGAMFMETSAKAGFNIKPLFRKIAASLPGMEALSS-AKQEDMVDINLRPAASAQEEQKAGGCSC
>ArTh_Rab6B
---MAPV-SALAKYKLVFLGDQSVGKTSIITRFMYDKFDNTYQATIGIDFLSKTMYLEDRTVRLQLWDTAGQERFRSLIPSYIRDSSVAVIVYDVASRQSFLNTTKWIDEVRTERGSDVIVVLVGNKTDLVDKRQVSIEEAEAKARELNVMFIETSAKAGFNIKALFRKIAAALPGMETLSS-TKQEDMVDVNLKSSNASLAQQQSGGCSC
>OrSa_Rab6B
---MAPV-SALAKYKLVFLGDQSVGKTSIITRFMYDKFDNTYQATIGIDFLSKTMYLEDRTVRLQLWDTAGQERFRSLIPSYIRDSSVAVIVFDVASRQSFLNTSKWIEEVRTERGSDVIIVLVGNKTDLVDKRQVSIEEGEGKAKDLGVMFIETSAKAGFNIKALFRKIAAALPGMETLSS-AKQEDMVDVNLKSSNASQSQAQAGGCSC
>ToGo_Rab6
--MAEATVAGLNKYKLVFLGEQAVGKTSIITRFMYDTFDNNYQATIGIDFLSKTLYLEDRTVRLQLWDTAGQERFRSLIPSYIRDSSAAVVVYDITNRASFLNTTKWIEDVRAERGNDVIISLVGNKTDLADRRQVSYEEGRQKAQEHDIMFVETSAKAGYNIKNLFRKLASALPGLETQQTDAQMVDVQLNATPQQ--QDLTSKTSSCSC
>CrMu_Rab6
-MTEGSNRNQLNKFKFVFLGEQSVGKTSIITRFMYDTFDNNYQATIGIDFLSKTLYLEDRTIRLQLWDTAGQERFRSLIPSYIRDSSVAVVVYDITNRSTYLNTTKWIEDVRNERGKDVIIALVGNKADLDDKRQVRYDEGEKLANDNDIIFIETSAKNGYNIKSIFRKLASTLPTLESKLDNTKSSSNANDNSNSTGKENSRFNYKGCIC
>CrPa_Rab6
-MADNSSRNQISKFKFVFLGEQSVGKTSIITRFMYDTFDNNYQATIGIDFLSKTLYLEDRTIRLQLWDTAGQERFRSLIPSYIRDSSVAVVVYDITNRSTFLNTTKWIEDVRNERGKDVIISLIGNKADLEDRRQVKYEEAEKLAQENNIMFIETSAKNGYNIKSLFKKLASTLPNLDYIQE-NEANSSSSLENNNANKENSRFNYKKCSC
>NaGr_Rab6
-TSQSIAIIPANKYKIVFLGDQAVGKTSIITRFMYDSFDTTYHNTIGIDFLSKTMYLEDRTVRLQLWDTAGQERFRSLIPSYIRDSSVAIIVYDITSKQSFMNTNKWIEDVRTERGDDVIVVLVGNKTDLSDKRQVSIEEGESKAKEYGIMFLETSAKAGYNIKTLFTKVANALPTAVDASA-TSGNDVFLVPLRQTKLESTQESTSECQC
>CaAl_Ypt6
--MSSDKSNLLKKYKIVFLGDQSVGKTSLITRFMYDTFDETYAATIGIDFLSK---EEGKTIRLQLWDTAGQERFRSLIPSYIRDSHVAVICYDITNKKSFDNLDKWIKDVKLERGDDVIIVLVGNKSDLASDRQVSLDDVENLQIKIGAFFIETSTKANHNVKLLFKKIAQSLPDFNQDSNNNNQSETIDITIDNTAP---NPQGTSTCC
>AlMac_Ypt6
-MAVSDMQNPLKKFKLVFLGEQSVGKTSLITRFMYDTFDNTYQATIGIDFLSKTMYLEDRTVRLQLWDTAGQERFRSLIPSYIRDSSVAVVVYDITNQTSFINTAKWIDDVRNERGNDVIIVLVGNKTDLSDKRQVSTEDGERKAADLGVLFIETSAKAGYNVKALFRKIAQALPGMDAPAE--NATQLIDVKLSQP--PRDVPEASSCAC
>CaOw_Rab6a
-GSSSEFGNPMRKFKLVFLGEQSVGKTSLITRFMYDSFDSTYQATIGIDFLSKTMYLEDRTVRLQLWDTAGQERFRSLIPSYIRDSSVAVVVYDITNRNSFQQTTKWIDDVRAERGNDVIIMLVGNKTDLGDKRQVSIEEGEAKSKELNVMFIETSAKAGYNVKQLFRRVAAALPGMEASPDKPNKDDLVDVKLTETTPAAAAPAGMCGAC
>CaTe_Rab6
-SGGGEFGNPLRKFKLVFLGEQSVGKTSLITRFMYDSFDNTYQATIGIDFLSKTMYLEDKTIRLQLWDTAGQERFRSLIPSYIRDSSVAVVVYDITNANSFQQTSKWIDDVRTERGTDVIIMLVGNKTDLSDKRQVSTEEGERKAKELGVMFIETSAKAGYNVKQLFRRVAAALPGMEQKEA--TKDDMIEVKLKDTPTEP-QQQEGGCAC
>HeRo_Rab6
-TKSGEYGNPLQKFKLVFLGEQSVGKTSLITRFMYDSFDNTYQATIGIDFLSKTMYLEDRTIRLQLWDTAGQERFRSLIPSYIRDSSVAIIVYDITNSASFHQTSKWIDDVRTERGNDVIIVLVGNKTDLQDKRQVSTEDGERKAKELNILFVETSAKAGYNIKQMFRRIAAALPGMEPRDK-AEPGEVIELKPADNASSCSSC--RIYNN
>AmQu_Rab6_2
MSASADFSNPLRKFKLVFLGEQSVGKTSLITRFMYDSFDNTYQATIGIDFLSKTMYLEDRTVRLQLWDTAGQERFRSLIPSYIRDSTVAVVVYDITNSNSFQQVNKWIEDVRAERGTDVIIMLVGNKTDLQDKRQVSMDEGERKAQELGVMFIETSAKAGYNVKQLFRRVAAALPGMENNQEKQNKDDIVEVRLPENG-SGEQQDENKCWC
>CiIn_Rab6
--MTSDFGNPLRKFKLVFLGEQSVGKTSLITRFMYDSFDNTYQATIGIDFLSKTMYLEDRTVRLQLWDTAGQERFRSLIPSYIRDSTVAVVVYDITNVNSFQQTSKWIDDVRTERGSDVIIMLVGNKTDLSDKRQVSIEEGERKAKELNVMFIETSAKTGYNVKQLFRRVAAALPGMENSPD-KEKNVMDEVILDRKPQEPTQSSESMCGC
>CiSa_Rab6
IKMTSDFGNPLRKFKLVFLGEQSVGKTSLITRFMYDSFDNTYQATIGIDFLSKTMYLEDRTVRLQLWDTAGQERFRSLIPSYIRDSTVAVVVYDITNVNSFQQTSKWIDDVRTERGSDVIIMLVGNKTDLSDKRQVSIEEGERKAKELNVMFIETSAKTGYNVKQLF-------PSCSRCPA-R---------------------------
>MoTe_Rab6
STMTSDFGNPLRKFKLVFLGEQSVGKTSLITRFMYDSFDNTYQATIGIDFLSKTMYLEDRTVRLQLWDTAGQERFRSLIPSYIRDSTVAVVVYDITNVNSFQQTSKWIDDVRTERGSDVIIMLVGNKTDLADKRQVSIEEGERKAKELNVMFIETSAKTGYNVKLLFRRVAAALPGMESTPE-KDKSSMVDVTLDPKSQQQ-P--------
>OiDi_Rab6
-MAATDFGNPLRKFKLVFLGEQSVGKTSLITRFMYDSFDNTYQATIGIDFLSKTMYLEDRTVRLQLWDTAGQERFRSLIPSYIRDSTVAVVVYDVTNINSFNQTNKWIDDVRTERGTDVIIVLVGNKTDLADKRQVSIDEGERKAKELNVMFIETSAKTGYNVKQLFRRVAAALPGMEPKEQ-SADSGMQDIRLKPLPNEN-PPGEGNCSC
>XeLa_Rab6b
MSAGGDFGNPLRKFKLVFLGEQSVGKTSLITRFMYDSFDNTYQATIGIDFLSKTMYLEDRTVRLQLWDTAGQERFRSLIPSYIRDSTVAVVVYDITNLNSFHQTSKWIDDVRTERGSDVIIMLVGNKTDLADKRQITIEEGEQKAKDLNVMYIETSAKTGYNVKQLFRRVASALPGMECSEE-KSKDGMIDIKL-DKPQEP-QVADAGCSC
>MuMu_Rab6b
MSAGGDFGNPLRKFKLVFLGEQSVGKTSLITRFMYDSFDNTYQATIGIDFLSKTMYLEDRTVRLQLWDTAGQERFRSLIPSYIRDSTVAVVVYDITNLNSFQQTSKWIDDVRTERGSDVIIMLVGNKTDLADKRQITIEEGEQRAKELSVMFIETSAKTGYNVKQLFRRVASALPGMENVQE-KSKEGMIDIKL-DKPQEP-PASEGGCSC
>HoSa_Rab6b
MSAGGDFGNPLRKFKLVFLGEQSVGKTSLITRFMYDSFDNTYQATIGIDFLSKTMYLEDRTVRLQLWDTAGQERFRSLIPSYIRDSTVAVVVYDITNLNSFQQTSKWIDDVRTERGSDVIIMLVGNKTDLADKRQITIEEGEQRAKELSVMFIETSAKTGYNVKQLFRRVASALPGMENVQE-KSKEGMIDIKL-DKPQEP-PASEGGCSC
>HoSa_Rab6a
MSTGGDFGNPLRKFKLVFLGEQSVGKTSLITRFMYDSFDNTYQATIGIDFLSKTMYLEDRTVRLQLWDTAGQERFRSLIPSYIRDSTVAVVVYDITNVNSFQQTTKWIDDVRTERGSDVIIMLVGNKTDLADKRQVSIEEGERKAKELNVMFIETSAKAGYNVKQLFRRVAAALPGMESTQD-RSREDMIDIKL-EKPQEQ-PVSEGGCSC
>MuMu_Rab6a
MSAGGDFGNPLRKFKLVFLGEQSVGKTSLITRFMYDSFDNTYQATIGIDFLSKTMYLEDRTVRLQLWDTAGQERFRSLIPSYIRDSTVAVVVYDITNVNSFQQTTKWIDDVRTERGSDVIIMLVGNKTDLADKRQVSIEEGERKAKELNVMFIETSAKAGYNVKQLFRRVAAALPGMESTQD-RSREDMIDIKL-EKPQEQ-PVNEGGCSC
>HoSa_Rab6c
MSAGGDFGNPLRKFKLVFLGEQSVAKTSLITRFRYDSFDNTYQAIIGIDFLSKTMYLEDGTIGLRLWDTAGQERLRSLIPRYIRDSAAAVVVYDITNVNSFQQTTKWIDDVRTERGSDVIITLVGNRTDLADKRQVSVEEGERKAKGLNVTFIETRAKAGYNVKQLFRRVAAALPGMESTQD-GSREDMSDIKL-EKPQEQ-TVSEGGCSC
>XeLa_Rab6a
MSAGGDFGNPLRKFKLVFLGEQSVGKTSLITRFMYDSFDNTYQATIGIDFLSKTMYLEDRTIRLQLWDTAGQERFRSLIPSYIRDSAAAVVVYDITNVNSFQQTTKWIDDVRTERGSDVIIMLVGNKTDLADKRQVSIEEGERKAKELNVMFIETSAKAGYNVKQLFRRVAAALPGMESSQD-KSREDMIDIKL-EKPPEQ-PVSEGGCSC
>GaGa_Rab6a
MSAGGDFGNPLRKFKLVFLGEQSVGKTSLITRFMYDSFDNTYQATIGIDFLSKTMYLEDRTIRLQLWDTAGQERFRSLIPSYIRDSAAAVVVYDITNVNSFQQTTKWIDDVRTERGSDVIIMLVGNKTDLADKRQVSIEEGERKAKELNVMFIETSAKAGYNVKQLFRRVAAALPGMESTQD-KSREDMIDIKL-EKPQEQ-PVSEGGCSC
>TrAd_Rab6
MTSSADFGNPLRKFKLVFLGEQSVGKTSLITRFMYDSFDNTYQATIGIDFLSKTMYLEDRTVRLQLWDTAGQERFRSLIPSYIRDSTVAVVVFDITNANSFHQTSKWIDDVRTERGNDVIIMLVGNKTDLADKRQVSTEEGENKAKELNVMFIETSAKAGHNVKQLFRRVAAALPGMESAQDSGKRGDQVDLQ--PHPTDD-TPSEGGCSC
>DaPu_Rab6
MTTSNEFSNPLRKFKLVFLGEQSVGKTSLITRFMYDSFDNTYQATIGIDFLSKTMYLEDRTVRLQLWDTAGQERFRSLIPSYIRDSTVAVVVYDITNANSFHQTSKWIDDVRTERGSDVIIMLVGNKTDLSDKRQVSTEEGERKARELNVMFIETSAKAGYNVKQLFRRVAAALPGMEADKK--PPEDITEIDLNNAPVEL-KPAEGGCAC
>LoGi_Rab6
MSSSGEFGNPLRKFKLVFLGEQSVGKTSLITRFMYDSFDNTYQATIGIDFLSKTMYLEDRTIRLQLWDTAGQERFRSLIPSYIRDSSVAVVVYDITNANSFHQTSKWIDDVRTERGSDVIIMLVGNKTDLSDKRQVTTEEGERKAKELNVMFIETSAKAGYNVKQLFRRVAAALPGMEQTEP--KKGEMTEVKLKETPAEP-QAQEGGCAC
>SaKo_Rab6
MSSSGDFGNPLRKFKLVFLGEQSVGKTSLITRFMYDSFDNTYQATIGIDFLSKTMYLEDRTVRLQLWDTAGQERFRSLIPSYIRDSTVAVVVYDITNANSFHQTSKWIDDVRTERGSDVIIMLVGNKTDLADKRQVSIDEGERKAKELNVMHIETSAKTGYNVKQLFRRVAAALPGMESQEQKKNDQDMIEVKLKDTPQEP-QQQEGGCAC
>ApMe_Rab6
MSSSGDFGNPLRKFKLVFLGEQSVGKTSLITRFMYDSFDNTYQATIGIDFLSKTMYLEDRTVRLQLWDTAGQERFRSLIPSYIRDSTVAVVVYDITNANSFHQTSKWIDDVRTERGSDVIIMLVGNKTDLGDKRQVSMEEGERKAKELNVMFIETSAKAGYNVKQLFRRVAAALPGMDSTEN-KPPEDMQEVVLKDTPIEL-KSSESSCAC
>AnGa_Rab6
MSSSGDFGNPLRKFKLVFLGEQSVGKTSLITRFMYDSFDNTYQATIGIDFLSKTMYLEDRTVRLQLWDTAGQERFRSLIPSYIRDSTVAVVVYDITNANSFHQTSKWIDDVRTERGSDVIIMLVGNKTDLSDKRQVSTEEGERKAKELNVMFIETSAKAGYNVKQLFRRVAAALPGMDSTEN-KPPEDMHEVVLKDSPNET-KDPEGGCAC
>DrMe_Rab6
-MSSGDFGNPLRKFKLVFLGEQSVGKTSLITRFMYDSFDNTYQATIGIDFLSKTMYLEDRTVRLQLWDTAGQERFRSLIPSYIRDSTVAVVVYDITNTNSFHQTSKWIDDVRTERGSDVIIMLVGNKTDLSDKRQVSTEEGERKAKELNVMFIETSAKAGYNVKQLFRRVAAALPGMDSTEN-KPSEDMQEVVLKDSPNET-KDPEGGCAC
>BrFl_Rab6
----------MY----VFSVSSIVGKTSLITRFMYDSFDNTYQATIGIDFLSKTMYLEDRTVRLQLWDTAGQERFRSLIPSYIRDSTVAVVVYDITNANSFHQTSKWIDDVRTERGSDVIIMLVGNKTDLSDKRQVSLEDGERKAKELNVMFIETSAKTGYNVKQLFRRVAAALPGMESSQDQKNKEDMIEVKLKDTPQEP-QSQEGGCAC
>GaGa_Rab6b
------MYLEDRTIRL-QLWDT-AGQESLIPSYIRDSAVAVFDITISFSPAFSLLSLAWYQVRLQLWDTAGQERFRSLIPSYIRDSTIAVVVYDITNLNSFQQTSKWIDDVRTERGSDVIIMLVGNKTDLADKRQVSIEEGERKAQELNMMYIETSAKAGYNVKQLFRRVAAALPGMDSTPE-KSKEDMIDIKL-EKPPEQ-PVTESGCSC
>HyMa_Rab6
-------------------------------------------------------------VRLQLWDTAGQERFRSLIPSYIRDSSVAVVVYDITNVNSFQQTSKWIDDVRVERGSDVIIMLVGNKTDLAEKRQVATESGEAKAKELNVMFIETSAKAGHNVKQLFRKVASALPGMENTPD--KKEDLIEVTLKDNPQDQNNQEGRGCPC
>ChGl_Ypt6
------------------------------------------------------MYLEDRTVRLQLWDTAGQERFRSLIPSYIRDSSVAVVVYDISNAKSFQNTRKWIDDVRAERGNDVIIVLVGNKTDLNDKREVTTQQGEDEAKRNNLMFVETSAKLGHNVKTLFKRIAQALPGMEGADAAQAANQMIDVKTPAA---PAQQEG--CAC
>BoFu_Ypt6
------------------------------------------------------MYLEDRTVRLQLWDTAGQERFRSLIPSYIRDSSVAVVVYDISNRKSFQNTRKWVDDVRGERGNDVIIVLVGNKTDLNDKREVTTSEGEEEAKKNNLMFIETSAKLGHNVKTLFRRIAQALPGMEGADNAATPNQMIDVNVNPT---PANQEG--CAC
>RhOr_Ypt62
------------------------------------------------------MYLEDRTVRLQLWDTAGQERFRSLIPSYIRDSSVAVVVYDIT------------KDVRAERGLEVIIVLVGNKTDLSDKREVTLEEGEKKASDTGVLFIETSAKAGHNVKSLFKRIALALPGMNNDAN-EEKDQLQKVDLNTS--E--QTNSSSCAC
>RhOr_Ypt61
------------------------------------------------------MYVEEKTVRLQLWDTAGQERFRSLIPSYIRDSSVAVIVYDISSKSTFLNTTKWIDDVRAERGTEAIVVLVGNKTDLNEKREVTTEEGEKRAKELNVMFIETSAKAGHNVKSLFRRIAQALPGNNGYSQVSEKDQMQKVNLNNS-----GSEATGCAC
>RhOr_Ypt63
------------------------------------------------------MYLEDKTVRLQLWDTAGQERFRSLIPSYIRDSSVAVIVYDISNRQSFTNTSKWIDDVRAERGDDVIIVLVGNKSDLSDKREVTTDDGEKRAKELNVMFIETSAKAGHNVKTLFKKIAQSLPGVDGSAISDSKDSMQKVNLNNT-----ESNTSSCAC
>MoBr_Rab6
-MSGTDLANPLRKFKLVFLGEQ-SGTLSPCKAAPHSSLYAWTQATIGIDFLSKTMYLEDRTVRLQLWDTAGQERFRSLIPSYIRDSSVAVVVYDITNRNSFQQTSKWIDDVRAERGSDVVIMLVGNKTDLNDKREVSLEEGEAKAKELNVMFIETSAKAGHNVKQLFKRVAAALPGMESTAENKETEAPLTVKITETSD---QQPASACSC
>SaSp_Rab6_2
-MSQQDINSSLRKFKLVFLGEQSVGKTSLITRFMYDSFDNTYQATIGIDFLSKTMYLEDRTVRLQLWDTAGQERFRSLIPSYIRDSSVAVVVYDITNRSSFQQTSRWIDDVRAERGQDVIIMLVGNKTDLADKRQVSIDEGERRAKELNVMFIETSAKAGHNVKELFRRVAGALPGMEASAEKNLDQELTDVKLTETPEQP-PQE--GCSC
>NeVe_Rab6
--MSSDFGNPLRKFKLVFLGEQSVGKTSLITRFMYDSFDNTYQATIGIDFLSKTMYLEDRTVRLQLWDTAGQERFRSLIPSYIRDSSVAVVVYDITNYNSFQQTSKWIDDVRTERGNDVIIMLVGNKTDLSDKRQVTAEEGERKAKELNVMFIETSAKAGYNVKQMYRNLALELPAGKDMMTGEYEDDLIKVTLQHT--PQQLDNAGSCGC
>CaBr_Rab6_2
---MSDFGNPLKKFKLVFLGEQSVGKTSLITRFMYDSFDNTYQATIGIDFLSKTMYLEDRTVRLQLWDTAGQERFRSLIPSYIRDSTVAVVVYDITNSNSFHQTSKWIDDVRTERGSDVIIMLVGNKTDLSDKRQVTTDEGERKAKELNVMFIETSAKAGYNVKQLFRRIAGALPGIIKDDP-VEQPNVVTMDPIRQ--RQIVTDEGSCWC
>CaBr_Rab6
--MADFTNNALKKFKLVFLGEQSVGKTSIITRFMYDSFDNTYQATIGIDFLSKTMYLEDRTIRLQLWDTAGQERFRSLIPSYIRDSSVAVVVYDITNANSFHQTTKWVDDVRNERGCDVIIVLVGNKTDLADKRQVSTEDGEKKARDLNVMFIETSAKAGYNVKQLFRKIATALPGIVQEET-PEQPNIVIMNPPKD--SE-DNQGRQCPC
>CaEl_Rab6
--MADFTNNALKKFKLVFLGEQSVGKTSIITRFMYDSFDNTYQATIGIDFLSKTMYLEDRTIRLQLWDTAGQERFRSLIPSYIRDSSVAVVVYDITNANSFHQTTKWVDDVRNERGCDVIIVLVGNKTDLADKRQVSTEDGEKKARDLNVMFIETSAKAGYNVKQLFRKIATALPGIVQEET-PEQPNIVIMNPPKD--AE-ESQGRQCPC
