# Supplementary material for: Untangling the evolution of Rab G proteins: implications of a comprehensive genomic analysis
Source: BMC Biol. 2012 Aug 8;10:71. doi: 10.1186/1741-7007-10-71 (PMC3425129; doi:10.1186/1741-7007-10-71)
Supplement: Additional file 9 — Alignment of group VI Rab proteins in FASTA format. Format: TXT Size: 16 kb. [file 1741-7007-10-71-S9.TXT]

>SpPu_RabL4
----MTFGKIILRNKCVVLGSPTTGKTALTQLFHSDQYAKTYAMTLHDTSLKPIPDTQDLY-IHDIGCSDLFAQDWVKYTEGATSYMIVYDVTNADSFKDVGKWMEIVSR---GVLVANKTDQRRVVSTAQGEGLGYFECSAATNTDVEAPFYYLAS-------------TFHQAFMDACQIFERGV---------------------
>VoCa_RabL4
MVVKPVEITATLRCKVAVIGEAGIGKSSLISMFTSKKFNKSYVMTSGDVVVAPIPDTTELY-LLDTAGNELYKDQISQYWNGVYYAMLVFDVSSMETFEACKAWYELLKSERPGVLVANKVDLRQQVRLEMAQGLDFFDVSAAPGKDFEAPFNSIAT-------------TFYRNYEDKVTAFQDACRN------------------Y
>ChRe_RabL4
MVVKPIDITATLRCKVAVVGEATVGKSALISMFTSKKFLKDYAMTSGEVVVAPVPDTTELF-LLDTAGSDLYKEQISQYWNGVYYAILVFDVSSMESFESCKAWFELLKSERPAVLVANKTDLRHQVRLDMAQTLDFFDVSANPGKDADAPFLSIAT-------------TFYRNYEDKVAAFQDACRN------------------Y
>AlMac_RabL4
MTTPAPSSRLCLRTKMVLLGDSGTGKSALAQVFHSESFPKVHMLNTTELLVKTVPDTDELF-VTDLPGLEPFLDVTKRHAHGASAFLLVFDSTNKDSFSGIGKWLKVAKTPLIGCLVATKCDLRRAVPAQQAQDLEYFECSAATNFEVDSIFYYIAN-------------ATYEAYEEHIKGLVGDSAS-------------------
>ThPs_RabL4
MASTSFRPVSIIRSKVVVVGDAATGKSALIQSFLRDGFQAKYAMTTSELNVAEVSSDKDLF-LYECPGSDVFNNVHSRHFKHASYILCVYDVLSRESFLNCSKWIKSVQTH--VIIVANKIDLRVFVDAKEGQGYSFFECSALKGEGVEEPFKYMAN--------------------DVSKNY---TAE-----------------NA
>AuAn_Rab28B
----------DRQCKIVLIGDGSVGKSSLIARFRTEGFAPHYAQTIGDFFEKRLRGSQVKLQIWDIGGQSIHSKMLPKYLYKAAVVLIVYDLTNSESLLNVDDWLAALRKGPHTYVVGNKADLHRQVTDSDHVRLEGFLTSARSGENVAKAVYATAAHAVGVDLTAYEL---------------------------------------
>PhIn_Rab28B
----MQARGDP-AIKLVLLGNGSVGKSSLIARFVDDGFARVYKQTIGDFFEKKLPRDQIVLQVWDIGGQTINSKMLSKYLFGVHVALLCYDVTDAQSFSDVEDWLRVANE-MNLHLVGNKTDLHRVVSNEKHEKLLGFLVSAQSGDNVLKTVYRISAAAANICVSEFELSEARTAMADEIEAEDIANEALKSRKTR------PCCLLM
>PhCa_Rab28B
----MQARGDP-AIKLVLLGNGSVGKSSLIARFVDDGFARVYKQTIGDFFEKKLPRDQIVLQVWDIGGQTINSKMLSKYLFGVHVALLCYDVTDAQSFSDIEDWLRVARE-MNLYLVGNKTDLHRVIPTEKHEKLLGFLMSAQSGDNVLKTVYRISAAAANIRVSEFELSEARTAMADEIEAEDRANEARKSRKATQ-----HRCLIM
>PhRa_Rab28B
----MQARGDP-AIKLVLLGNGSVGKSSLIARFVDDGFARVYKQTIGDFFEKKLPRDQIVLQVWDIGGQTINSKMLGKYLFGVHVALLCYDVTDAQSFSDVEDWLRVARE-TNLYLVGNKTDLHRVISNEKHEGLLGFLVSAQSGDNVLKTVYRISAAAANIHVSEFELSEARTAMADEIEAEDRVNEARKSRKMVQ-----QRCHIM
>NaGr_Rab28
MSDSDDDGDNKYQYKVIIVGDGTVGKTSTIRRFTEDEFQQSYVRTVGDWFIKNIVAEIVCFQIWDVEGQSLGSKLLSSYIYGSDAVILTYDITNLESFKNLEEWLKYVKHGPVICIFANKCDLERKVKRETHDKLSSFFVSAKTGDMVNLSFIKLAAMLVGVQLPQGQLEGATKVIVAPIINY---TAEDKSETESEPKGKVTCCIS-
>AuAn_Rab28A
--MGDEEKVDQRQFKVILLGDGAVGKTSIATRFSSDEFTQSYKQTIGDFFIKHLPGDVVAMQMWDIGGQSISSKMLHNYIFGAHAILLCYDITNYESFANLEDWRAAAPG-PRAAATANKCDLMRAVKSEVHNVLYSFMMSAKSGDQVKSCFLRVAAVLSNTSFSRPEIEESQTVVKATIVEH---AQHHSGSVPAYTKSKS--CAVS
>PhIn_Rab28A
MSTDSDSEPQQLQYKVIILGDGAVGKTSIAMRHTEDNFSTTYKQTIGDFFLKRLPGDTVTLQIWDIGGQSIGGKMLKNYIYGAQAVLLVYDITNYESFQNLEDWYRLVRR-PYVALVGNKTDLLRAVKVAKHKDLNSFFVSAKTGDQVNTAFRQVAADLAGISLTKAELDVEAPVLKAQIVNH---DQHDPDVKTPDIRSAQSKCSIQ
>PhRa_Rab28A
MSTDSDSEPQQLQYKVIILGDGAVGKTSIAMRHTEDNFSTTYKQTIGDFFLKRLPSDTVTLQIWDIGGQSIGGKMLKNYIYGAQGVLLVYDITNYESFQNLEDWYRLVRR-PYVALVGNKTDLLRAVKVAKHKDLKSFFVSAKTGDQVNSAFRQVAADLAGIPLTKTDLDVEAPVLKAQIVNH---EQNDPDVKTPDIRSPPTKCSIQ
>PhCa_Rab28A
MSTDSDSEPQQLQFKVIILGDGAVGKTSIAMRHTEDNFSTTYKQTIGDFFLKRLPGDTVTLQIWDIGGQSIGGKMLKNYIYGAQGILLVYDITNYESFQNLEDWYRLVRR-PYVALVGNKTDLLRTVKVAKHKDFKSFFVSAKTGDQVNPTFRQVAADLAGIPLTKTDLDVEAPVLKAQIINH---EQNDPDVKTPDIRNTQPKCSIQ
>AmQu_Rab28
---MAASSEAGQQIKIVLLGDGTTGKTSLATRISQNNFTKKYDQTLGDFYLRRLPGAVVTLQVWDIGGQTVGGKMLENYIYGANAVLLIYDITNYSSFDNLEEWLKETKKPPYMMLVANKIDLQRTVKREKHLRITSHSLSAKNDDLVYQCFLKAAAGVLKISLTSADLDTSQKVIKADIETEKPASEGLLPTKKTVSKNKSVICSLQ
>CiIn_Rab28
MSDSEDEEVPDTRLKIVVLGDGGSGKTSTITRYTQDQFVKSYDQTLGDFYLKRLPGNHVTLQVCDVGGQNLGGSMFDKYIYGA------------NSFQNIEEWMSAVQS-PYFTLVGNKVDLQRAVNKKKHENMSSHFISAKTGDSVELCFKKLAADILKIKLSKAEVDGAHRVMKAEVQAS---KASSPSVKTRSTKTKSSICVIQ
>HyMa_Rab28
MSESDDEETTDYQFKVTVIGDGTCGKTSLCSRLTQEQFDKSYHQTLGDFFLKRLPGNKVTMQVWDIGGQQLGGKMIKTYLYGANAVVLVYDVTNYSSFENLSDWLVIVKEKPHLALVGNKKDLLRTVKKEKHIGMSNYFLSAKSGDQVAYCFQKIAADILGIRLHKQSVEQANRVVKADIVAY---NDNDSAIRSTSAHNKTTFCIIQ
>TrAd_Rab28
MSDEEGEVIRDKQIKVVLLGDGTAGKTSIASRYAQGGYNREYRQTVGDFFLRRLPGDVVAMQVWDIGGQTLGGKMVNKYIYGAKAVLLIYDITNPNSFENLEDWYSLVRN-PHIAIVANKMDLMRAVKQEKHTGFSSHFISAKTADQVETCFQRVAAEVLGIKLSKPEIEETSRVVKAEIVKY---DGESLANAMPPVKQRSMACTIQ
>NeVe_Rab28
MSDSEDETSTEHQLKFVLIGDGAAGKTSLCIRYTQENFEQTYKQTIGDFFLKRLPGNVVTIQVWDIGGQTLGGQMLDKYIFGAHAILLVYDVTNQSSFDNLEDWYETAKKKPHMALVXNKMDLMRVVKPDKHGSLSSHFISAKTAEQVSLCFHKVAAEVLGIRLTKNEMEQQSRVVKAEVIQY---SNHEMPTRAAPMQTKSSFCSIQ
>HoSa_Rab28
MSDSEEESQ-DRQLKIVVLGDGASGKTSLTTCFAQETFGKQYKQTIGDFFLRRLPGNLVTLQIWDIGGQTIGGKMLDKYIYGAQGVLLVYDITNYQSFENLEDWYTVVKKQPLVALVGNKIDLMRTIKPEKHLGFSSHFVSAKTGDSVFLCFQKVAAEILGIKLNKAEIEQSQRIVRAEIVKY---PEE---ENQHTTSTQSRICSVQ
>GaGa_Rab28
MSDSEEEESPDRQLKLVVLGDGTAGKTSLAMRFAQETFGKQYKQTIGDFYLKRLPGNLVTLQVWDVGGQTIGGKMLDKYIYGAQGILLVYDITNCQSFENLEDWYNVVKKQPLVALVGNKIDLMRTVKVDKHQNFSSHFVSAKTGDSVFLCFQRIAAEILGIKLNKAEMEQSQRVVKADIVNY---SQE--PVTRSVNPPRSSMCAVQ
>MuMu_Rab28
MSDSEEESQ-DRQLKIVVLGDGTSGKTSLATCFAQETFGKQYKQTIGDFFLRRLPGNLVTLQVWDIGGQTIGGKMLDKYIYGAQGILLVYDITNYQSFENLEDWYSVVKTQPLVALVGNKIDLMRTVKADKHLGFSSHFVSAKTGDSVFLCFQKVAAEILGIKLNKAEIEQSQRVVKADIVNY---NQE--PLSRTVNPPRSSMCAVQ
>SaKo_Rab28
MSDSEDES-PDRQLKIVIMGDGASGKTSLATRYSQEQFGRQYKQTVGDFFLKRLPGNVVTLQVWDIGGQTLGGKMLDKYIYGAHGILLVYDISNYNSFENLEDWYAIVKKLPHVALVANKMDLMKTVKHEKHLGMSSHFVSAKTGDSINLCFQRIAAEICGIKLTKPELEQTTRVVKADIVQY---SNTEPSSRASQTQTRSSMCNLQ
>BrFl_Rab28
MSDSEDEN-PDKQLKIVIMGDGASGKTSLAVRYSQENFGKQYKQTVGDFFLRRLPGNIVALQLWDIGGQTLGGGMLDKYIFGAHGILLVYDITNYQSFDNLEDWYEKIRELPHIALVANKSDLMRTVKQEKHQGFTSHFVSAKTGDSVNLCFQKISAEILGIKLTKPEVEQQTRVVKADIVQY---SNASVPRATPQQNTRSSLCSVQ
>CaTe_Rab28
WSDSEDDT-PDRQLKIIIMGDGASGKTSLATRYSQEQFGKQYKQTVGDFFLKRLPGNVVALQVWDIGGQTLGGKMLDKYVYGAHGILLVYDITNYSSFEDLEDWYATVKKKPHIALVGNKIDLMRTVKIEKHQGFSTHFVSARTGDSVNICFQKIAADIIGVKLTRPELEQQQRIVKAEIVKY---NHH-ETTKPVQQSQKSTFCTLQ
>LoGi_Rab28
MSDSEEEI-NDKKLKIVVMGDGASGKTSLCTRYSQEQFNKQYGQTVGDFYLKRLPGNIVTLQVWDIGGQTLGGKMLDNYIYGSQGVLLVYDITNYSSFENLEDWYAAIRK-PHIALVGNKIDLMRTVKQDKHQGMSSHFVSAKSGDSVNLCFQKLAAEILGVKLTKPEVEQQQRVLKAEIIKY---PAD-APVKPLPQQPKSSFCVLQ
>StPu_Rab28
MAEVDQAKAQAKGKTRARPGPESSCRTSLATRYSQEQFGKQYQQTVGDFFLKRIADNTVSLQVWDIGGQTLGGKMLENYLYGAHGVLLVYDITNYSSFENVEDWYQKLRDFPHVALVGNKADLMRTVKDEKHQNMSSHFVSAKTGDSFRSAFLVEALQPSNVKISDYVVGKDSALLGMDIFDGLYLRIEDDSSTASSTSRDYRDIVLK
>CaBr_Rab28
MSAAGEEEPADKVMKIVVVGDGASGKTSICQRFAKETFDKSYHQTLGDFFSRRLPGEVVLVQVWDIGGQSIAGEMIDKYLMGAHIIFLVYDVTNSKSFENAADWMNVIRKPPRIILLGNKTDLRRTVPVDTHRGMVPTYISAKTGDTVYMTFRQAVADVLSIPLSKA-----ETESDIDIVQGTVIETASSSRTRSDQSRT-SVCSIS
>CaEl_Rab28
MTADVDDDPDDKVIKIVVVGDGASGKTSICQRFAKESFDKSYHQTLGDFFSRRLPHEMVLVQVWDIGGQSIAGEMIDKYLTGANIVFLVYDVTNSKSFENAVDWLSVVKKPVKLVLMGNKTDLRRVVSVEAHKDMMPTYVSAKTGDTVFLTFRQAVAEVLNVGLSRA-----EVEADIEIVQGSVIEQPASYARRSDQSRSTSVCSIT
>TrBr_Rab28
MSDSSDSEKRLLAYKVIVVGDGAVGKTSLIRRYCVADYGSNYKQTIGDFYSKELPGKQVKMEIWDIGGQQIGGTMIDNYIMGAHAIFFVYDVTNKDSFKNIEDWHSCVRDEPLIVLVGNKADLNRQVSDADHMRMESCVVSACSGERVNALFTQLAATLSGVRLPEDALNEERVVANLQLLPEDCVGPGGPGGGKECGKKKKGKCAVM
>LeBr_Rab28
MDGSDSSKEGATQFKVVVLGNGAVGKTSLIRHFCDSGFTKSYKQTIGDFYSRKLPHSHVTLQLWDIGGQQIGGKMLANYIYGCHAVCLVYDITNLNSFKDLSEWKESVDKVPKMILVGNKVDLNRQVTDEQQASIPHCTVSAQSGEGVNSMFTRIAATLAGVAIRQQDLDTDRVEVNVVSRPEGRQVAPLQATSESKHKRKNGDCSFM
>LeIn_Rab28
MEGSDSSEEGTMQFKVVVLGNGAVGKTSLIRHFCDSGFTKSYKQTIGDFYSRKLPHSHVTLQLWDIGGQQIGGKMLANYIYGSHAVCLVYDITDLNSFKDLGDWKECVDKVPKMVLVGNKVDLNRQVTDENQASMPHCTVSAQSGERVNAMFTRIAATLAGVEMKQQDLDADRVAANVVSRPEERQSAPLQATSNSQGKRKNGDCAVM
>MoBr_Rab28
---MASQEDAAETYKIVVLGNGTSGKTSVIRRYCQDGFGNAYNQTIGDFFMKRLPGDKVTLQIWDIGGQAIGGKMIRNYLENAKGVILVYDITNRDSFEDLADWYQLVVD-PHVGLMANKMDLMRAVPAERHDQMLSFSVCAKDGSNVDLSFRQLVAKITRISISPAEMEFRTKRMTAGIVNHPKAPSDPKPSAATQGKPRSTLCHVM
>SaSp_Rab28
-----MADDSVQTIKVVVVGDGSTGKTSIITRYCQDAFAPAYNQTVGDFFLKRLPKDKVTMQLWDVGGQSIGGKMLKTYLENAQVVLFVYDISNRESFENLNDWRAIVTKKPKCALVANKVDLQRAVSPALHAGWMSFHVSARNSKAIELMFREIIAEITGVSVSQQEQERVHERVHTGERPYQCCICSRSSDYRVSGHTCACICVCV
>CiSa_Rab28_1
--------VADTHLKIVVLGDGGCGKTSTVTRYSQDQFSKSYEPTLGEFYLKRLPGNKVTLQICDVGGQTLGGSMFDKYIYGANGFIMLYDITSNQSFENIDSWFTSSKA-PHYMLVGNKVDL-------------------------------------------------------------------------------------
>ApMe_Rab28
MSDIEEELVVR-KLKIVLVGDSGSGKTSIAQKFCNNEFTRQYTPTSGDFFLKNVGYYKVNLHLWDVGGLALHGNMLDKYIFGAHIILLVYDVTNSFSFEVLEEWIDKIRKTPLMAVVGNKCDMQRTVKKDRTHGFPSHDVSARTGEAVKNSLNNE-----KNQLSCY-----------------------------------------
>PhCa_Rab4L_partial
---------KSI------------------------------------------PDTNELY-LFDCAGQSIFLDFGTVHYKGASIALVVFDVNNKESFKSCSKWYQDVRDNIPGVLLANKTDLRDAISTKEAEDLKYFECSAQQNAGVEAAFTYIAD-------------WFYKKYQAATQRA-------------------------
>AuAn_RabL4
M-ETTHRTILMLRCKVVVVGDATVGKSALISMFHSGAYPKQYVMTSWDFRVKQVPDTSELY-LFDCAGQSIFIEANNVHYDNASFLLLVYDVTSQASFESCGKWLQQVRGAVPGVLVANKKDLRRCVTKEKGVGLAYFETSAL-------------E---------------------------------------------------
>PhIn_RabL4
MSETTHKSATVLRCKVAIVGDATVGKTALLQVLKSNEYPKNYVMTSDELSAKSIPDTNELY-LFDCAGQSIFLDFGTVHYKGASMALVVFDVNNKESFKSCSKWYQDVRDNIPGM-----------------------KCSAF----------ALAA---------------------------------------------------
>HyMa_RabL4
--MLDIKRPKNYHGKTIICGDSTVGKTAISQLLCSDQFPKSYLMTTAELVVKTVPNTEEML-LYDTPGKDIFKDFVQMHLQNVCMVAFVYDIANRDSYESLPSWEKKVESI--GVIIANKSDLRSEVSAEEGENMPIFHCSAKDNDNIETPFLHLAK-------------LFYENESKKSF---------------------------
>MoBr_RabL4
-----------------LTGEATAGKSALVQSFHSDHFPKAYSMTTEEILTKAIPDSNEFL-LYDFAGNAAFRDAVEARLDNMGALVLVYDVTQKDSLEAAEAWLTTFAKL--GVLVGTKADLRREVDEETAVDLQHFTVSAKDSEGIEDPFAHLAQ-------------QLSKVYKEKLALFEAMA---------------------
>SaSp_RabL4
--------MVVLRAKCAIIGDQTVGKSAVTQAFHSDHFPKAYTMTTHELCVKSVPDTQELM-LIDLPGEEALQENITSYLEDCNMVVVVFDVTRSQTFENSITWLNKARTFMGGVLLGNKADLRREVIREQGEDLDYFECSAKNGSEIDTPFHFIAS-------------MFHAYYKDKVGQFITMA---------------------
>CiIn_RabL4
--------MGVVRVKCVLLGDSTVGKTAITQAYHSDSFPKSYMMSTGDLLQKFVGDNKDLF-MFDSAGKEVFHQLNEASWDKVGMFVLVYDITNKTSFKNCQQWLKKIKFSIPGVVIGNKGDLRREVEANEGNGLVFFECSAKQYEGIDVVFKHLAN-------------EVHQLYQQSSENVQQIE---------------------
>AmQu_RabL4
-------MPLVLRAKTVVVGDPAVGKSALIKSLQTDQFLKSYSMTLGDISMKTIKDSEELY-VYDSAGKELYSDFVQNFWEHPGVVAVVFDVTDRQSFQSCTKWLERVKKVLPGVLIANKVDLRREVTEEEGRELEYFECSAKEQDNIQEPFKYLAE-------------SFHSLYQSKANQIQTLVLS-------------------
>TrAd_RabL4
--------MTLLRAKCIIAGDDTVGKSALTQVFHSDHYPKNYLMTTGELIVKSIPNTKELY-IYDSGGKEMFSDHVISNWDGIDVFLLVFDVTNPQSLINCEKWLERIKDHLMGAVVANKIDLRRDVDTNAGSNLEYFECSAKENLNIEEPFKAIAQ-------------SFHSHYEECLEKFKCV----------------------
>XeLa_RabL4
--------MVKLSAKCIVAGDTAVGKSTLVQLFRSDHFPKNYSMTATEVSVKTVPDTGELF-LCDSPGKAIFYEMTEKLWDQPGALCLVFDVTNESSFSSCTKWLQRVRSHLPGVLVGNKTDMLRAVEKGQAEGLEYFETSAKELENFERPFQALAK-------------AFHHLYQERVEHFQSLV---------------------
>GaGa_RabL4
--------MVKLSAKCLLAGDPAVGKSALAQMFRSDNFQKNYTLTTGELLVKAIPETSEFF-IFDSAGKDLFSEMLEKLWEQPNVLCLVYDVTNEQSFNNCAKWLEKLRAHIPGVLVGNKTDLRRVVEQKQAQGLEYCEMSVKEMKNFEAPFNILAK-------------SFYQLYKEKVETFHSLA---------------------
>MuMu_RabL4
--------MVKLAAKCILAGDPAVGKTALVQMFRSDHFQKNYTLTTGDLVVKTVLDTNELF-IFDSAGKELFSEMLDKLWENPNVLCLVYDVTNEQSFISCTKWLEKVRSSLPGVLVGTKTDLRQTVDSAQAQGLEFFETSVKEMDNYEAPFHCLAK-------------QFYQLYREKVDIFHTLV---------------------
>HoSa_RabL4
--------MVKLAAKCILAGDPAVGKTALAQIFRSDHFQKSYTLTTGDLVVKTVPDTGELF-IFDSAGKELFSEMLDKLWESPNVLCLVYDVTNEESFNNCSKWLEKARSSLPGVLVGNKTDLRRAVDSAEARGLECFETSVKEMENFEAPFHCLAK-------------QFHQLYREKVEVFRALA---------------------
>BrFl_RabL4
--------MVVLRAKCIVAGDSTVGKSALVQTFHSDHFPKSYTMTEGEVCVKSVPDTSELV-IFDSAGKEIFYDHVKKNWDHPSVVCLVFDLSSEPSFHSCSKWLERIRNVLPGVLIGNKLDLRRTVTPKFPMGLEYFECSAKEQQNVEAPFYYLAQ-------------EFYKMYQTKAETITSMAM--------------------
>NeVe_RabL4
--------MVVLRAKVLVTGDSCVGKSALVQVFQSDHYPKNYTQTVGEVLVKLVPETTELF-LYDSAGKEMFSDTVQQYWEHPNLVIVAYDVSNEQSFNACNKWLERCRLNLPGALIATKTDLRRVISTKQGKNLEYFECSAKEHENVEAPFYFLAK-------------EFHRLYKEKLEAMKGMA---------------------
>StPu_RabL4
-------MPVTLRAKCLIVGDSAVGKSALTQVFHSDHFPKGYSMTVGELCVKNIPDTNELY-IYDTAGKETYSDYAQQAWEHPSVMMVVMDVTNENSFMACNRWVERVK-HIPGVFVANKTDLRRVVERNKAEGLEYFECSAKEQNNTDAPFYYLAN-------------AYYKLYQERVEVMKTIAS--------------------
>SaKo_RabL4
-------MPKTLRAKVITVGDSAVGKSAITQVFHSDHFPKSYSMTVGELCVKSVPDTNELY-IYDSAGKELYSDYVHKFWEHPSVVMVVFDVTNETSFKSCQKWLERVK-ELPGVLVGNKIDLRRVISPKIARSLEYCECSAKEMENVEAAFYFVAN-------------AFYRLYEEKVEVMNTLV---------------------
>CaTe_RabL4
-------MPNSLRAKCIIVGDSCSGKSAITQVFHSDHFPKNYAMTTGELVTKPVQDTHELF-IYDSAGKELFSDMVQNHWANPSMVVVVYDVTNETSFNSCAKWLERVRSTMPSVLIANKIDLRRVVSMKEGQGLEYFECSAKEMQNVEQPFLYLAK-------------TFHKLYQDRIEYFMSMT---------------------
>LoGi_RabL4
-------MPAVIRAKCIVVGDAGVGKSSMCQLFSSDHFPKNYTMTIGEFMIKPVPDTQELY-IYDSAGKEIFSDMVIKFWDHPSMVIVVYDVTNESSFSSCEKWLERVRSMITGVLVANKIDLRRLISPKAGKGLDYYECSAKEMQNVDTPFYFLAS-------------EYYKLYHEKLEMFKACVA--------------------
>EmHu_RabL4
-------MPPTIRRKIAVIGDAAVGKSALVQMFASSRFPKQYNMTCGELAHKMTRDSEELY-LFDSSGQDIFAEMLPPCWEGTEGVIVVYDVTRQHTFDACEGRYRHLLEKLPGAVVANKVDLRSVVERGMGEGLGYFETSAKDGDGVDGPFQHVAA-------------------GLLKQTDAAELPP-------------------
>NaGr_RabL4
--------MVKLRCKVGILGDSTVGKTSLIKMFKERTFPNQYLMTIGDLYTKTIP-VEELF-IFDISGSSIYEKSYNEYIDGLNAFIIVYDATNPETFTNLTKWYRLCKQSLLGVLVGNKSDLFEKVTRHQGEGLEFFQTATNDDGNVEQPFLHIAD-------------SFYKSFLERVEEIKYVCEH-------------KTAHKL
>TrBr_RabL4
--------MVNLRLQVAVVGAPTVGKTAFVQMLHSNTFPKNYLMTLGDFIVKEVDDDNEMI-IFDVSGQREYEPMVSSYLQNTAVFIVMYDVSNKVTFEACARWVNQVRTV--GILIANKSDLKAEVTDRQGKKMKFYKISTLRGVGITEPIDEIAR-------------HYVDAYQKRIEQLTQMR---------------------
>LeBr_RabL4
--------MVFLRLRVAVVGEPTSGKTAFVQMVHSNVFPKNYLLTMGDFVVKEFDEDNEVS-LLDVAGQRLYDRMTAHYLESVSAFILVYDVSNKGTFESCRKWVTKARAI--GFLVANKMDLKAEVTDNQAEQLTFFKCSALRGTGTVEPVEKLAR-------------LFLEAYQKRLTQLSQVSTS------------------S
>LeIn_RabL4
--------MVLLRLRVAVVGEPTSGKTAFVQMVHSNVFPKNYLMTMGDFVVKEFDDDNEVS-LLDVAGQRLYDRMTSHYLESVSAFILVYDVSNKATFESCRKWVTKARTI--GFLVGNKMDLKAEVTDNQAEQLTFFKCSALRGTGTVEPVERLSR-------------MFLEEYQKRLAQLSQLSAS------------------K
